# Supplementary material for: MiR-34a deficiency enhances nucleic acid sensing and type I IFN signaling in a mouse model of Alzheimer’s disease
Source: Front Immunol. 2026 Feb 24;17:1694824. doi: 10.3389/fimmu.2026.1694824 (PMC12971419; doi:10.3389/fimmu.2026.1694824)
Supplement: Supplementary file 4 [file DataSheet2.xlsx]

## Sheet: Diff_analysis_README
Summary of tabs in this document	Description
[project]_diff_summary	Summary of the number of differentially expressed features for
	each differential test run at QValue 0.05. Please refer to
	the [project]_diff tab for more details.
[project]_counts	Counts per feature: the number of observations in raw reads.
	* This is the input data for differential analysis in edgeR,
	but the values themselves are not normalized to account
	for differences in sequencing depth.
[project]_norm	Normalized expression per feature.
	* Units are CPM (counts per million). Normalization accounts
	for differences in sequencing depth across libraries, allowing
	expression levels to be directly compared between samples.
	* Additional normalization with TMM (trimmed mean of M-values)
	scaling was performed in edgeR. TMM normalization is more
	robust to outlier features, and seeks to ensure that the
	average log-fold-change across samples is 0.
[project]_avg	Average normalized expression per sample group.
	* Units are CPM (counts per million).
[project]_diff	Differential expression statistics, which may include:
	* Statistics from generalized linear models, modeling the effect
	of multiple factors or sample groups simulataneously. There
	will be 2 columns per factor test, one for PValue, and
	one for QValue (FDR-corrected p-value). You may see tests
	both for individual factors (e.g., Treatment: QValue),
	and for interaction terms between factors (e.g., Treatment::Genotype:
	QValue). Interaction terms test whether one factor's effect
	depends on the other factor (e.g., if the effect of a treatment
	depends on genotype).
	* Pair-wise comparisons between samples. You will see four columns
	per comparison, all starting with the set of the groups
	being compared, e.g., Disease/Control.
	* The four columns are: (1) logFC (log2 fold-change), (2) logCPM
	(log2 mean expression between both groups), (3) PValue,
	and (4) QValue. Note that the sample naming, such as Disease/Control
	(Disease divided by Control), indicates the direction of
	the logFC: positive values mean higher expression in the
	numerator (Disease), negative values mean higher expression
	in the denominator (Control).
[project]_lib	Normalization and dispersion estimates based on different differential
	comparisons. Normalization factors include the library size
	and TMM factor estimated by edgeR. Dispersion estimates include
	the common dispersion estimated for each comparison, and the
	corresponding biological coefficient of variation (BCV), equal
	to the square-root of the dispersion.
Glossary of terms	Description
Log-scale	All log-scaling is log2-scale.
feature	Genomic feature we are quantifying and comparing in this analysis.
	These could be genes or isoforms from RNA-seq, peaks from ChIP-seq
	or ATAC-seq, taxa from metagenomics, or many other NGS-derived
	quantities.
	* Features that have been excluded from analysis due to low
	expression have their values printed as "NA" and are placed
	at the bottom of the tables.
logFC	Log2 fold-change. The log-scaled fold-change is more natural
	to use for fair comparisons, as increases and decreases are
	symmetrized around 0. For example:
	* 0 = no change
	* 1 = 2-fold increase, -1 = 2-fold decrease
	* 2 = 4-fold increase, -2 = 4-fold decrease, and so on.
	* To convert back to linear scale, compute "2^(logFC)".
	* To reverse the order of the comparison, for example if logFC
	is calculated as Disease/Control but you want to see Control/Disease,
	reverse the sign (+2 becomes -2).
CPM	Counts per million: standard unit of normalized expression to
	account for difference in sequencing depth. Calcuated as the
	counts per feature over millions of counts per sample (column
	sum for that sample).
logCPM	Log2-scaled CPM. A pseudo-count (small constant value) will be
	added to avoid taking the log of 0.
PValue	Nominal p-value from a statistical test. This should NOT be used
	to assess statistical significance, as it is not corrected
	for multiple testing and would result in many false positives.
	We include it for completeness in the report.
QValue	Corrected p-value, to be used for assessing statistical significance.
	The term q-value has many synonyms, including FDR (false discovery
	rate), and Benjamini or Benjamini-Hochberg or B-H p-value.
lib.size	Library size: total number of reads in the library across all
	features.
norm.factors	TMM (trimmed mean of M-values) factors computed by edgeR. These
	are calculated based on an assumption that the average log
	fold-change across samples should be 0, excluding the top and
	bottom few percentiles. The overall normalization factor for
	each sample is the product of the lib.size and the norm.factor,
	divided by 1 million.
Common Dispersion	Experiment-wide variance estimate across all features in the
	data set. Higher values indicate more variable replicates.
	Related to the Biological Coefficient of Variation (BCV) (see
	blow).
Biological Coefficient of Variation (BCV)	Effective coefficient of variation for the comparison, equal
	to the square root of the dispersion. Typical values for well-controlled
	model systems are ~0.05-0.2, i.e., 5% to 20% variation relative
	to the mean.

## Sheet: Diff_analysis_diff_summary
Comparison	Significant at FDR<0.05 out of 28692 total	Up	Down
Tg	2756
miR34a	67
Tg::miR34a	215
Non-Tg.Neg/Non-Tg.Pos	108	21	87
TgSwDI.Neg/Non-Tg.Neg	2178	1684	494
TgSwDI.Pos/Non-Tg.Pos	796	677	119
TgSwDI.Neg/TgSwDI.Pos	268	252	16

## Sheet: Diff_analysis_counts
Geneid	A-2	A-3	A-4	A-6	A-7	B-1	B-2	B-4	B-7	B-8	C-3	C-4	C-5	C-6	C-7	D-1	D-2	D-3	D-5	D-8
ENSMUSG00000051951	484	469	399	484	815	714	634	699	653	735	617	535	520	606	650	486	581	613	605	419
ENSMUSG00000102851	1	0	0	3	0	0	1	1	0	1	0	1	1	0	2	2	3	0	0	0
ENSMUSG00000103147	0	0	0	0	0	0	0	0	0	1	0	0	1	2	0	0	2	2	1	0
ENSMUSG00000102331	82	100	130	84	91	102	130	99	118	100	112	123	98	122	128	101	93	82	68	70
ENSMUSG00000025900	0	6	3	4	2	0	6	6	0	5	4	1	4	7	5	3	3	2	3	4
ENSMUSG00000025902	165	154	145	140	135	123	127	141	116	119	124	114	140	144	117	133	104	115	100	112
ENSMUSG00000104238	1	0	1	0	0	5	0	1	0	1	1	0	0	0	0	0	2	0	1	0
ENSMUSG00000102269	2	1	3	2	1	1	5	3	4	0	2	1	1	3	2	4	1	3	2	7
ENSMUSG00000104328	0	0	0	0	0	0	0	0	2	0	1	0	0	0	0	0	0	1	0	1
ENSMUSG00000102735	0	0	0	0	0	1	0	0	0	0	0	0	0	0	0	0	0	0	0	0
ENSMUSG00000098104	7	6	4	2	2	1	1	1	6	5	3	2	0	4	3	1	4	4	5	0
ENSMUSG00000102175	0	0	0	0	0	0	1	0	1	1	0	0	0	0	0	0	0	1	0	0
ENSMUSG00000103265	0	0	0	0	0	0	0	0	0	0	1	1	0	0	0	1	0	0	0	1
ENSMUSG00000103922	0	1	6	3	2	8	4	5	6	4	3	7	4	6	2	3	5	5	3	5
ENSMUSG00000033845	585	518	549	544	514	547	519	519	590	560	538	570	505	500	509	500	483	534	493	400
ENSMUSG00000025903	542	525	542	454	491	538	514	560	566	517	604	531	637	520	546	582	496	578	452	359
ENSMUSG00000104217	0	0	0	0	0	0	0	0	0	0	1	0	0	0	0	0	0	0	0	0
ENSMUSG00000033813	1185	1155	1156	1183	1220	1269	1221	1297	1371	1272	1244	1164	1212	1212	1214	1177	1124	1252	1180	1239
ENSMUSG00000062588	0	1	0	2	2	2	4	3	2	4	1	3	2	2	0	1	3	5	0	0
ENSMUSG00000002459	363	350	309	308	328	317	288	336	312	326	335	328	296	308	331	359	320	366	338	438
ENSMUSG00000091305	2	0	2	0	3	3	4	3	0	2	6	0	0	2	3	1	0	1	1	0
ENSMUSG00000091665	0	0	0	0	1	0	1	0	0	0	1	0	0	1	0	0	1	0	0	0
ENSMUSG00000033793	2860	2937	3090	2958	2766	2798	2767	3070	3054	3115	2830	2775	2770	2796	2961	2626	2499	2789	2320	1650
ENSMUSG00000025905	48	29	39	27	72	46	29	44	41	39	38	49	33	24	56	53	24	31	40	46
ENSMUSG00000033774	63	72	60	54	55	58	53	45	58	70	31	35	45	39	51	39	23	23	36	35
ENSMUSG00000025907	2031	2130	2138	2181	2373	2385	2262	2388	2424	2287	2357	2153	2163	2298	2444	2039	1922	2053	1888	1572
ENSMUSG00000087247	0	0	0	0	0	0	1	0	0	0	0	0	0	0	0	1	0	0	0	0
ENSMUSG00000103355	0	0	2	0	0	0	1	0	0	2	0	1	0	0	0	0	0	0	0	1
ENSMUSG00000102706	0	0	0	0	0	0	0	0	0	0	0	0	0	0	0	0	0	0	1	0
ENSMUSG00000103845	29	26	17	17	34	36	25	23	25	20	22	21	26	21	33	16	27	23	21	20
ENSMUSG00000033740	612	589	671	552	595	738	677	676	683	649	585	596	578	552	629	510	662	500	449	536
ENSMUSG00000104385	0	0	0	0	0	0	0	0	0	1	0	0	0	0	0	0	0	0	0	0
ENSMUSG00000102135	0	0	0	0	0	1	1	0	1	2	0	0	0	0	0	0	1	1	0	0
ENSMUSG00000051285	2807	2781	2922	2889	2727	2763	2817	2973	3223	3011	3146	2948	2927	2893	3060	2669	2771	2766	2406	2265
ENSMUSG00000098201	0	0	0	0	2	0	0	0	0	1	0	0	0	0	0	1	0	0	0	0
ENSMUSG00000048538	1	1	0	0	1	0	2	1	1	0	1	2	0	0	0	0	0	0	0	1
ENSMUSG00000102768	0	0	0	0	1	0	0	0	0	0	0	0	0	0	0	0	0	0	0	0
ENSMUSG00000097797	20	23	16	9	9	16	15	14	8	11	18	20	14	18	18	24	15	11	10	17
ENSMUSG00000103067	0	0	0	0	0	0	0	0	0	0	0	0	0	0	1	0	0	0	0	0
ENSMUSG00000104226	2	1	0	0	0	0	0	0	0	0	1	0	0	1	0	0	0	0	0	0
ENSMUSG00000103557	0	1	0	0	0	0	0	0	0	0	0	0	0	1	0	0	0	0	0	0
ENSMUSG00000025909	524	605	541	612	624	605	591	702	648	683	581	521	541	597	564	510	522	525	488	415
ENSMUSG00000086235	0	2	0	2	2	1	2	0	0	0	0	2	1	0	0	0	0	1	0	2
ENSMUSG00000084353	0	0	1	0	1	0	0	0	0	0	0	0	0	0	0	0	0	0	0	0
ENSMUSG00000103933	0	1	0	0	0	0	1	0	1	0	0	1	0	1	0	0	0	0	0	0
ENSMUSG00000066693	1	0	2	1	0	1	1	0	0	1	0	0	0	0	1	1	0	0	0	0
ENSMUSG00000103819	1	0	0	0	1	0	0	0	0	1	0	0	0	1	0	0	0	1	0	0
ENSMUSG00000101571	0	0	1	0	0	0	0	0	0	0	0	0	0	0	0	0	0	0	0	0
ENSMUSG00000102272	0	0	0	2	1	0	0	0	0	0	0	2	0	0	1	1	0	0	0	0
ENSMUSG00000103411	1	1	0	1	0	1	1	0	0	1	0	4	4	1	0	1	2	0	1	0
ENSMUSG00000061024	406	447	462	400	386	438	485	418	436	441	461	465	381	435	413	396	380	463	367	278
ENSMUSG00000025911	465	342	399	382	414	413	474	356	424	391	422	422	392	428	363	435	402	396	342	327
ENSMUSG00000079671	21	14	15	15	27	22	22	13	14	10	26	10	12	17	15	12	18	23	21	15
ENSMUSG00000081441	0	1	2	1	0	0	3	2	3	3	3	1	0	2	2	2	1	1	1	0
ENSMUSG00000067879	5358	5861	5763	5964	4446	5276	4837	5350	5768	5745	4931	4561	4833	4940	5619	4545	3986	4836	4701	3574
ENSMUSG00000025912	60	75	65	66	65	79	84	78	72	78	79	62	62	57	96	87	78	66	66	66
ENSMUSG00000045210	2084	2166	2096	2149	2264	2332	2268	2418	2239	2395	2213	2071	2229	2181	2387	2009	2087	2001	1937	1485
ENSMUSG00000025915	361	308	373	267	448	289	294	275	348	294	468	541	425	496	355	345	296	466	361	337
ENSMUSG00000046334	0	0	0	0	1	0	0	0	0	0	0	0	0	0	0	0	0	0	0	0
ENSMUSG00000046101	47	68	34	45	41	46	52	55	61	43	65	62	35	40	55	52	44	37	37	27
ENSMUSG00000098234	135	138	135	121	155	112	124	158	149	155	164	149	146	155	160	171	163	166	136	115
ENSMUSG00000099032	11	8	12	11	18	11	17	8	16	15	26	26	20	20	19	27	27	33	22	22
ENSMUSG00000025916	5	9	13	5	13	5	7	9	12	12	6	17	12	5	5	7	6	11	7	10
ENSMUSG00000025917	1113	1103	1113	1116	1097	1037	1106	1147	1193	1148	1197	1094	1016	1014	1090	1123	1008	1128	961	799
ENSMUSG00000056763	455	480	463	472	530	499	544	454	579	456	614	468	485	535	449	529	398	433	452	363
ENSMUSG00000067851	2461	2524	2549	2554	2729	2663	2630	2780	2840	2862	2804	2393	2571	2528	2728	2404	2518	2409	2355	2112
ENSMUSG00000042501	14	13	16	12	12	12	9	21	14	18	16	11	8	12	8	12	20	6	13	18
ENSMUSG00000083422	0	0	0	0	0	0	0	1	1	0	0	0	0	0	0	0	0	0	0	0
ENSMUSG00000100212	0	0	1	0	0	0	0	0	0	0	0	0	0	0	0	0	0	0	0	0
ENSMUSG00000048960	1242	1221	1160	1188	1628	1690	1771	1520	1412	1591	1561	1433	1400	1410	1385	1508	1653	1547	1223	1026
ENSMUSG00000101827	0	0	0	1	0	0	0	0	0	0	0	0	0	0	0	0	0	1	0	1
ENSMUSG00000057715	1822	1973	2013	1887	1751	2196	1972	2158	2182	2150	2055	1654	1783	2076	1877	1659	1871	1925	1841	1359
ENSMUSG00000099845	1	0	0	0	0	1	0	2	0	0	1	0	1	0	0	0	0	0	1	0
ENSMUSG00000101610	0	0	0	0	0	0	0	0	0	0	0	0	0	0	0	0	0	0	0	1
ENSMUSG00000097628	1	0	0	2	0	0	1	0	1	2	0	1	0	0	1	1	0	0	1	1
ENSMUSG00000016918	612	202	849	164	1233	247	327	154	189	183	1120	844	833	1073	244	839	324	1137	1150	1040
ENSMUSG00000025938	65	46	40	50	46	52	50	59	44	45	67	47	44	40	70	54	68	53	33	38
ENSMUSG00000042414	0	1	0	0	0	1	0	0	0	0	0	0	0	0	0	0	0	0	0	0
ENSMUSG00000005886	2326	2274	2239	2263	2469	2568	2482	2523	2494	2530	2342	2105	2398	2431	2538	2195	2172	2157	2164	2224
ENSMUSG00000101171	0	0	0	0	1	0	0	0	0	0	0	1	0	0	0	0	0	0	0	0
ENSMUSG00000025935	718	616	770	645	751	693	675	671	662	718	825	796	733	817	747	851	718	825	744	619
ENSMUSG00000025937	477	454	509	438	523	481	480	441	454	480	575	546	553	541	498	591	483	585	525	774
ENSMUSG00000067813	0	0	0	2	0	0	2	0	0	0	0	0	0	0	0	0	0	0	0	0
ENSMUSG00000097711	2	1	0	2	4	0	2	2	2	2	2	2	0	5	0	1	0	2	3	3
ENSMUSG00000025932	320	339	370	358	379	379	371	357	336	373	342	330	349	344	345	319	373	391	324	342
ENSMUSG00000025930	27	32	27	27	30	31	22	26	38	32	13	16	19	20	20	33	10	16	28	23
ENSMUSG00000081201	0	0	2	0	0	0	0	0	0	1	0	1	0	1	0	0	0	0	0	0
ENSMUSG00000082193	2	0	0	1	0	1	0	3	1	0	1	2	2	2	0	1	0	2	1	0
ENSMUSG00000032769	15	15	17	12	17	14	11	14	15	13	7	16	9	6	15	13	7	3	11	4
ENSMUSG00000073737	2	1	4	2	0	1	1	4	3	4	3	4	1	1	1	2	2	3	4	4
ENSMUSG00000092083	673	751	692	721	821	833	750	789	831	802	753	629	659	706	787	671	678	622	689	670
ENSMUSG00000101652	3	0	0	0	1	0	0	0	0	0	0	0	0	0	1	0	0	0	0	0
ENSMUSG00000100814	0	0	0	0	0	0	0	0	0	0	0	0	0	0	0	1	0	0	0	0
ENSMUSG00000025925	141	158	149	151	141	141	154	138	154	162	160	130	149	160	165	156	142	111	124	110
ENSMUSG00000032719	23	25	25	18	35	15	32	28	32	17	45	36	24	28	32	23	14	26	27	34
ENSMUSG00000067795	13	5	5	4	7	4	4	8	4	4	4	14	4	4	8	7	9	4	6	2
ENSMUSG00000043716	3895	3667	4137	3914	3987	3609	3848	3847	4071	4142	4431	4477	4197	4145	4197	4413	4220	5195	4076	2629
ENSMUSG00000025921	307	246	346	226	331	232	291	258	276	261	355	334	299	314	244	327	236	306	272	267
ENSMUSG00000025920	3246	3267	3249	3259	3062	3527	3057	3412	3496	3422	2966	3043	3110	3216	3354	2995	2803	2984	3209	3120
ENSMUSG00000025939	1368	1302	1427	1370	1304	1401	1314	1528	1610	1448	1475	1371	1440	1288	1422	1289	1322	1388	1155	986
ENSMUSG00000079658	2245	2291	2392	2356	1963	2221	2247	2364	2546	2477	2406	2259	2199	2239	2155	2173	2148	2145	1962	1327
ENSMUSG00000097744	0	0	0	0	0	0	0	0	0	0	0	0	0	0	0	2	1	0	0	0
ENSMUSG00000100959	0	0	0	0	1	0	0	0	0	0	0	0	0	0	0	0	0	0	0	0
ENSMUSG00000025940	796	783	933	798	812	770	773	801	843	842	839	829	812	786	775	756	724	792	687	579
ENSMUSG00000025779	16	13	15	18	15	15	18	8	16	8	20	17	15	11	17	27	12	15	14	22
ENSMUSG00000091020	1	1	1	3	0	0	2	0	1	1	3	0	4	1	0	1	1	2	0	1
ENSMUSG00000042686	847	976	906	861	935	1010	934	907	869	944	1022	743	776	898	910	862	866	578	812	889
ENSMUSG00000100110	0	0	0	0	0	0	0	0	1	0	2	0	0	0	0	1	0	0	0	0
ENSMUSG00000025777	2190	2353	2269	2335	2371	2445	2263	2514	2568	2444	2465	2295	2445	2152	2577	2274	1891	1969	1858	1922
ENSMUSG00000099899	2	3	8	5	2	2	2	0	1	3	4	3	5	3	4	3	1	0	3	3
ENSMUSG00000100398	1	0	0	1	0	1	1	0	0	0	0	0	2	0	0	1	0	0	0	0
ENSMUSG00000101589	2	4	1	1	1	2	3	1	1	0	1	3	1	0	1	2	3	0	2	1
ENSMUSG00000102048	0	0	0	0	0	0	0	1	1	0	0	1	0	0	0	0	0	1	0	0
ENSMUSG00000067780	24	37	36	26	27	39	39	18	27	38	30	35	28	29	25	24	22	22	20	21
ENSMUSG00000025776	125	118	130	106	164	140	117	123	115	159	133	102	131	123	140	96	109	103	94	72
ENSMUSG00000100554	0	1	2	1	0	0	1	1	0	1	1	2	0	1	0	1	2	0	2	1
ENSMUSG00000099473	0	0	0	0	2	0	0	1	1	1	1	0	0	0	0	0	1	1	0	0
ENSMUSG00000099591	4	2	3	8	1	2	0	0	1	0	2	2	3	1	4	3	1	1	1	2
ENSMUSG00000109887	46	35	34	39	46	37	29	36	38	39	44	32	34	34	31	42	26	33	32	27
ENSMUSG00000102001	1	0	0	0	0	0	0	0	0	0	0	0	0	0	0	0	0	0	1	1
ENSMUSG00000101685	0	0	0	0	0	0	0	0	1	0	0	0	0	0	0	0	0	0	0	0
ENSMUSG00000101738	0	0	0	0	0	0	0	0	0	0	0	0	0	0	1	0	0	0	0	0
ENSMUSG00000042596	1	3	2	3	0	2	2	0	1	1	1	1	0	0	0	0	2	1	5	3
ENSMUSG00000100720	0	2	0	0	1	1	1	0	0	0	0	0	0	0	0	1	0	0	0	0
ENSMUSG00000025927	20	10	12	7	9	30	7	8	9	6	14	7	10	14	8	29	9	16	17	12
ENSMUSG00000100204	0	1	1	0	0	0	0	0	0	0	1	0	0	0	0	0	1	0	1	0
ENSMUSG00000043760	2	2	4	0	0	1	2	2	2	0	4	1	2	1	0	1	1	0	2	4
ENSMUSG00000090142	0	0	0	0	0	0	0	0	0	0	0	1	0	0	0	1	0	0	0	0
ENSMUSG00000099906	0	0	0	0	0	0	0	0	0	0	0	0	0	0	0	0	0	0	0	1
ENSMUSG00000041872	1	2	0	0	1	0	1	0	0	2	0	1	1	0	0	0	0	1	0	2
ENSMUSG00000041859	83	63	60	73	68	55	68	52	76	49	78	89	76	98	102	125	106	131	103	86
ENSMUSG00000099714	1	0	0	0	0	0	1	0	0	0	0	0	0	1	0	0	0	1	1	0
ENSMUSG00000102121	0	0	0	0	0	0	0	0	0	0	0	0	0	0	0	0	0	0	0	1
ENSMUSG00000097934	5	5	5	13	6	4	4	8	5	4	10	7	5	7	5	8	2	5	7	13
ENSMUSG00000025931	4090	4017	4169	3829	4394	4475	4388	4015	4403	4275	4485	4939	4387	5104	5213	4434	4605	5092	4141	2862
ENSMUSG00000100929	8	9	8	17	11	7	7	5	7	11	11	18	20	11	16	10	9	12	9	8
ENSMUSG00000041809	46	24	86	36	58	32	45	36	30	48	53	70	43	50	51	63	38	45	64	52
ENSMUSG00000041779	37	36	41	40	63	49	33	34	31	27	72	47	39	66	48	60	44	71	52	37
ENSMUSG00000100819	3	3	1	5	5	4	2	5	1	1	2	6	0	8	5	4	2	2	4	3
ENSMUSG00000025933	467	497	562	484	395	482	493	523	475	509	505	470	423	469	509	476	434	483	394	370
ENSMUSG00000025934	21	10	21	25	34	28	24	25	21	24	35	37	21	28	24	30	15	24	15	18
ENSMUSG00000096375	0	1	0	0	2	2	0	2	0	2	0	0	1	1	0	1	2	1	0	1
ENSMUSG00000025936	1	1	0	0	1	1	1	0	0	0	1	0	0	0	1	1	0	3	1	1
ENSMUSG00000093963	0	0	0	0	0	0	0	1	0	0	0	1	0	0	0	0	0	0	0	1
ENSMUSG00000067750	0	0	0	0	0	0	0	0	0	0	0	0	0	0	0	2	0	0	0	2
ENSMUSG00000094436	0	0	1	0	0	0	0	0	0	0	0	1	0	0	0	0	0	0	0	1
ENSMUSG00000041722	1	0	3	2	1	2	0	1	1	1	1	2	1	0	0	0	0	2	0	2
ENSMUSG00000085507	0	0	0	0	0	0	0	0	1	0	1	0	0	0	1	0	1	0	0	1
ENSMUSG00000094926	0	0	1	0	1	0	0	1	0	0	0	1	0	0	0	1	0	0	0	3
ENSMUSG00000085079	2	1	2	1	1	0	0	0	1	0	1	1	0	0	3	0	0	1	0	1
ENSMUSG00000028033	2241	2130	2110	2285	2202	2278	2150	2297	2363	2383	2162	1984	2018	2108	2363	2080	2182	2021	1910	2273
ENSMUSG00000082935	3	7	10	6	7	6	2	7	7	7	9	2	5	4	4	6	3	5	3	3
ENSMUSG00000097109	34	23	28	41	32	44	51	44	36	34	29	28	27	44	43	30	53	34	35	42
ENSMUSG00000100418	0	0	1	0	0	0	0	0	0	0	0	0	0	0	0	0	0	0	0	0
ENSMUSG00000041670	3953	3993	3766	3927	3958	4665	4055	4393	4094	3999	3816	3582	3803	3771	4453	4102	3566	3589	4102	3487
ENSMUSG00000097642	2	0	0	2	0	1	1	2	0	1	0	0	0	0	0	2	3	0	0	1
ENSMUSG00000101468	1	2	2	0	0	0	1	0	0	2	0	0	0	0	0	0	0	0	0	0
ENSMUSG00000073730	0	0	0	2	0	2	0	0	0	0	1	0	1	1	1	0	1	0	0	0
ENSMUSG00000097970	5	1	3	0	9	3	9	2	4	7	8	1	3	1	4	7	0	6	9	1
ENSMUSG00000100775	0	1	3	1	0	1	0	0	1	0	0	3	1	1	2	1	0	1	1	0
ENSMUSG00000026158	4037	4067	3959	3981	4168	4419	3809	4221	4053	4016	3909	4112	4209	4074	4704	4220	3793	3776	3558	3848
ENSMUSG00000099503	1	0	0	0	0	0	0	0	0	0	1	0	0	0	0	2	2	0	0	0
ENSMUSG00000026156	312	297	333	305	346	334	291	329	282	332	336	322	302	319	324	301	309	272	265	262
ENSMUSG00000026155	970	961	931	928	925	974	984	951	899	913	849	808	887	886	1036	887	836	844	912	837
ENSMUSG00000026154	171	138	167	157	184	154	187	175	166	170	170	187	166	164	207	191	133	169	139	143
ENSMUSG00000026153	785	791	760	752	863	801	878	792	850	846	860	772	775	797	864	857	748	724	674	572
ENSMUSG00000026147	13	9	10	8	10	14	3	15	11	13	13	10	10	8	7	13	7	11	6	5
ENSMUSG00000026141	193	240	140	236	237	279	255	239	268	247	293	208	206	210	197	290	171	144	172	162
ENSMUSG00000099997	2	2	3	2	0	3	1	2	4	0	1	0	4	5	2	3	1	1	1	0
ENSMUSG00000100131	122	80	138	92	146	110	112	134	141	133	102	187	159	134	119	119	118	120	121	138
ENSMUSG00000067736	12	13	20	14	22	22	20	30	21	18	16	15	27	16	20	27	17	37	29	27
ENSMUSG00000101939	24	9	20	18	11	9	9	15	9	13	12	13	9	13	21	16	11	18	5	2
ENSMUSG00000101111	101	88	100	81	106	84	90	103	113	122	106	129	104	108	102	111	96	129	98	76
ENSMUSG00000100862	187	169	186	162	188	165	167	189	192	201	177	209	251	193	173	176	196	227	200	243
ENSMUSG00000102070	110	96	108	92	135	127	112	126	141	127	121	147	137	125	92	106	125	151	131	123
ENSMUSG00000101249	108	115	114	111	125	118	95	122	142	140	125	160	141	136	114	92	93	131	100	114
ENSMUSG00000073725	4104	4037	4093	4074	4076	4041	4062	4215	4105	4165	4081	3722	3794	4062	4027	3936	3515	3959	3753	2960
ENSMUSG00000100450	0	0	0	0	0	0	0	0	1	1	1	0	0	0	0	0	0	0	0	0
ENSMUSG00000099392	0	0	0	0	0	0	0	0	0	0	0	1	0	0	0	1	0	0	0	0
ENSMUSG00000033569	2307	2430	2341	2365	2169	2386	2448	2375	2513	2473	2213	2123	2073	2085	2302	2114	2064	1936	2027	2079
ENSMUSG00000080849	0	0	0	0	0	0	0	0	0	0	0	0	0	0	1	0	1	1	1	0
ENSMUSG00000101301	2	4	4	7	4	3	7	1	0	6	8	3	7	6	2	6	1	3	5	1
ENSMUSG00000073722	0	0	0	0	0	0	0	0	0	0	0	0	1	0	0	0	0	0	0	0
ENSMUSG00000101514	0	1	0	0	0	1	0	0	0	2	0	1	1	0	0	0	0	0	0	0
ENSMUSG00000101033	0	0	0	0	0	0	0	0	0	0	0	1	0	0	0	0	0	0	0	0
ENSMUSG00000101372	0	0	0	0	0	0	0	0	0	1	0	0	0	0	0	0	0	0	1	0
ENSMUSG00000086240	1	1	1	0	2	3	1	3	4	4	2	0	1	1	0	0	2	2	2	0
ENSMUSG00000048411	0	0	0	0	0	0	0	0	0	0	0	0	1	0	0	0	0	1	1	1
ENSMUSG00000081557	0	1	0	0	0	1	0	0	0	0	0	0	0	2	0	0	0	0	0	0
ENSMUSG00000099492	2	4	2	2	2	6	1	0	1	8	1	4	1	3	1	2	2	5	1	0
ENSMUSG00000053185	1	2	2	1	1	0	0	0	2	0	1	0	0	1	1	0	1	0	0	0
ENSMUSG00000100261	1	0	0	1	1	0	0	2	2	3	1	0	0	0	0	0	1	0	0	1
ENSMUSG00000048874	1834	1848	1985	2020	2054	2074	2066	1932	2159	2042	2137	1956	2021	2126	2110	1857	1850	1915	1982	1909
ENSMUSG00000026064	656	602	691	602	566	531	538	540	558	547	592	641	630	591	646	622	545	602	509	428
ENSMUSG00000086727	0	0	0	0	0	0	0	0	0	0	0	0	0	0	0	2	0	0	0	0
ENSMUSG00000050217	0	0	0	1	0	1	0	0	0	0	0	0	0	0	0	0	0	0	0	0
ENSMUSG00000070960	1	0	0	0	0	1	1	2	0	0	1	1	2	0	2	1	1	0	2	2
ENSMUSG00000026058	175	194	209	203	151	173	213	195	200	198	203	169	166	199	182	164	148	186	152	104
ENSMUSG00000091318	95	65	77	68	48	52	73	67	58	83	76	49	51	72	65	57	45	46	38	69
ENSMUSG00000100481	2	1	1	0	1	1	1	0	2	1	1	0	3	1	0	0	1	4	0	0
ENSMUSG00000100590	2	1	1	1	0	0	1	1	1	0	0	0	0	1	0	1	0	0	0	1
ENSMUSG00000026134	126	112	131	104	104	124	112	122	141	130	144	131	129	96	121	138	116	105	132	131
ENSMUSG00000101682	0	1	0	0	0	0	1	0	0	0	0	0	0	0	0	0	0	0	0	0
ENSMUSG00000004768	529	546	617	552	546	577	562	528	621	544	578	584	523	523	545	525	579	569	525	459
ENSMUSG00000042215	149	164	137	147	162	165	167	140	146	148	122	139	157	164	142	137	127	166	154	168
ENSMUSG00000042197	1073	1049	1021	1030	1025	1160	1108	1054	1172	1100	1100	1107	1037	1130	1115	982	985	1009	953	814
ENSMUSG00000081402	3	5	0	3	2	4	1	2	2	2	1	2	2	1	4	4	1	1	2	1
ENSMUSG00000042182	2505	2424	2437	2453	2465	2722	2313	2517	2564	2575	2528	2501	2484	2335	2562	2429	2038	2483	2348	2851
ENSMUSG00000026131	7119	7008	6376	6649	7355	7262	7546	6966	6505	7050	7284	6759	6541	7235	7400	5959	6661	6292	5956	5494
ENSMUSG00000099382	1	0	0	0	0	0	0	0	1	0	1	0	0	0	1	1	0	0	0	0
ENSMUSG00000096992	2	7	7	5	5	3	3	5	6	8	8	3	6	5	8	7	11	4	3	5
ENSMUSG00000101206	0	0	0	0	0	0	0	0	0	0	0	0	0	0	0	0	0	1	0	0
ENSMUSG00000101462	23	24	17	24	16	25	17	11	16	23	15	20	17	24	21	16	21	16	9	13
ENSMUSG00000102336	54	74	51	61	76	72	65	64	49	70	66	47	42	88	84	48	61	88	73	70
ENSMUSG00000042111	336	308	338	291	289	305	342	339	341	315	327	384	296	277	302	307	354	352	323	358
ENSMUSG00000026127	540	498	530	533	529	545	595	472	540	474	597	559	537	550	499	548	489	586	516	451
ENSMUSG00000026126	55	26	46	27	43	22	20	14	21	18	56	68	66	63	45	89	59	80	54	67
ENSMUSG00000100280	2	0	2	1	2	1	0	0	0	1	5	3	4	5	0	6	2	4	4	2
ENSMUSG00000101223	1	0	1	1	1	1	0	0	1	2	0	4	1	1	0	0	3	2	0	2
ENSMUSG00000026125	0	0	0	0	0	0	0	0	0	0	0	0	0	0	0	0	0	0	0	1
ENSMUSG00000026124	1	1	0	0	1	1	0	0	2	0	0	1	1	0	0	3	0	0	0	2
ENSMUSG00000101803	0	0	0	0	0	0	1	0	0	0	0	0	0	0	0	0	0	0	0	0
ENSMUSG00000037529	0	1	0	0	1	1	1	0	0	1	0	0	0	0	1	3	0	0	1	0
ENSMUSG00000045174	952	970	958	942	950	1011	990	962	930	921	969	960	755	895	989	848	1052	804	984	915
ENSMUSG00000103521	0	0	0	0	0	1	0	0	0	0	0	0	0	0	0	0	0	0	0	0
ENSMUSG00000104098	0	0	1	0	0	1	0	0	0	0	0	0	0	0	0	0	0	0	0	0
ENSMUSG00000037509	5447	5201	5560	5200	5679	5464	5617	5784	5759	5768	5185	5760	5310	5187	5686	5302	5575	5905	4976	4303
ENSMUSG00000102537	0	0	0	1	0	0	0	2	0	0	0	0	2	0	2	0	0	1	0	1
ENSMUSG00000102612	4	0	0	0	0	1	2	0	0	4	1	0	0	1	2	0	0	2	0	0
ENSMUSG00000037503	5741	5560	5650	5513	5634	5935	5599	5865	5951	5989	5496	5273	5375	5681	5839	5273	5108	5013	4826	4586
ENSMUSG00000026123	5239	5126	5659	5144	5624	5265	5354	5396	5273	5349	5009	5284	5239	5380	5205	5022	4739	5748	5184	4568
ENSMUSG00000103716	0	0	0	0	0	0	0	0	1	0	0	0	0	0	0	0	0	0	0	0
ENSMUSG00000103548	1	0	0	2	0	0	2	0	0	0	0	1	1	0	0	0	0	1	0	0
ENSMUSG00000104417	0	0	0	0	0	0	0	0	0	0	0	1	0	0	0	1	0	0	0	2
ENSMUSG00000102531	2	2	4	1	0	1	2	1	2	0	0	0	0	0	2	2	2	3	2	1
ENSMUSG00000103708	0	2	1	0	1	0	1	0	0	0	1	0	0	0	1	0	0	0	1	0
ENSMUSG00000045216	1412	1418	1489	1454	1382	1542	1328	1392	1392	1463	1437	1372	1367	1447	1492	1388	1346	1486	1519	1541
ENSMUSG00000102202	7	4	6	9	12	5	8	3	12	6	7	11	16	11	8	4	8	16	10	17
ENSMUSG00000037470	1298	1170	1197	1190	1317	1194	1277	1212	1208	1222	1358	1200	1359	1364	1282	1148	1189	1296	1208	1124
ENSMUSG00000047180	39	22	19	12	29	19	27	23	28	18	28	42	36	39	41	42	45	42	44	29
ENSMUSG00000037447	225	167	185	183	176	205	259	178	180	205	224	211	189	201	207	248	233	216	264	200
ENSMUSG00000102762	1	1	1	1	2	0	1	3	0	0	1	1	1	1	1	1	0	2	1	2
ENSMUSG00000010453	1432	1325	1400	1351	1531	1524	1497	1410	1525	1320	1505	1481	1376	1337	1384	1431	1224	1291	1345	1042
ENSMUSG00000037432	337	304	349	302	345	352	313	277	332	284	277	338	347	353	339	269	239	321	275	231
ENSMUSG00000001143	1190	994	1100	1041	1261	1089	982	980	1007	1053	1023	1110	1132	1145	1177	929	893	934	875	777
ENSMUSG00000037408	320	327	369	314	306	356	351	302	322	315	321	357	311	280	345	315	326	291	353	292
ENSMUSG00000001138	731	650	743	644	735	733	761	680	652	675	685	695	686	735	658	705	610	646	626	642
ENSMUSG00000067653	7	5	5	8	11	4	5	11	8	10	11	11	6	6	6	17	7	8	9	10
ENSMUSG00000109510	0	0	0	0	0	0	0	0	1	0	0	0	0	0	0	0	0	1	0	0
ENSMUSG00000079610	113	104	105	103	106	113	106	119	110	119	100	131	87	91	89	124	107	93	79	68
ENSMUSG00000026121	287	236	237	231	233	211	212	213	227	224	242	288	287	268	268	274	242	228	242	190
ENSMUSG00000087589	15	21	24	18	20	16	10	21	10	19	17	22	16	15	25	28	24	16	16	23
ENSMUSG00000046337	3	2	7	4	5	1	3	6	1	3	3	6	3	4	2	4	2	2	3	5
ENSMUSG00000089906	0	1	0	0	0	0	0	0	0	0	0	0	0	0	0	0	0	0	0	0
ENSMUSG00000061518	3583	3385	3658	3525	3128	3011	3263	3472	3407	3360	3407	3492	3338	2802	3190	3281	3079	3473	3165	2497
ENSMUSG00000037351	5028	5004	4843	4981	5178	5048	4887	5157	5120	4970	5000	4955	4927	4647	5103	5236	4312	4675	4511	4177
ENSMUSG00000102416	14	16	10	8	8	12	12	10	17	12	15	11	9	11	6	11	3	9	15	11
ENSMUSG00000104237	16	17	8	13	16	16	17	16	17	8	19	7	16	14	8	13	20	15	19	12
ENSMUSG00000026117	98	87	84	98	105	86	91	87	80	101	93	90	98	73	101	106	85	83	68	72
ENSMUSG00000097291	1	0	1	0	2	0	1	0	0	0	1	0	0	2	0	0	0	1	1	0
ENSMUSG00000026116	2104	2135	2313	2026	2218	2216	2277	1999	2131	2125	2178	1893	2054	2289	2134	2054	2063	2071	2100	2662
ENSMUSG00000102930	0	0	1	0	0	0	0	1	0	2	0	0	1	0	1	2	0	0	0	0
ENSMUSG00000080054	1	0	0	0	0	0	0	0	0	0	0	0	0	0	0	0	0	0	0	1
ENSMUSG00000050122	203	175	231	216	215	213	203	195	222	214	199	221	221	232	220	188	216	164	183	230
ENSMUSG00000026114	4	2	4	0	11	3	5	3	4	3	0	0	2	7	1	0	5	9	5	3
ENSMUSG00000026113	2251	2339	2198	2237	2331	2536	2417	2381	2542	2306	2411	2299	2212	2308	2434	2314	1954	1899	1957	1857
ENSMUSG00000026112	2010	1884	2052	1925	2098	2065	1991	2084	1997	2067	1828	2138	2115	2011	2132	2148	1998	2052	1814	1876
ENSMUSG00000026111	577	585	570	570	554	518	526	553	532	541	633	574	548	494	590	557	440	613	492	333
ENSMUSG00000026110	904	864	969	917	1016	943	968	928	1071	970	1058	1079	1042	1037	1047	1015	998	1013	922	812
ENSMUSG00000087233	1	1	1	0	4	6	2	1	1	0	2	0	0	1	0	0	1	0	3	1
ENSMUSG00000026090	7482	7505	7520	7247	7208	7772	8251	7994	7966	8066	7371	6807	6656	6969	7113	6929	8110	6870	7356	5993
ENSMUSG00000060771	406	357	393	425	479	393	410	404	466	367	440	441	465	446	450	458	402	449	332	326
ENSMUSG00000037216	99	67	83	82	82	93	73	78	97	72	73	86	95	66	84	71	68	88	72	73
ENSMUSG00000026088	97	95	106	106	109	91	104	108	102	96	132	112	95	110	91	117	75	97	110	75
ENSMUSG00000026087	704	639	736	716	696	653	652	669	724	740	664	675	597	667	709	649	667	787	673	546
ENSMUSG00000061584	11	5	6	11	12	3	6	8	12	6	12	10	11	4	10	8	7	3	3	9
ENSMUSG00000026085	0	0	0	0	0	0	0	0	0	1	0	1	0	0	0	0	0	0	0	0
ENSMUSG00000058407	929	877	949	895	794	741	830	833	927	910	890	930	854	886	899	815	756	929	837	750
ENSMUSG00000026083	2291	2092	2347	2110	1987	2343	2100	2006	2230	2183	2064	2080	2119	2255	2253	2104	2022	2032	1969	1795
ENSMUSG00000026082	296	343	290	310	361	368	363	360	368	306	394	327	353	302	339	343	311	333	278	191
ENSMUSG00000103804	15	11	11	10	10	7	5	12	16	11	11	14	7	10	10	7	7	9	7	10
ENSMUSG00000102716	0	0	0	1	0	0	0	0	0	0	0	0	0	0	0	0	0	0	0	0
ENSMUSG00000037138	1341	1194	1209	1147	1286	1309	1310	1327	1295	1266	1218	1124	1228	1163	1346	1140	1101	1070	1200	1229
ENSMUSG00000102984	0	0	1	0	1	0	0	0	1	0	0	0	0	0	0	1	0	2	1	0
ENSMUSG00000048814	3660	3778	3760	3561	3906	4089	3842	3739	3656	3868	3571	3462	3663	3623	3981	3309	3071	3473	3243	3041
ENSMUSG00000026080	1416	1365	1458	1347	1407	1340	1339	1411	1349	1383	1379	1312	1298	1345	1383	1252	1197	1316	1178	889
ENSMUSG00000102447	0	0	0	0	0	0	0	1	0	0	0	0	0	0	0	0	0	0	0	0
ENSMUSG00000067604	0	0	0	0	2	0	0	1	0	0	1	0	0	1	0	1	0	3	0	0
ENSMUSG00000026078	373	328	412	369	347	379	395	360	404	356	353	388	357	408	386	409	343	410	381	289
ENSMUSG00000104188	0	0	0	0	0	1	0	0	0	1	0	0	0	0	0	0	0	0	1	0
ENSMUSG00000026077	769	804	829	751	695	836	726	717	722	816	682	652	686	769	729	727	517	584	832	829
ENSMUSG00000092553	0	0	0	1	0	1	0	0	0	0	0	0	0	0	0	1	1	0	1	0
ENSMUSG00000092563	1	0	2	0	0	2	1	1	0	3	2	2	0	1	1	2	3	2	4	3
ENSMUSG00000073702	2500	2143	2441	2255	2494	2191	2305	2304	2465	2491	2373	2908	2360	2194	2327	2695	2393	3084	2793	3452
ENSMUSG00000003134	333	308	297	313	318	324	327	287	328	287	370	334	333	338	348	426	311	409	315	355
ENSMUSG00000003135	737	839	803	752	708	805	729	803	788	790	714	767	754	769	769	780	698	795	744	735
ENSMUSG00000085894	37	24	38	42	19	38	31	32	33	26	35	44	36	40	51	47	31	31	29	19
ENSMUSG00000048234	381	406	380	386	412	377	437	398	428	349	453	458	444	462	436	419	420	428	367	345
ENSMUSG00000102471	0	0	1	2	1	1	0	0	0	0	0	0	0	1	0	0	0	0	0	0
ENSMUSG00000050967	2823	3225	2916	3239	3075	3510	3211	3787	3668	3701	2981	3219	3081	2718	3456	2810	2744	2747	2690	2579
ENSMUSG00000057173	5	7	6	7	4	6	6	6	6	3	7	6	8	13	6	8	9	9	9	3
ENSMUSG00000091937	0	0	0	1	0	1	1	0	1	0	0	0	0	1	0	0	0	0	0	0
ENSMUSG00000101634	0	0	1	0	0	0	0	0	0	0	2	0	0	0	0	1	0	0	0	0
ENSMUSG00000026074	2423	2140	2331	2154	2387	2352	2425	2305	2322	2210	2505	2279	2312	2528	2309	2321	2410	2344	2195	1973
ENSMUSG00000026073	4	9	12	4	6	6	3	4	8	10	12	3	5	7	11	6	10	10	5	6
ENSMUSG00000026072	275	294	355	261	317	304	407	258	312	241	336	468	315	368	295	355	403	330	327	347
ENSMUSG00000070942	20	14	15	20	14	17	19	11	13	18	43	46	41	32	41	49	44	36	41	39
ENSMUSG00000103230	2	0	0	0	1	0	0	0	1	0	1	2	1	2	2	2	0	2	3	1
ENSMUSG00000026069	8	6	7	6	3	8	5	7	4	7	9	15	17	22	12	18	20	28	25	15
ENSMUSG00000026070	0	2	0	0	0	0	0	0	0	0	0	4	1	0	3	2	1	2	1	1
ENSMUSG00000026068	4	2	1	2	5	3	2	2	2	1	2	8	4	1	5	8	5	8	5	4
ENSMUSG00000026065	343	349	322	341	359	342	349	381	383	363	379	338	385	340	396	322	400	391	308	276
ENSMUSG00000026062	462	475	497	417	454	543	532	487	467	432	494	475	500	397	474	455	478	516	389	450
ENSMUSG00000041945	145	101	141	140	145	141	148	137	121	138	158	133	145	132	164	141	131	151	131	79
ENSMUSG00000079588	5	5	3	1	3	4	7	6	2	4	1	1	1	3	4	1	6	4	4	3
ENSMUSG00000100185	0	0	0	1	0	0	0	0	0	0	1	0	0	0	0	0	0	0	0	0
ENSMUSG00000100832	1	3	0	1	0	1	0	0	2	2	1	1	0	0	0	1	1	0	0	0
ENSMUSG00000100178	0	0	0	0	0	0	0	0	0	0	0	0	0	0	0	0	0	0	1	0
ENSMUSG00000101877	0	0	0	0	0	0	0	0	0	0	0	1	0	0	0	0	0	0	0	0
ENSMUSG00000053640	0	1	1	1	1	0	0	0	2	1	1	1	0	1	0	0	1	0	0	0
ENSMUSG00000101299	32	40	38	47	36	30	36	41	42	47	37	37	30	43	41	51	29	35	18	41
ENSMUSG00000100180	0	0	0	1	0	0	1	0	0	1	1	0	0	0	0	0	0	0	1	1
ENSMUSG00000060424	648	594	651	664	621	614	614	576	660	719	613	581	635	556	579	568	523	611	516	508
ENSMUSG00000045515	2560	2353	2723	2398	2448	2547	2535	2371	2614	2540	2488	2140	2352	2604	2466	2367	2214	2340	2098	1843
ENSMUSG00000097063	18	18	13	19	20	12	20	15	16	11	24	17	20	13	17	14	14	10	13	11
ENSMUSG00000099784	33	42	32	34	32	34	44	45	48	25	41	32	21	26	30	33	34	46	22	27
ENSMUSG00000060679	595	585	577	578	565	588	612	618	626	627	637	574	608	584	604	663	564	581	507	476
ENSMUSG00000041907	309	287	319	318	305	302	335	318	273	286	323	322	315	297	293	293	269	330	302	315
ENSMUSG00000070939	1326	1343	1411	1303	1370	1392	1443	1422	1304	1428	1309	1300	1358	1423	1361	1356	1268	1272	1299	1389
ENSMUSG00000010290	600	635	663	661	697	700	633	698	642	644	688	610	646	613	669	619	592	605	488	372
ENSMUSG00000008136	601	589	579	595	497	537	497	563	524	572	471	461	503	505	562	570	434	486	470	361
ENSMUSG00000094497	1	0	0	0	1	1	0	0	0	0	0	1	1	0	1	1	1	1	0	1
ENSMUSG00000099576	0	0	0	0	0	1	0	0	0	0	0	0	0	0	0	0	0	0	0	0
ENSMUSG00000066877	770	717	769	761	649	761	743	739	766	717	697	694	735	689	728	652	680	683	624	594
ENSMUSG00000026051	254	54	481	22	606	42	85	30	57	59	561	538	498	525	53	332	56	506	462	376
ENSMUSG00000100635	7	3	10	6	13	3	1	2	7	4	4	2	6	4	7	9	4	4	4	5
ENSMUSG00000100480	10	8	17	19	8	10	9	9	12	13	17	10	19	10	6	10	21	7	14	14
ENSMUSG00000057363	888	859	935	881	926	881	879	911	947	941	983	916	895	859	864	904	787	871	835	867
ENSMUSG00000090243	1	0	2	0	0	1	0	1	0	0	0	0	0	0	1	0	1	0	1	0
ENSMUSG00000100701	2	2	1	2	1	2	2	1	2	0	2	1	2	1	1	1	1	0	0	2
ENSMUSG00000041763	1350	1411	1377	1458	1345	1503	1446	1417	1629	1494	1528	1452	1391	1422	1604	1405	1433	1344	1197	1151
ENSMUSG00000047343	1	6	4	4	3	5	6	8	7	3	4	7	4	4	7	5	3	8	5	6
ENSMUSG00000091844	0	1	0	0	0	2	1	0	1	1	0	0	0	0	0	0	0	1	0	0
ENSMUSG00000026049	52	70	50	45	52	53	48	57	54	49	62	64	58	53	49	61	46	54	49	40
ENSMUSG00000026047	111	120	138	121	120	115	136	111	131	103	145	122	140	119	111	156	87	117	114	89
ENSMUSG00000041684	512	534	539	502	466	489	500	529	560	526	550	536	519	489	540	531	494	491	465	391
ENSMUSG00000026048	411	394	431	416	408	408	500	432	447	409	448	459	360	414	456	446	393	394	353	317
ENSMUSG00000046828	0	0	0	0	0	1	0	0	0	0	1	1	0	0	0	0	0	0	0	0
ENSMUSG00000089703	0	1	0	0	1	0	0	0	1	0	1	1	0	0	0	0	0	0	0	0
ENSMUSG00000100966	0	0	0	0	0	0	0	1	0	0	0	0	0	0	0	0	0	0	0	0
ENSMUSG00000101567	0	0	0	1	0	0	0	0	0	0	0	0	1	0	0	0	0	0	0	0
ENSMUSG00000056870	118	91	155	65	173	101	93	103	125	84	131	130	138	133	108	147	79	144	113	101
ENSMUSG00000089877	0	0	1	0	0	0	0	0	0	0	0	0	0	0	0	0	0	0	0	0
ENSMUSG00000101251	0	2	0	0	0	0	0	0	1	0	0	0	1	0	0	0	0	0	0	0
ENSMUSG00000026043	40	38	70	30	84	123	79	33	27	19	28	45	29	51	24	50	26	156	46	54
ENSMUSG00000026042	94	66	90	60	99	129	111	80	94	81	122	83	93	89	67	122	64	99	71	72
ENSMUSG00000100361	0	0	0	0	0	0	0	0	0	0	0	0	0	0	1	0	0	0	0	0
ENSMUSG00000100894	0	1	0	0	0	0	0	0	0	0	0	0	0	0	0	0	0	0	0	1
ENSMUSG00000100843	3	1	1	0	1	0	2	1	0	0	0	2	2	0	0	0	2	0	0	0
ENSMUSG00000025995	590	599	599	593	532	544	563	598	678	576	644	576	570	509	569	515	529	526	492	390
ENSMUSG00000099850	0	0	0	0	1	0	0	0	0	0	0	0	0	0	0	1	0	0	0	0
ENSMUSG00000084817	7	7	11	9	15	5	11	10	11	11	5	16	16	10	3	5	7	12	12	13
ENSMUSG00000099381	0	0	0	0	0	0	0	1	0	0	0	0	0	0	0	1	0	0	1	2
ENSMUSG00000025993	225	189	242	198	225	210	181	226	195	214	177	219	207	255	227	246	199	204	142	151
ENSMUSG00000090682	0	0	0	0	0	0	0	0	1	0	0	0	0	0	0	0	0	0	0	1
ENSMUSG00000044457	0	0	0	0	0	0	0	0	0	0	0	0	0	0	0	0	0	0	0	1
ENSMUSG00000099432	0	1	0	0	0	0	0	0	0	0	0	0	0	0	0	0	0	0	0	0
ENSMUSG00000041144	60	50	64	59	91	75	84	63	54	79	92	96	77	90	72	94	83	80	74	77
ENSMUSG00000101262	3	1	2	0	4	0	1	2	0	2	1	3	6	7	1	2	2	1	2	1
ENSMUSG00000101337	64	71	70	55	57	81	53	82	62	70	59	44	45	44	51	87	46	67	67	36
ENSMUSG00000025986	3654	3912	3739	3852	3795	4054	3334	3949	4064	4158	3531	3158	3761	3636	3969	3507	2975	3866	3623	2849
ENSMUSG00000100213	36	60	42	45	47	45	43	34	45	35	63	51	33	47	53	61	28	47	39	28
ENSMUSG00000100160	1	0	0	0	0	0	2	0	1	1	0	0	1	0	0	0	0	0	0	0
ENSMUSG00000101447	0	0	0	1	0	0	1	0	0	0	0	0	0	1	0	0	0	0	0	0
ENSMUSG00000081185	0	2	1	0	0	1	1	1	0	0	0	0	1	0	0	1	0	1	0	0
ENSMUSG00000100033	3	4	4	3	3	6	3	8	3	4	3	10	5	6	2	6	5	1	4	4
ENSMUSG00000101721	0	0	0	0	0	0	0	0	0	0	0	1	0	0	0	0	0	0	0	0
ENSMUSG00000101760	0	0	0	0	0	0	1	0	0	0	0	0	0	0	0	0	0	0	0	0
ENSMUSG00000099608	0	1	1	0	0	0	0	0	0	0	0	1	0	0	0	0	0	0	0	0
ENSMUSG00000100816	0	0	0	0	0	0	0	0	0	0	0	1	0	0	0	2	0	0	0	1
ENSMUSG00000026109	1695	1595	1666	1616	1587	1645	1625	1639	1601	1572	1590	1519	1602	1397	1566	1602	1396	1573	1476	1470
ENSMUSG00000100671	8	8	8	1	4	3	11	4	12	5	3	4	4	12	4	1	9	0	7	5
ENSMUSG00000099924	13	16	13	5	13	14	17	9	14	12	10	12	9	17	11	12	15	10	18	6
ENSMUSG00000099625	14	8	3	3	11	5	10	10	9	11	6	11	6	12	5	6	7	6	7	12
ENSMUSG00000045954	202	200	260	199	257	260	282	207	226	185	251	324	229	207	239	285	189	318	229	169
ENSMUSG00000099741	0	0	1	1	0	1	0	1	1	0	1	0	0	0	0	0	1	0	0	0
ENSMUSG00000101702	1	0	0	0	1	0	0	0	0	0	0	0	0	0	0	0	0	0	0	0
ENSMUSG00000026107	320	336	317	308	303	290	264	359	332	326	343	329	347	296	373	318	262	259	258	233
ENSMUSG00000099413	9	3	8	7	11	9	8	8	8	6	7	6	8	7	5	5	4	9	7	6
ENSMUSG00000101741	0	0	1	1	0	0	0	3	0	0	0	0	1	0	0	0	2	0	0	2
ENSMUSG00000018417	352	318	324	346	334	397	359	339	353	402	333	282	315	304	331	422	296	354	286	204
ENSMUSG00000101724	0	1	0	0	0	0	1	1	0	0	0	0	0	0	0	0	0	0	0	0
ENSMUSG00000100313	0	1	0	0	0	2	0	0	0	0	1	0	0	0	0	0	0	0	0	0
ENSMUSG00000100696	0	0	0	0	1	0	2	0	0	0	0	0	0	0	0	1	0	0	0	0
ENSMUSG00000072324	0	1	0	0	1	0	0	0	0	0	0	0	0	1	1	0	0	0	0	0
ENSMUSG00000062939	3	4	8	4	6	3	4	5	2	8	3	5	2	5	6	4	8	7	2	6
ENSMUSG00000101628	0	0	0	0	0	0	0	0	0	0	1	0	0	0	0	0	0	0	0	0
ENSMUSG00000109599	5	5	5	7	3	11	6	5	6	3	4	4	3	5	1	5	6	6	4	4
ENSMUSG00000026104	229	184	268	200	276	200	255	177	243	170	271	285	235	315	334	624	317	464	465	176
ENSMUSG00000099569	2	0	2	0	0	0	3	0	0	0	0	1	1	3	0	1	1	1	0	0
ENSMUSG00000026103	5571	6473	5665	6321	6584	6954	6137	6856	6642	6472	6302	6008	6469	5474	6824	6481	4933	5180	4998	5618
ENSMUSG00000002881	491	565	531	528	530	555	465	508	500	489	581	503	571	541	513	649	457	536	460	410
ENSMUSG00000097833	0	0	0	0	0	0	0	1	1	0	2	1	1	0	3	1	1	2	3	0
ENSMUSG00000101501	1	2	1	2	4	4	3	2	0	3	2	1	1	0	0	3	2	3	3	3
ENSMUSG00000100120	1	0	1	4	2	2	2	3	1	2	1	1	1	4	0	2	1	0	0	4
ENSMUSG00000099878	1	0	0	0	1	0	0	0	0	1	0	1	0	0	0	0	0	0	0	1
ENSMUSG00000100007	0	0	0	0	0	0	0	0	0	0	0	0	1	1	0	0	0	0	1	0
ENSMUSG00000043015	142	135	127	133	143	120	127	179	142	164	130	141	121	134	127	136	122	119	99	109
ENSMUSG00000041439	2047	2238	2108	2305	2140	2289	2080	2378	2149	2302	2207	1964	2068	1955	2317	1929	1863	1777	1795	1896
ENSMUSG00000100302	1	1	1	0	1	0	0	1	0	0	0	0	1	0	0	0	0	2	1	0
ENSMUSG00000100230	0	0	0	0	0	0	0	0	1	0	0	0	0	0	0	0	0	0	0	0
ENSMUSG00000026102	726	722	715	720	668	779	741	809	752	748	727	719	668	733	742	747	615	639	628	591
ENSMUSG00000041426	240	211	271	210	239	190	221	223	244	226	262	231	232	209	256	264	203	211	195	157
ENSMUSG00000089802	0	1	0	0	0	0	0	1	0	0	0	1	1	0	0	1	0	0	0	0
ENSMUSG00000043629	244	222	254	255	198	232	253	237	255	283	272	197	242	237	256	251	249	270	214	184
ENSMUSG00000026100	7	8	6	15	6	8	5	7	5	11	8	8	9	8	4	2	9	1	13	6
ENSMUSG00000060715	6	7	2	5	6	2	7	8	8	3	6	8	7	5	2	3	4	9	5	8
ENSMUSG00000026098	75	90	91	81	88	87	107	88	84	103	67	80	94	83	94	79	82	69	63	60
ENSMUSG00000026097	118	84	131	111	136	130	126	102	118	138	132	131	164	127	151	150	125	144	136	111
ENSMUSG00000100679	0	0	0	0	0	0	0	0	0	0	0	0	1	0	0	0	0	0	0	0
ENSMUSG00000026096	236	246	233	230	267	253	262	280	258	279	279	284	257	251	278	292	203	237	204	240
ENSMUSG00000099913	12	12	11	9	14	7	9	10	10	10	15	12	5	7	11	14	7	5	3	5
ENSMUSG00000101838	0	5	4	3	4	2	2	5	2	1	0	1	2	1	4	1	0	2	3	2
ENSMUSG00000026095	87	82	84	78	74	58	66	59	84	75	75	77	72	71	67	79	76	86	81	61
ENSMUSG00000100069	0	0	0	0	0	1	0	0	0	0	0	0	0	0	0	0	0	0	0	0
ENSMUSG00000096141	35	35	40	23	29	21	29	27	29	30	33	30	17	25	27	31	16	25	21	25
ENSMUSG00000026094	160	139	179	121	119	184	169	133	148	151	159	138	148	147	141	191	164	233	178	144
ENSMUSG00000042807	1037	1045	1050	1120	913	1070	1037	999	1037	1192	982	798	872	994	942	913	855	945	920	795
ENSMUSG00000025983	6	4	1	3	3	7	4	8	2	3	5	7	2	4	5	8	4	1	1	7
ENSMUSG00000041303	658	689	630	631	592	664	653	688	710	665	732	620	686	681	664	616	547	593	577	485
ENSMUSG00000109809	0	0	0	2	32	0	0	1	0	0	0	0	0	0	1	0	1	1	0	0
ENSMUSG00000073678	723	795	679	760	903	875	814	798	782	938	808	734	705	851	859	647	641	793	694	598
ENSMUSG00000101130	0	0	0	0	0	1	0	0	0	0	0	0	0	0	0	0	0	0	0	0
ENSMUSG00000052331	228	229	255	210	245	197	293	245	247	270	324	315	255	293	352	338	298	275	265	250
ENSMUSG00000025982	4699	5152	4782	4767	5036	4998	5249	5124	5709	5341	6249	5343	4807	5158	5046	5487	4582	4526	4232	3759
ENSMUSG00000025981	322	365	396	352	331	370	368	332	377	323	391	291	315	323	343	399	320	478	414	289
ENSMUSG00000101122	7	6	11	4	9	3	8	6	3	3	5	10	7	6	6	8	6	10	7	4
ENSMUSG00000025980	2603	2468	2931	2593	2511	2464	2629	2484	2658	2772	2657	2489	2618	2531	2592	2408	2228	2396	2114	1659
ENSMUSG00000073676	752	705	839	726	756	660	728	712	740	808	777	791	901	696	787	844	636	804	644	682
ENSMUSG00000100736	1	1	1	1	1	1	2	0	0	1	0	1	0	0	0	1	1	0	0	0
ENSMUSG00000089670	1	3	3	2	1	1	1	2	0	2	0	2	1	3	2	4	0	0	0	2
ENSMUSG00000025979	1184	1198	1255	1174	1149	1188	1255	1316	1260	1260	1223	1138	1149	1163	1135	1073	1100	1059	872	744
ENSMUSG00000061863	1	2	1	1	1	1	1	1	0	1	0	4	1	2	3	4	1	2	0	0
ENSMUSG00000025978	897	807	854	811	925	917	807	722	862	773	790	832	835	899	904	836	896	941	801	739
ENSMUSG00000046994	453	459	444	406	418	465	481	456	499	523	467	431	448	467	449	424	424	419	387	295
ENSMUSG00000025977	2	3	2	2	0	2	2	3	6	2	2	2	3	1	0	1	2	2	0	1
ENSMUSG00000100215	67	58	98	88	72	88	86	81	77	94	71	75	85	68	80	109	88	109	101	86
ENSMUSG00000038349	764	827	940	765	872	888	849	883	867	807	931	894	902	987	969	881	944	861	761	670
ENSMUSG00000100309	4	0	1	5	4	1	2	1	2	6	1	2	3	1	1	2	4	5	3	3
ENSMUSG00000099950	0	0	3	1	4	1	0	1	1	3	0	3	0	1	1	2	0	1	2	2
ENSMUSG00000100944	0	0	0	0	0	0	0	0	0	0	0	0	0	0	0	0	0	0	0	1
ENSMUSG00000038331	422	507	414	501	325	516	337	383	415	443	343	243	312	450	404	457	193	380	351	396
ENSMUSG00000101429	5	14	6	10	10	5	4	4	11	10	17	10	13	12	10	13	4	6	8	9
ENSMUSG00000097519	1	2	0	0	0	1	0	0	0	0	1	0	1	0	0	1	2	0	0	2
ENSMUSG00000038323	774	747	808	823	670	815	733	773	819	798	796	807	795	776	767	710	701	786	640	651
ENSMUSG00000048495	193	202	217	211	219	178	167	199	220	207	267	199	212	204	209	233	178	206	200	154
ENSMUSG00000025971	277	329	364	324	268	311	308	311	337	321	260	346	303	311	334	343	271	323	274	223
ENSMUSG00000101151	0	0	0	0	0	0	0	0	0	0	1	0	0	0	0	0	0	0	0	0
ENSMUSG00000038305	390	349	396	365	380	387	354	374	389	384	428	375	356	392	384	380	297	369	421	316
ENSMUSG00000054770	285	285	277	281	266	272	292	292	307	319	317	314	281	270	310	286	280	248	220	233
ENSMUSG00000026039	6	14	8	6	6	5	11	9	8	8	9	10	10	14	12	10	11	8	3	11
ENSMUSG00000063558	198	151	173	178	221	169	200	174	167	128	238	221	203	244	171	246	202	279	174	155
ENSMUSG00000064294	57	35	97	33	82	73	80	55	52	59	54	35	47	66	37	56	29	115	58	51
ENSMUSG00000038242	16	19	11	19	21	14	21	16	13	15	22	18	19	21	15	19	15	13	23	12
ENSMUSG00000079554	1	2	0	1	2	2	1	0	0	0	2	5	1	2	1	3	2	1	0	2
ENSMUSG00000051223	3728	3724	3856	3892	3157	3687	3668	3902	4061	4007	3829	3385	3419	3603	3515	3154	3640	3588	3320	2945
ENSMUSG00000026034	2299	2449	2511	2228	2329	2692	2337	2236	2558	2387	3399	2740	2498	2437	2608	3440	2109	2405	2168	1970
ENSMUSG00000026035	247	218	245	221	250	224	249	250	269	289	227	240	264	217	276	282	228	279	267	199
ENSMUSG00000026036	461	418	432	475	449	492	429	474	431	471	441	493	447	397	431	413	457	447	413	402
ENSMUSG00000026037	454	506	491	487	445	554	569	507	549	517	536	533	480	514	502	525	527	524	453	283
ENSMUSG00000085054	7	10	8	8	10	10	4	6	5	6	8	11	6	6	16	16	4	10	8	9
ENSMUSG00000038174	2254	2444	2204	2356	2771	2647	2626	2775	2704	2854	2567	2379	2517	2459	2793	2354	2193	2181	1854	1417
ENSMUSG00000026032	833	784	917	892	881	768	818	822	961	888	846	871	860	810	836	832	757	895	746	661
ENSMUSG00000059647	0	0	0	1	0	0	0	0	0	0	0	0	1	1	1	0	0	2	0	0
ENSMUSG00000047528	3	6	4	4	7	5	6	6	5	1	2	7	1	5	3	3	3	3	3	2
ENSMUSG00000102059	15	15	12	17	14	16	16	13	17	17	22	13	18	14	16	23	18	12	5	12
ENSMUSG00000026031	366	265	363	305	384	338	327	289	349	288	419	440	465	472	377	407	406	404	337	329
ENSMUSG00000100236	0	0	0	0	0	0	0	0	0	0	0	1	0	0	0	2	0	0	0	0
ENSMUSG00000026029	42	37	65	30	37	28	39	43	33	38	53	72	77	43	63	84	71	77	49	61
ENSMUSG00000099719	1	1	0	0	1	1	1	0	1	1	2	0	1	0	0	1	0	0	0	0
ENSMUSG00000026028	4224	4141	4251	4113	4642	4476	4599	4609	4659	4530	4674	4436	4473	4494	4785	4046	4517	5158	4214	3516
ENSMUSG00000026027	634	640	636	604	612	596	591	690	603	642	599	574	624	607	670	645	533	624	613	689
ENSMUSG00000047383	0	2	1	2	0	0	0	0	1	1	0	4	0	0	3	0	0	1	1	0
ENSMUSG00000072295	1	0	1	0	0	0	0	0	0	1	2	0	0	1	0	0	1	0	0	0
ENSMUSG00000038079	593	433	663	452	679	465	478	464	460	441	679	640	600	687	467	505	401	614	529	407
ENSMUSG00000079550	20	26	13	19	27	24	28	25	23	13	20	30	25	27	11	27	17	14	24	21
ENSMUSG00000099563	0	0	0	0	0	0	0	0	1	0	0	0	0	0	0	0	0	0	0	0
ENSMUSG00000026024	1145	1030	1062	937	1068	1195	1077	1169	1187	1148	1090	1131	1129	1030	1199	959	1029	982	946	693
ENSMUSG00000026023	19	19	13	9	10	5	9	12	12	12	9	14	12	17	15	11	7	11	13	9
ENSMUSG00000099922	0	0	0	0	0	0	0	0	0	0	1	0	0	0	1	0	0	0	0	0
ENSMUSG00000041075	306	268	343	212	392	287	308	235	264	245	369	378	322	372	266	359	324	392	370	363
ENSMUSG00000097819	4	3	9	0	6	1	4	2	1	2	4	0	8	6	0	3	6	2	1	4
ENSMUSG00000047361	200	160	202	168	308	206	262	202	188	203	231	232	221	227	220	235	229	234	215	198
ENSMUSG00000026021	1158	1173	1197	1145	1186	1064	1097	1179	1186	1275	1176	1286	1167	1148	1203	1284	1070	1206	1122	806
ENSMUSG00000101400	1	2	1	0	1	3	0	0	1	1	3	0	1	0	1	1	1	1	0	0
ENSMUSG00000026020	736	808	846	791	736	784	793	792	843	801	826	784	765	646	829	752	705	813	718	643
ENSMUSG00000067336	4562	4699	4538	4724	5214	5524	5208	5340	5286	5428	4957	4857	5089	5589	5357	4687	4926	5236	4789	4402
ENSMUSG00000041040	1421	1499	1550	1476	1517	1563	1627	1577	1590	1581	1606	1687	1559	1720	1719	1450	1570	1545	1432	1185
ENSMUSG00000100901	0	0	0	0	0	1	0	0	0	0	0	0	0	1	0	1	0	0	0	0
ENSMUSG00000026018	845	891	940	882	882	864	849	869	894	896	862	828	846	888	937	811	702	799	735	646
ENSMUSG00000026019	651	658	677	713	659	646	638	667	690	694	670	630	674	669	655	605	561	641	539	442
ENSMUSG00000026017	367	459	423	419	415	442	428	499	421	409	405	396	378	397	489	408	353	332	342	330
ENSMUSG00000082609	0	0	0	0	0	1	0	0	0	0	1	0	1	0	0	0	0	0	0	0
ENSMUSG00000073664	519	512	493	525	704	612	654	496	607	540	670	582	595	594	580	606	508	599	476	350
ENSMUSG00000049439	223	211	232	226	229	220	226	204	201	206	238	261	240	301	242	276	256	261	199	193
ENSMUSG00000026782	4627	4951	4972	4782	4231	4902	4724	4800	5098	4722	4663	4319	4431	4564	4798	4411	4077	3973	4019	4457
ENSMUSG00000026014	1118	1202	1107	1167	1053	1141	1118	1100	1128	1188	1122	935	1061	1115	1168	919	967	957	898	1004
ENSMUSG00000081562	0	1	0	0	0	1	0	0	0	1	1	2	1	1	0	0	0	0	0	1
ENSMUSG00000084400	0	0	0	0	0	0	0	0	0	0	0	1	0	0	0	0	0	0	0	0
ENSMUSG00000082160	0	1	1	1	1	0	0	0	1	1	0	0	0	0	0	2	2	3	1	2
ENSMUSG00000101188	52	42	46	50	62	40	47	36	59	47	44	45	52	37	49	31	52	49	56	50
ENSMUSG00000026012	3	2	2	3	2	5	6	6	4	4	6	7	12	6	0	10	8	5	5	4
ENSMUSG00000083355	1	0	0	0	0	0	1	1	0	0	0	3	0	0	0	0	1	0	0	0
ENSMUSG00000026011	2	3	2	1	2	3	1	3	0	0	0	0	2	1	1	6	0	0	1	0
ENSMUSG00000081382	3	3	1	4	2	8	1	5	8	6	3	3	3	5	6	2	4	1	3	5
ENSMUSG00000080800	1	1	0	1	0	0	0	0	1	1	1	1	1	0	0	0	0	1	0	0
ENSMUSG00000026009	2	4	4	0	2	3	3	3	3	1	9	2	3	0	2	9	4	4	2	4
ENSMUSG00000080785	0	0	1	1	0	0	0	0	0	0	0	0	0	0	0	0	0	0	0	0
ENSMUSG00000085248	0	0	0	0	0	0	0	0	0	0	0	0	0	0	0	0	1	0	0	0
ENSMUSG00000085447	0	0	0	0	0	0	0	0	0	0	0	1	0	0	0	0	1	0	0	0
ENSMUSG00000086408	1	0	0	0	0	0	0	0	0	0	0	0	0	0	0	0	0	0	0	0
ENSMUSG00000100965	0	0	0	0	0	0	0	0	0	0	0	1	0	0	0	0	0	0	0	0
ENSMUSG00000086009	0	0	0	0	0	0	0	0	0	0	1	0	0	0	0	0	0	0	0	0
ENSMUSG00000052062	105	106	109	84	131	102	111	104	103	97	145	99	118	112	106	130	135	129	109	95
ENSMUSG00000081950	0	0	0	0	0	0	0	0	0	1	0	0	0	0	0	0	0	1	0	0
ENSMUSG00000084333	0	1	0	0	0	0	0	0	0	0	0	1	2	1	0	0	1	0	0	0
ENSMUSG00000025969	1623	1534	1429	1534	1700	1643	1722	1637	1589	1565	1698	1449	1609	1589	1610	1401	1586	1752	1549	1522
ENSMUSG00000100426	3	3	0	2	3	4	0	3	1	2	4	0	4	1	6	4	3	2	3	3
ENSMUSG00000040865	711	724	701	651	676	760	739	708	766	695	759	766	673	822	791	710	717	695	615	602
ENSMUSG00000081617	0	0	0	0	0	0	0	0	0	0	0	0	0	0	0	1	0	0	0	0
ENSMUSG00000081429	0	0	0	0	0	0	0	0	0	1	0	0	0	0	0	0	0	0	0	0
ENSMUSG00000084799	79	73	68	68	58	74	75	81	66	66	81	69	48	51	60	57	72	44	62	74
ENSMUSG00000101599	67	70	69	37	62	75	76	72	39	49	101	97	73	85	85	84	54	64	53	52
ENSMUSG00000025968	2330	2472	2512	2559	2379	2356	2403	2537	2611	2533	2551	2290	2409	2305	2553	2226	2321	2342	1974	1758
ENSMUSG00000025967	1771	1638	1829	1702	1818	1635	1641	1686	1794	1763	1662	1998	1920	1853	1817	1844	1684	2141	1589	1025
ENSMUSG00000046856	15	16	22	18	23	20	14	29	12	16	10	17	19	13	21	21	14	20	16	10
ENSMUSG00000086730	0	0	0	0	0	0	0	1	0	0	0	2	0	1	0	0	0	0	0	0
ENSMUSG00000087561	0	0	0	1	0	0	0	0	0	0	0	0	0	0	0	0	0	1	0	0
ENSMUSG00000027520	578	548	531	571	659	642	699	586	608	676	664	604	499	570	542	456	491	501	501	326
ENSMUSG00000081643	11	5	2	1	0	5	2	5	3	4	3	5	6	4	4	3	4	4	5	2
ENSMUSG00000025964	3106	3080	3151	3046	3155	3301	3227	3307	3189	3208	3092	2965	3202	3048	3459	3239	3101	2786	3043	2996
ENSMUSG00000069085	1	4	0	0	2	3	1	6	1	1	5	2	2	2	3	3	1	0	1	1
ENSMUSG00000025963	12	13	26	12	29	9	17	15	19	21	22	29	22	14	19	14	10	13	13	17
ENSMUSG00000025962	406	390	441	415	456	378	436	403	422	391	444	383	436	398	425	441	344	418	340	296
ENSMUSG00000025961	29	25	22	20	19	31	30	27	24	24	26	24	31	24	16	20	21	22	14	16
ENSMUSG00000080817	0	0	1	0	0	1	0	0	0	0	3	0	0	0	0	0	0	0	0	0
ENSMUSG00000082373	0	1	3	1	0	1	1	3	1	0	0	1	1	1	0	0	2	1	4	1
ENSMUSG00000044689	4	2	3	4	1	5	5	3	2	1	2	0	1	1	0	0	1	9	4	3
ENSMUSG00000025959	621	561	531	536	666	628	546	629	525	590	579	477	528	587	624	543	516	505	487	664
ENSMUSG00000086721	0	0	0	0	0	0	0	0	0	0	0	0	0	0	0	0	0	0	0	1
ENSMUSG00000101895	0	1	1	3	0	2	1	2	0	2	2	0	1	1	0	1	2	0	0	3
ENSMUSG00000025958	1323	1174	1357	1231	1311	1416	1422	1291	1520	1271	1515	1355	1402	1493	1422	1281	1189	1353	1163	1043
ENSMUSG00000025956	165	180	171	153	169	147	164	161	164	134	174	182	160	160	181	179	131	148	144	135
ENSMUSG00000101832	1	4	3	3	3	1	2	3	1	1	3	1	4	0	2	0	0	1	0	0
ENSMUSG00000100437	0	0	0	0	0	0	0	0	0	0	0	1	0	0	0	0	0	0	0	0
ENSMUSG00000087213	0	0	0	0	0	0	0	0	0	0	1	0	0	0	1	0	0	1	0	0
ENSMUSG00000070871	247	273	286	230	255	281	267	204	264	256	266	229	229	245	214	228	259	255	239	238
ENSMUSG00000045005	40	40	44	36	58	38	34	45	36	45	44	54	61	58	62	66	48	59	39	58
ENSMUSG00000051344	1136	1117	1105	1053	1138	1152	1083	1172	1061	1178	1143	966	1086	1124	1174	1014	988	932	918	932
ENSMUSG00000097264	0	0	0	1	0	1	0	0	2	0	0	1	0	0	0	1	1	0	0	0
ENSMUSG00000084416	18	31	28	16	34	28	22	33	29	29	28	30	28	29	20	36	25	29	21	28
ENSMUSG00000025955	0	0	2	0	2	0	0	2	2	2	0	0	1	3	1	0	1	3	1	0
ENSMUSG00000070870	0	0	0	0	0	0	1	0	0	0	0	0	0	0	0	0	0	0	0	0
ENSMUSG00000025952	0	0	0	0	0	0	0	0	0	0	0	0	0	0	1	0	0	0	0	0
ENSMUSG00000100774	0	0	0	1	1	0	1	0	0	0	0	0	0	0	0	0	0	0	1	1
ENSMUSG00000044429	4	3	2	4	10	5	2	3	2	5	2	7	4	4	8	5	2	7	5	4
ENSMUSG00000100846	0	0	1	0	0	1	0	1	0	0	1	0	0	0	2	2	0	1	1	0
ENSMUSG00000044816	82	104	77	89	92	90	95	76	79	99	101	94	86	88	90	83	69	85	106	111
ENSMUSG00000025950	843	752	931	821	912	865	753	855	775	820	968	945	1002	885	1030	969	991	1189	948	820
ENSMUSG00000025949	1067	1193	1160	1094	1333	1293	1230	1297	1266	1297	1371	1221	1214	1277	1193	1120	1126	1139	1071	881
ENSMUSG00000025946	26	29	18	25	27	11	12	13	23	23	11	11	11	13	26	16	10	8	21	11
ENSMUSG00000083242	0	0	0	0	0	0	0	0	0	1	0	0	0	0	0	0	0	0	0	0
ENSMUSG00000083289	0	0	0	0	0	0	0	0	0	0	0	0	1	0	0	0	0	0	0	0
ENSMUSG00000015222	27587	26471	25264	26059	30441	31250	30052	27959	29422	30540	27348	28117	28088	27696	29083	25908	27293	29000	25254	22095
ENSMUSG00000055567	6994	7444	6432	7018	7776	8309	7795	7720	7940	7857	7696	6870	6754	6818	7141	6531	6210	5791	6226	5428
ENSMUSG00000026005	560	537	561	544	527	561	540	492	592	573	616	558	548	633	527	540	499	592	472	401
ENSMUSG00000026004	313	320	329	337	342	317	350	280	346	356	395	361	351	372	344	380	319	384	322	290
ENSMUSG00000082057	5	6	4	10	1	11	9	6	3	3	6	6	9	7	6	9	2	3	6	5
ENSMUSG00000026003	814	712	871	701	827	806	788	675	727	692	827	892	845	857	755	945	759	943	817	927
ENSMUSG00000082769	0	0	1	0	0	0	2	0	0	0	0	0	0	0	0	1	0	2	0	1
ENSMUSG00000061816	12	14	13	13	7	45	11	17	15	6	15	14	15	10	15	13	8	8	17	17
ENSMUSG00000094191	0	1	0	2	0	0	1	2	0	0	2	1	1	1	1	0	2	0	0	0
ENSMUSG00000082212	0	0	0	0	0	0	0	0	1	0	0	1	0	0	0	0	1	0	0	1
ENSMUSG00000026000	3293	3395	3393	3576	3318	3387	3412	3574	3458	3599	3335	3287	3307	3141	3465	3190	2963	2885	3266	2825
ENSMUSG00000025991	7	11	12	8	5	9	7	8	10	8	3	10	3	4	11	7	3	7	9	4
ENSMUSG00000062209	1652	1725	1526	1601	1943	1859	1814	2056	1781	1885	1689	1737	1645	1778	1901	1524	1420	1504	1613	1385
ENSMUSG00000083795	0	0	0	0	0	0	0	0	0	0	0	1	0	0	0	1	1	0	0	0
ENSMUSG00000087514	1	0	0	1	0	0	0	0	0	0	0	0	0	0	0	1	1	0	0	0
ENSMUSG00000101387	0	0	0	0	0	0	0	1	0	0	0	0	0	1	0	0	1	0	0	0
ENSMUSG00000099804	1	0	0	0	1	0	1	0	0	1	0	0	2	2	0	0	2	0	0	0
ENSMUSG00000100354	1	0	0	0	1	0	0	0	0	0	0	0	0	1	0	0	0	0	0	0
ENSMUSG00000025997	85	89	108	76	93	92	100	73	91	95	127	105	81	109	115	79	79	87	70	56
ENSMUSG00000100815	0	0	0	0	0	1	1	0	0	0	0	0	0	0	0	0	0	0	0	0
ENSMUSG00000099954	0	0	0	0	0	0	0	0	0	0	1	0	0	1	0	0	1	0	1	0
ENSMUSG00000053153	71	23	88	26	107	15	49	37	24	32	90	72	64	87	57	80	32	55	68	85
ENSMUSG00000101730	0	0	0	0	0	0	1	0	0	0	0	0	0	0	0	0	0	0	0	0
ENSMUSG00000045648	384	397	388	405	383	352	332	376	376	377	461	331	378	377	410	329	194	362	304	293
ENSMUSG00000026196	7	9	12	7	9	9	6	8	7	6	10	16	10	11	11	13	6	13	9	8
ENSMUSG00000089965	0	0	0	0	0	0	0	0	0	0	0	0	0	0	1	0	0	0	0	0
ENSMUSG00000101551	0	0	0	0	0	0	1	0	0	0	0	0	0	0	0	0	0	0	0	0
ENSMUSG00000050296	6	7	15	9	11	14	4	4	7	9	15	9	6	8	14	14	5	16	11	14
ENSMUSG00000101617	0	0	0	0	1	0	0	0	0	0	0	0	0	0	0	0	0	0	0	0
ENSMUSG00000026192	720	677	683	673	615	610	645	653	627	622	705	715	668	717	675	621	629	754	672	553
ENSMUSG00000026193	1671	1495	1740	1403	1588	1978	2049	1366	1304	1220	1341	1305	1273	1624	1449	1417	1366	1928	1489	1488
ENSMUSG00000101834	0	1	0	0	0	0	0	1	1	0	1	1	0	0	0	0	0	1	0	0
ENSMUSG00000100319	0	1	0	0	0	1	0	0	0	0	0	1	0	0	0	0	0	0	0	0
ENSMUSG00000101211	0	0	0	0	0	0	0	0	0	1	0	0	0	0	0	0	0	0	1	0
ENSMUSG00000101848	0	0	0	0	0	0	0	1	0	0	0	0	0	1	1	0	0	0	0	1
ENSMUSG00000059483	1	0	0	0	0	1	0	0	0	0	0	0	0	0	0	0	0	0	0	0
ENSMUSG00000101496	0	0	1	0	1	1	1	0	0	0	0	1	1	0	0	0	0	0	0	0
ENSMUSG00000102123	0	3	0	0	0	0	1	2	1	0	2	1	2	0	0	1	0	1	0	0
ENSMUSG00000039395	115	120	112	113	93	151	106	119	121	113	115	122	104	115	141	102	68	108	86	74
ENSMUSG00000097131	96	97	88	86	99	97	95	109	79	112	92	80	98	96	96	96	86	84	74	59
ENSMUSG00000026189	85	83	89	68	76	95	78	83	103	91	114	81	87	92	95	91	86	111	62	64
ENSMUSG00000026188	322	340	327	355	273	326	321	319	364	306	311	310	350	325	345	312	288	300	237	215
ENSMUSG00000026187	448	401	454	388	435	439	411	428	421	437	494	439	416	408	441	421	399	471	427	363
ENSMUSG00000039372	384	416	435	408	469	453	437	462	473	447	373	385	420	392	408	340	407	500	395	394
ENSMUSG00000085812	0	0	0	0	0	0	1	0	0	0	0	1	0	0	1	0	0	0	0	0
ENSMUSG00000039354	898	843	854	890	1000	905	919	924	879	880	927	822	922	862	934	851	798	820	859	680
ENSMUSG00000039342	0	0	0	0	0	0	1	0	0	0	0	1	0	0	0	0	1	0	0	0
ENSMUSG00000046330	1619	1420	1575	1563	1742	1451	1611	1610	1635	1587	1572	1984	1666	1578	1707	1908	1664	1939	1529	1162
ENSMUSG00000039323	1368	542	1840	478	2155	916	899	525	568	525	1510	1719	1611	1822	516	1471	553	1884	1772	1488
ENSMUSG00000026185	5336	4842	5115	4937	4916	5467	4851	4531	4575	4890	7659	7812	7496	9476	8183	9048	8655	9294	8030	11092
ENSMUSG00000101112	0	0	0	0	0	0	0	0	0	0	0	0	0	0	0	1	0	0	0	0
ENSMUSG00000099877	0	0	0	0	0	0	0	0	0	0	1	0	0	0	0	0	0	0	0	0
ENSMUSG00000100444	0	0	0	0	1	1	0	1	0	0	0	0	0	0	0	0	0	0	1	0
ENSMUSG00000100301	7	4	3	7	7	4	2	9	4	6	7	5	8	6	4	8	6	1	2	6
ENSMUSG00000101344	1	0	1	1	1	0	0	1	0	0	2	1	1	0	0	1	0	0	2	0
ENSMUSG00000055322	1477	1170	1573	969	1475	1157	1415	962	1018	1044	1371	1441	1292	1695	1168	1418	1294	1605	1466	1464
ENSMUSG00000061815	4	0	2	1	4	0	2	0	0	1	3	4	5	1	2	1	4	2	1	2
ENSMUSG00000026180	0	0	0	0	0	1	0	1	0	0	0	1	0	0	0	1	0	0	0	0
ENSMUSG00000048480	0	0	0	0	0	1	0	0	0	0	0	0	0	0	0	0	0	1	0	2
ENSMUSG00000006304	4660	4512	5062	4620	4445	4349	4595	4689	5060	4579	4657	5104	4794	4736	5338	4891	4831	4917	5097	5455
ENSMUSG00000064272	0	0	0	0	0	0	0	0	1	1	0	0	0	0	0	1	0	0	0	0
ENSMUSG00000006299	2240	2020	2326	2127	2161	2266	2204	2209	2172	2133	2151	2242	2253	2145	2076	2201	1861	2234	2097	1545
ENSMUSG00000026179	5094	4672	4976	4880	4447	4745	4768	4648	4476	4555	4308	4235	4142	4401	4572	4101	3778	3785	4646	6131
ENSMUSG00000006301	810	796	852	755	831	658	808	764	725	728	867	786	844	918	764	926	854	1053	805	763
ENSMUSG00000073650	49	37	49	13	58	20	34	32	27	29	72	36	40	56	41	65	41	53	47	55
ENSMUSG00000026177	95	61	76	65	79	59	41	53	51	40	289	337	323	283	262	419	439	343	303	346
ENSMUSG00000026176	892	749	891	720	898	811	823	770	788	716	890	859	853	945	845	1036	981	1100	935	1066
ENSMUSG00000026175	13	6	6	2	10	8	14	11	11	17	13	9	9	25	10	14	8	6	9	8
ENSMUSG00000033364	457	454	495	470	487	466	553	458	495	508	497	477	453	482	504	462	450	425	450	383
ENSMUSG00000026174	551	553	592	565	603	567	587	540	520	587	586	594	559	531	586	586	520	574	562	492
ENSMUSG00000026173	298	255	276	257	316	293	340	251	259	245	348	378	329	329	338	347	287	300	279	268
ENSMUSG00000026135	819	799	783	692	684	726	822	673	686	734	718	662	628	697	658	616	629	652	713	651
ENSMUSG00000026172	402	358	388	361	376	383	334	356	349	306	341	373	365	364	312	394	304	309	298	280
ENSMUSG00000026171	651	613	576	629	583	640	608	646	674	564	672	613	646	545	539	604	511	624	546	526
ENSMUSG00000033276	98	70	99	65	117	72	97	68	91	70	119	94	114	106	69	83	77	85	97	86
ENSMUSG00000033257	418	431	436	389	421	411	506	467	473	448	498	414	483	489	409	474	428	416	388	348
ENSMUSG00000026170	84	95	82	58	71	77	67	67	53	57	108	85	77	84	71	117	84	96	72	75
ENSMUSG00000006542	1	2	2	2	1	0	2	2	0	2	1	1	1	2	0	1	2	0	0	0
ENSMUSG00000033227	17	27	29	10	29	48	28	10	20	17	16	13	8	31	18	12	9	46	21	14
ENSMUSG00000026167	90	101	93	83	63	63	74	92	112	82	82	105	75	107	86	80	61	67	65	67
ENSMUSG00000089964	1	2	1	3	0	0	0	1	0	0	1	1	1	0	1	1	0	1	1	0
ENSMUSG00000090071	5524	5189	5241	4940	4709	5058	4863	4809	4958	4883	4059	4324	4273	4855	4549	4868	4084	4975	5594	6427
ENSMUSG00000055197	0	3	4	4	1	0	4	3	4	3	3	1	4	4	4	2	2	0	2	3
ENSMUSG00000006546	1	4	1	1	0	1	2	7	3	1	1	2	0	1	1	1	1	7	3	1
ENSMUSG00000047021	151	95	145	78	229	65	131	104	80	102	208	175	142	162	86	170	76	165	131	203
ENSMUSG00000006538	2	7	5	8	7	1	4	3	5	2	5	4	4	9	1	1	6	6	1	5
ENSMUSG00000026162	35	19	24	25	22	24	14	22	19	26	33	19	33	20	31	27	12	30	27	15
ENSMUSG00000026205	9	19	3	9	13	14	10	10	12	16	4	21	10	11	4	8	1	12	13	7
ENSMUSG00000033159	473	519	507	497	517	498	482	478	471	477	519	513	493	535	462	518	491	529	422	453
ENSMUSG00000049339	4023	3642	4012	3815	3972	4006	3840	3704	3831	3941	3647	3910	3684	3663	3825	3779	3396	3728	3741	3516
ENSMUSG00000026197	278	269	298	291	261	251	247	270	314	258	304	319	268	255	264	311	244	269	273	353
ENSMUSG00000026198	29	29	32	35	34	29	32	29	31	34	40	32	28	35	18	31	27	23	34	16
ENSMUSG00000033124	1531	1510	1426	1413	1523	1582	1523	1471	1372	1487	1354	1283	1365	1430	1480	1254	1237	1147	1239	1132
ENSMUSG00000026199	355	388	339	333	376	360	397	365	312	360	441	367	344	382	314	449	288	360	299	305
ENSMUSG00000026200	133	105	149	113	165	134	122	115	117	120	192	164	151	176	135	189	118	175	153	131
ENSMUSG00000026201	722	658	675	683	728	630	690	638	631	588	627	691	642	650	622	691	523	707	617	558
ENSMUSG00000026202	8471	8138	8325	8201	8212	7838	8097	8411	7821	8515	7234	8103	8375	7782	8248	7485	6878	7048	7764	8278
ENSMUSG00000096094	6	3	4	6	1	1	3	1	1	7	7	3	6	2	3	5	2	2	1	4
ENSMUSG00000026203	1639	1439	1582	1464	1531	1458	1383	1466	1534	1535	1514	1462	1496	1550	1551	1618	1353	1559	1367	1255
ENSMUSG00000026204	10552	10239	10372	10327	9894	10281	10713	10706	10541	10293	9024	9331	9454	9039	9828	9274	8929	8654	10599	12740
ENSMUSG00000033061	1096	1092	1108	1224	1249	1081	1163	1146	1174	1172	1159	1104	1067	890	982	1055	801	1038	1121	860
ENSMUSG00000026209	491	473	547	479	510	469	477	498	485	494	513	542	470	431	481	526	446	565	423	400
ENSMUSG00000026208	51	42	59	40	65	90	78	44	52	38	48	50	37	68	45	76	52	74	51	58
ENSMUSG00000026207	3025	3082	2774	2783	2842	3056	3206	2879	2875	2876	2868	2726	2691	2729	2696	2877	2635	2529	2604	2688
ENSMUSG00000033021	614	611	620	600	585	615	643	635	572	547	701	593	621	537	526	685	563	547	627	635
ENSMUSG00000033007	212	199	177	166	206	202	250	175	191	200	181	203	162	138	168	185	117	136	176	141
ENSMUSG00000032997	2286	2065	2291	2049	2183	1961	2167	2126	2110	2185	1974	2092	1829	1993	1906	1826	1982	1764	1859	1454
ENSMUSG00000026211	371	369	339	305	406	410	390	332	330	340	400	283	331	315	298	399	282	321	324	332
ENSMUSG00000051703	1109	1112	1100	1118	1010	1090	1095	1025	1080	1154	904	1027	953	941	1032	964	912	966	982	663
ENSMUSG00000032968	303	288	304	301	283	278	313	267	326	267	323	255	242	248	236	361	179	221	262	278
ENSMUSG00000026213	586	543	548	492	507	592	566	542	547	564	623	539	513	536	570	634	477	566	507	461
ENSMUSG00000006576	2593	2534	2299	2349	2363	2653	2434	2558	2393	2410	2320	2255	2211	2248	2319	2596	1943	2090	2207	1885
ENSMUSG00000099996	0	0	0	0	2	0	0	0	0	0	0	1	1	0	0	1	1	0	0	0
ENSMUSG00000100827	6	2	4	2	1	3	0	3	1	1	3	1	1	2	2	3	5	1	0	1
ENSMUSG00000100553	7	4	4	6	2	7	4	4	6	6	3	1	4	3	3	6	6	4	1	6
ENSMUSG00000100534	1	11	2	5	5	5	5	5	6	6	4	10	6	5	4	6	4	4	3	5
ENSMUSG00000026235	7263	7200	7564	7427	7731	7660	7608	8369	8045	8457	7399	6960	7497	7234	8347	6594	7774	6289	6285	6053
ENSMUSG00000101849	13	9	12	9	13	7	14	10	10	6	4	7	2	7	16	3	11	7	8	4
ENSMUSG00000102052	0	0	1	0	0	0	0	0	0	0	0	0	0	0	0	0	0	0	0	0
ENSMUSG00000004872	2	1	0	2	2	4	1	0	1	2	0	0	1	1	0	3	0	4	0	1
ENSMUSG00000032908	309	291	329	325	341	317	285	255	288	265	272	242	320	289	292	306	195	259	252	313
ENSMUSG00000026245	1260	1217	1241	1285	1200	1222	1146	1220	1307	1259	1238	1121	1149	1163	1102	1044	1033	1207	1124	923
ENSMUSG00000101798	2	3	0	0	1	0	0	0	1	1	1	3	1	0	0	1	0	1	0	0
ENSMUSG00000090486	37	39	35	28	41	49	39	41	41	37	30	40	41	32	30	44	33	32	31	32
ENSMUSG00000012187	8	3	4	2	5	3	0	7	5	8	9	5	5	5	7	4	3	2	3	1
ENSMUSG00000099364	0	0	0	0	1	0	0	0	0	0	2	1	0	0	0	0	0	1	0	2
ENSMUSG00000100562	0	0	0	0	0	0	0	0	0	0	0	0	0	1	0	0	0	0	0	0
ENSMUSG00000032883	3845	4231	4061	3983	3776	4050	4337	4000	4400	4132	3712	5178	4095	4381	5163	4227	3882	4298	3937	3569
ENSMUSG00000079470	246	311	327	268	267	336	492	238	280	263	279	266	241	301	307	276	254	270	292	237
ENSMUSG00000099377	5	2	3	3	9	2	1	4	3	5	9	2	2	5	2	3	3	2	2	2
ENSMUSG00000047330	31	29	40	26	24	32	67	18	39	24	31	18	19	26	27	25	20	34	29	17
ENSMUSG00000101324	0	0	2	0	0	0	0	0	0	0	2	1	1	2	0	0	0	0	0	1
ENSMUSG00000072978	3	2	0	2	1	1	0	3	4	2	2	2	3	3	0	2	1	0	0	4
ENSMUSG00000050711	3555	3726	3711	4085	4381	3494	3623	3993	4296	3830	3536	3589	3563	3007	3803	3066	3033	2460	3297	3421
ENSMUSG00000054702	41	37	46	51	44	46	40	63	51	43	49	37	48	32	45	50	32	33	41	44
ENSMUSG00000073643	273	285	277	252	236	274	278	288	321	228	639	635	597	624	642	700	556	584	546	414
ENSMUSG00000026248	410	404	386	388	365	395	374	383	379	399	345	385	368	339	419	377	306	397	371	271
ENSMUSG00000026249	3712	3159	3460	3272	3455	3614	3940	3375	3358	3461	4243	4568	4235	4405	4575	5198	4940	5065	4399	4275
ENSMUSG00000067106	3	1	2	3	0	1	1	5	4	0	3	3	6	6	2	0	3	1	1	2
ENSMUSG00000100397	0	0	0	0	0	0	0	0	0	0	0	0	0	0	0	0	0	0	1	0
ENSMUSG00000043230	1	1	0	0	0	0	0	1	2	1	0	3	1	0	1	1	1	1	0	0
ENSMUSG00000101257	0	0	0	0	0	0	0	0	0	0	0	0	0	0	0	0	0	0	1	0
ENSMUSG00000004364	3507	3497	3732	3437	3410	3371	3402	3650	3683	3626	3570	3234	3475	3370	3666	3206	3216	3299	2971	2855
ENSMUSG00000101722	1	0	0	0	5	1	2	0	0	0	2	1	0	0	0	0	0	0	2	1
ENSMUSG00000038608	1874	2026	2195	1942	2173	2067	2430	2329	2320	2162	2456	2296	2105	2311	2270	2033	2381	1716	1696	1611
ENSMUSG00000054976	626	610	611	633	567	662	631	677	720	626	637	547	566	580	605	567	476	574	555	433
ENSMUSG00000087008	2	0	0	0	0	0	0	0	0	0	0	3	0	0	0	0	0	0	2	0
ENSMUSG00000100561	0	0	0	0	0	0	0	0	0	0	0	0	0	0	0	0	1	0	0	0
ENSMUSG00000055980	211	203	215	176	238	225	264	268	229	237	203	216	219	211	218	164	211	224	224	178
ENSMUSG00000026142	244	190	234	200	235	208	266	201	226	200	248	271	217	260	255	286	263	316	252	303
ENSMUSG00000067158	61	18	72	23	102	19	27	24	22	25	83	81	68	77	20	58	21	61	59	98
ENSMUSG00000079465	32	11	54	7	87	9	23	10	18	10	70	61	45	71	9	39	14	83	49	64
ENSMUSG00000097564	0	0	0	0	1	1	3	0	1	0	0	1	1	0	0	0	2	0	1	2
ENSMUSG00000026150	3543	3428	3600	3646	3420	3592	3332	3568	3688	3626	3600	3370	3456	3388	3380	3432	3202	3689	3255	2704
ENSMUSG00000101450	12	10	8	19	14	11	11	15	15	18	15	15	10	19	13	15	17	14	9	9
ENSMUSG00000026149	0	0	0	0	0	0	0	2	0	1	0	0	0	0	0	0	0	1	1	0
ENSMUSG00000100170	0	0	0	1	0	0	0	0	0	0	0	0	0	1	0	0	0	0	0	0
ENSMUSG00000100744	0	0	0	0	0	0	0	0	0	0	0	2	0	0	0	0	0	0	0	0
ENSMUSG00000026159	2212	2206	2225	2261	2201	2401	2360	2384	2536	2436	2360	2114	2163	2323	2314	2053	2147	2152	1898	1593
ENSMUSG00000101784	0	1	3	0	0	0	1	0	1	0	2	0	0	0	1	0	1	0	0	0
ENSMUSG00000038496	61	65	72	64	79	71	73	67	66	59	62	102	66	88	89	68	47	68	93	57
ENSMUSG00000100432	1	0	0	1	0	0	4	3	0	5	3	2	1	1	6	0	2	1	3	1
ENSMUSG00000100190	2	0	0	1	0	0	1	0	0	0	0	2	0	1	1	0	0	0	0	0
ENSMUSG00000101315	0	0	1	0	0	0	1	0	0	0	2	0	0	0	0	1	0	0	0	1
ENSMUSG00000099691	0	0	0	0	1	0	0	0	0	0	0	0	0	0	0	0	0	0	0	1
ENSMUSG00000026166	0	1	0	0	0	0	0	0	0	0	0	0	0	0	0	0	0	0	0	0
ENSMUSG00000053161	10	5	14	5	13	2	4	13	11	14	13	13	12	12	12	14	11	16	8	15
ENSMUSG00000101896	0	0	0	0	0	0	0	0	0	0	0	0	1	0	0	0	0	0	0	0
ENSMUSG00000026163	5297	5534	5563	5705	6110	6070	5812	6188	5983	6205	5927	5518	5952	5448	6654	5304	5645	4666	5534	5171
ENSMUSG00000079140	2	1	4	3	2	3	5	1	2	1	5	8	3	8	2	4	8	3	1	7
ENSMUSG00000100580	0	0	0	0	1	0	0	1	0	0	0	0	0	0	0	1	0	2	0	0
ENSMUSG00000045658	636	561	718	580	564	633	571	558	628	548	593	624	651	578	653	583	479	594	542	548
ENSMUSG00000101934	0	0	0	0	0	0	0	0	0	0	1	0	0	0	0	0	0	0	0	0
ENSMUSG00000036766	3442	3095	3403	3116	3266	3286	3230	3367	3008	3055	3034	3163	3005	3027	3296	2985	2753	2908	3001	2148
ENSMUSG00000026219	3894	3854	3998	3780	4158	4087	4196	4141	4070	4234	4503	3816	3957	4252	4361	3926	3829	3796	3711	3349
ENSMUSG00000073633	53	42	77	40	75	31	66	60	43	40	69	63	82	55	44	81	41	67	54	102
ENSMUSG00000026220	136	141	124	139	117	150	153	167	148	137	154	139	135	127	123	145	103	138	95	128
ENSMUSG00000096802	0	0	1	0	0	0	0	0	0	1	0	0	1	0	1	0	0	0	0	0
ENSMUSG00000099693	1	0	0	1	0	0	1	0	0	1	1	1	0	0	0	0	0	0	0	0
ENSMUSG00000052477	0	6	3	4	1	3	3	4	0	5	5	15	12	2	0	9	7	10	6	7
ENSMUSG00000064281	1	2	3	3	0	1	2	2	4	1	2	3	5	2	3	2	1	0	2	1
ENSMUSG00000061852	0	0	0	0	0	1	0	0	0	0	0	0	0	0	1	0	1	0	0	0
ENSMUSG00000089976	0	1	0	0	0	0	0	0	0	0	0	0	0	0	0	0	0	0	0	0
ENSMUSG00000101279	0	0	0	0	0	1	0	1	0	0	0	0	0	0	0	0	0	0	0	0
ENSMUSG00000089844	11	13	14	13	11	18	7	9	13	3	9	15	10	15	6	11	13	5	10	6
ENSMUSG00000073631	0	0	0	0	0	0	0	0	0	0	1	0	0	0	0	0	0	0	0	0
ENSMUSG00000091199	0	0	0	0	0	0	0	0	0	0	1	0	1	0	0	0	0	0	0	0
ENSMUSG00000089716	0	0	0	0	0	1	0	0	0	0	0	1	1	0	0	0	0	0	0	0
ENSMUSG00000079457	1	0	0	0	0	0	0	0	0	0	0	0	0	0	0	3	0	3	0	0
ENSMUSG00000079455	0	0	0	0	0	0	0	0	0	0	0	0	0	0	0	0	1	0	0	0
ENSMUSG00000089937	1	0	1	0	1	0	0	0	0	0	0	0	0	0	0	0	0	0	0	0
ENSMUSG00000101751	2	1	0	0	0	0	0	0	0	0	1	0	1	0	0	1	0	0	0	0
ENSMUSG00000090186	0	0	0	0	0	1	0	0	0	0	0	0	0	0	0	2	1	0	0	0
ENSMUSG00000070034	30	14	17	21	22	25	30	18	14	17	34	34	34	27	46	75	49	62	39	40
ENSMUSG00000070031	31	22	25	23	19	22	29	20	15	18	57	44	45	33	36	52	45	56	45	48
ENSMUSG00000026222	85	86	105	67	99	80	109	55	74	81	106	106	101	96	90	201	120	140	139	91
ENSMUSG00000052760	16	6	7	7	9	12	10	8	12	5	30	23	20	21	25	30	23	21	21	23
ENSMUSG00000036707	4367	4194	4617	4412	4108	4628	4461	4588	4763	4481	4432	4385	4255	4489	4493	4053	4095	4285	3845	2769
ENSMUSG00000026223	16297	14143	15314	15858	16262	15285	16967	16151	15133	16437	15150	16361	14451	15323	15416	15747	15492	15017	15451	11990
ENSMUSG00000026224	18	30	27	19	30	31	27	36	39	30	28	26	28	18	39	34	26	25	20	24
ENSMUSG00000049608	13	22	15	10	19	7	20	26	15	18	20	10	17	16	14	11	22	13	11	17
ENSMUSG00000100108	0	0	0	0	0	0	4	0	0	1	0	0	0	0	0	2	4	0	1	0
ENSMUSG00000099342	5	5	5	5	7	9	7	4	6	3	11	7	11	5	6	7	11	4	7	1
ENSMUSG00000026226	14	14	7	13	11	20	17	14	16	18	25	21	16	21	13	29	18	23	15	30
ENSMUSG00000026227	408	299	365	318	359	321	397	329	375	369	525	338	451	443	450	471	586	482	461	348
ENSMUSG00000026229	2276	2275	2478	2316	2314	2409	2310	2579	2494	2341	2410	2337	2350	2248	2405	2257	2240	2300	2139	1624
ENSMUSG00000026228	6	3	4	3	4	3	10	1	2	5	4	1	2	3	2	3	3	4	3	0
ENSMUSG00000094638	0	2	0	0	0	0	1	0	0	1	0	0	0	0	0	1	0	0	0	0
ENSMUSG00000062590	577	549	545	491	577	587	568	533	568	522	538	547	525	578	472	537	433	535	470	358
ENSMUSG00000079445	22	23	22	17	15	14	19	17	15	19	16	22	14	21	26	19	28	29	19	32
ENSMUSG00000026234	4104	4104	4378	4080	3719	4213	4468	4273	4248	4505	4198	4017	3711	4084	4127	3539	3993	4053	3771	3194
ENSMUSG00000073627	31	53	28	39	36	41	37	35	43	34	42	40	41	52	43	43	31	19	27	26
ENSMUSG00000110510	0	0	0	0	0	0	0	0	0	0	0	0	0	0	0	0	0	0	1	0
ENSMUSG00000026237	2	1	0	1	6	3	1	1	3	9	2	2	0	3	3	1	1	3	0	3
ENSMUSG00000036574	0	0	0	0	3	0	0	0	2	0	1	0	0	1	0	0	1	0	0	0
ENSMUSG00000101328	1	0	0	0	0	0	0	0	0	0	0	0	0	0	0	0	0	0	0	0
ENSMUSG00000026238	4156	3945	4458	3903	4146	3933	4239	3846	4078	4219	4417	4379	4338	4572	4196	4504	4072	4488	3868	3259
ENSMUSG00000026239	700	654	791	674	746	704	708	696	669	653	623	717	710	703	674	724	661	772	673	535
ENSMUSG00000026240	344	318	371	320	335	354	344	320	333	316	318	339	301	296	311	329	277	299	332	268
ENSMUSG00000026241	67	76	82	75	86	72	77	83	85	70	59	78	89	59	98	80	66	76	73	71
ENSMUSG00000053333	535	487	501	495	547	487	520	522	492	534	484	477	545	507	475	472	477	466	504	432
ENSMUSG00000100225	0	0	0	0	0	0	0	0	0	0	1	0	0	0	0	0	0	0	0	0
ENSMUSG00000100768	0	0	0	1	0	1	1	0	0	0	0	3	0	0	0	0	1	0	0	3
ENSMUSG00000084106	22	30	22	16	19	22	21	23	24	30	20	30	22	13	22	17	21	32	20	24
ENSMUSG00000101940	3	0	0	1	0	0	1	0	0	1	0	0	0	0	0	1	0	0	1	0
ENSMUSG00000026246	0	0	0	0	0	0	0	1	0	0	0	0	0	0	0	0	0	0	0	0
ENSMUSG00000079440	0	0	0	0	0	0	0	0	0	0	0	0	1	0	0	0	0	0	0	0
ENSMUSG00000036500	1	0	0	0	0	0	0	0	0	0	0	0	0	1	0	0	0	0	0	0
ENSMUSG00000099839	0	4	0	1	1	2	2	0	2	2	0	3	0	3	0	1	0	2	1	4
ENSMUSG00000026247	130	93	80	100	203	123	161	83	93	133	85	172	103	84	78	101	103	245	240	93
ENSMUSG00000036480	2	0	1	2	2	1	1	1	3	7	2	2	2	5	0	1	2	4	0	1
ENSMUSG00000026254	864	797	841	834	768	771	802	825	877	817	823	800	846	788	802	791	749	835	810	706
ENSMUSG00000026255	713	571	716	615	607	541	680	603	585	591	629	707	628	701	629	652	661	675	604	710
ENSMUSG00000048000	1532	1456	1535	1474	1661	1487	1452	1535	1550	1473	1496	1487	1607	1600	1517	1435	1293	1527	1429	1486
ENSMUSG00000079436	242	24	379	12	558	33	55	12	29	17	402	320	372	388	17	194	16	285	351	373
ENSMUSG00000026258	2	4	2	2	4	2	2	8	2	3	0	0	1	0	1	0	0	1	1	1
ENSMUSG00000026259	2215	2526	2439	2207	2126	2434	2144	2315	2259	2319	1256	1265	1377	1452	1426	1582	1283	1537	1521	1172
ENSMUSG00000079434	29	25	31	12	20	16	23	23	29	27	13	12	17	16	12	22	8	13	19	14
ENSMUSG00000091123	0	0	0	0	0	1	0	1	1	0	0	0	0	1	2	1	1	1	0	0
ENSMUSG00000090994	0	1	1	2	1	1	0	0	1	1	0	0	1	1	0	1	1	0	0	0
ENSMUSG00000026288	308	265	273	246	327	305	270	266	264	267	524	714	525	605	557	724	690	666	576	460
ENSMUSG00000026289	1080	1090	1106	1070	1102	1124	1160	1146	1183	1092	1118	1071	982	1063	1062	1048	934	873	992	721
ENSMUSG00000056055	29	26	26	29	52	37	24	48	33	25	25	39	23	25	31	28	25	34	33	21
ENSMUSG00000070738	2158	2108	2211	2244	2381	2359	2350	2226	2137	2287	2287	2177	2146	2116	2233	2304	2203	1974	2022	1441
ENSMUSG00000005501	364	371	333	314	376	338	340	357	405	309	457	394	321	355	339	371	290	314	277	277
ENSMUSG00000090124	17	10	10	7	10	11	10	5	10	9	32	46	34	36	31	44	42	42	42	46
ENSMUSG00000090145	0	0	0	0	0	0	0	0	0	0	0	1	0	0	0	0	0	0	0	0
ENSMUSG00000084195	0	0	0	0	0	0	0	0	0	0	0	0	0	0	1	0	0	0	0	0
ENSMUSG00000054545	1	1	0	1	3	0	0	2	1	4	3	2	1	3	0	4	4	4	0	1
ENSMUSG00000082513	0	0	0	0	0	1	0	0	0	0	0	0	0	0	0	0	0	1	0	0
ENSMUSG00000089943	0	0	0	0	0	0	0	0	0	0	0	0	0	0	0	0	1	0	0	0
ENSMUSG00000090171	0	0	0	1	0	0	0	0	0	0	0	0	0	0	0	0	0	0	0	0
ENSMUSG00000081984	23	28	22	19	16	19	29	21	22	19	15	24	19	18	17	14	21	26	12	17
ENSMUSG00000089960	0	0	0	0	0	0	0	0	0	0	0	0	0	1	0	0	0	0	0	1
ENSMUSG00000079429	65	60	65	94	65	68	63	59	66	52	56	69	67	59	69	75	58	60	66	72
ENSMUSG00000044783	1160	1123	1085	1070	1137	1362	1272	1148	1122	1038	1272	1053	995	1139	1114	1250	953	949	1094	944
ENSMUSG00000036251	2	1	2	4	2	1	4	2	2	3	3	2	5	1	4	0	2	2	1	3
ENSMUSG00000026295	2	0	1	1	2	1	0	1	2	0	2	0	0	0	2	1	0	1	0	1
ENSMUSG00000099553	3	1	7	0	13	2	4	0	8	2	8	10	12	11	2	15	5	13	14	24
ENSMUSG00000062310	3	2	4	5	2	1	1	1	2	0	6	9	12	6	4	9	10	3	7	8
ENSMUSG00000100798	0	0	1	0	0	0	0	1	1	0	0	1	1	2	0	0	0	0	0	0
ENSMUSG00000049866	1269	1200	1230	1241	1183	1293	1196	1312	1276	1261	1252	1256	1203	1174	1323	1307	1191	1297	1301	1432
ENSMUSG00000101736	0	0	0	0	1	0	0	0	0	0	0	0	0	0	0	0	0	0	0	0
ENSMUSG00000097398	0	0	0	0	0	0	0	0	0	0	0	0	0	0	0	0	0	0	0	1
ENSMUSG00000036206	716	624	691	710	667	672	653	606	595	674	596	506	510	632	547	515	535	510	557	424
ENSMUSG00000099938	0	0	0	0	0	0	0	0	0	0	0	0	0	0	0	1	0	0	0	0
ENSMUSG00000055013	2885	2728	2654	2744	2812	3050	2947	2848	2783	2770	2901	2858	2821	3134	3022	2828	2941	2957	2615	2603
ENSMUSG00000101662	2	1	0	2	0	0	1	0	1	3	0	0	0	0	1	1	0	0	1	1
ENSMUSG00000102009	0	0	1	1	0	0	1	0	0	0	0	0	0	0	0	0	1	1	1	0
ENSMUSG00000034486	0	2	2	1	1	6	1	0	1	1	1	3	1	5	2	4	5	9	0	0
ENSMUSG00000092627	2	0	2	0	0	6	0	0	0	1	4	0	3	0	2	0	1	0	1	0
ENSMUSG00000067081	63	79	63	49	79	71	89	85	69	87	78	93	72	80	107	70	93	80	65	109
ENSMUSG00000026301	53	48	47	33	66	10	28	44	37	43	40	35	41	37	43	49	39	42	28	38
ENSMUSG00000100850	0	0	0	0	0	0	0	1	1	0	0	0	0	0	0	0	0	0	0	0
ENSMUSG00000044337	309	270	364	298	314	294	336	235	312	279	264	322	257	247	249	290	285	330	329	237
ENSMUSG00000101951	0	0	0	0	1	0	0	0	0	0	1	0	0	0	0	0	0	0	1	0
ENSMUSG00000101028	1	4	4	1	2	1	6	3	2	5	3	3	2	0	5	2	1	5	2	2
ENSMUSG00000101997	4	5	6	6	7	4	6	8	6	6	6	3	8	8	5	3	2	8	4	2
ENSMUSG00000034432	1714	1520	1637	1530	1538	1498	1540	1574	1570	1520	1463	1620	1475	1451	1613	1367	1412	1473	1460	1079
ENSMUSG00000048126	59	55	76	46	94	80	117	124	54	90	77	88	80	96	67	132	102	78	57	42
ENSMUSG00000026303	76	59	62	39	46	73	59	59	62	60	82	147	99	103	97	130	124	164	118	116
ENSMUSG00000090550	0	0	0	0	0	0	0	0	0	0	0	0	0	0	1	0	0	0	0	0
ENSMUSG00000026304	0	1	0	0	2	0	1	0	0	0	0	0	0	1	0	1	0	0	0	0
ENSMUSG00000100791	0	0	0	0	0	0	0	1	0	0	1	0	0	0	0	0	0	0	0	0
ENSMUSG00000026305	971	1009	1015	960	866	932	1037	983	989	988	1117	1000	929	955	965	1010	855	817	871	811
ENSMUSG00000070732	1	0	2	1	1	0	1	1	1	3	0	3	2	0	1	0	2	0	1	6
ENSMUSG00000100018	0	0	0	0	0	0	0	1	1	1	0	1	0	0	0	0	1	0	0	0
ENSMUSG00000034353	1066	894	1046	957	1091	992	944	965	1032	955	1078	1183	1053	987	1061	989	1069	1300	965	775
ENSMUSG00000034343	902	915	932	913	755	879	928	893	962	943	970	835	804	843	773	815	836	896	797	588
ENSMUSG00000083064	4	4	5	4	7	6	8	5	6	6	7	15	6	6	5	10	2	5	4	2
ENSMUSG00000097285	0	0	2	1	2	4	1	0	0	1	0	1	1	0	2	1	0	2	2	0
ENSMUSG00000026307	341	276	329	319	331	286	326	327	307	298	303	362	347	345	309	309	288	350	342	402
ENSMUSG00000049515	6	4	4	4	1	5	7	3	3	5	7	7	3	4	8	2	2	9	6	2
ENSMUSG00000026308	5	3	3	5	8	6	4	2	3	4	2	5	8	2	3	3	5	1	4	5
ENSMUSG00000047443	3	9	2	1	0	0	4	2	1	2	3	5	2	4	0	5	3	5	2	1
ENSMUSG00000026309	503	538	586	548	551	525	531	518	610	511	658	545	551	561	509	574	454	574	439	355
ENSMUSG00000100253	0	3	1	1	0	3	0	0	3	3	5	3	3	3	3	3	3	2	0	0
ENSMUSG00000067071	178	152	201	173	198	198	205	189	203	173	196	201	183	222	164	245	183	241	207	167
ENSMUSG00000055866	815	811	930	878	793	942	1112	653	1007	749	967	560	595	829	581	786	726	1091	766	673
ENSMUSG00000101958	0	1	0	0	0	0	0	0	0	0	0	0	0	0	0	0	0	0	0	0
ENSMUSG00000034292	266	290	268	262	278	241	306	241	289	242	299	267	260	265	255	262	197	249	231	201
ENSMUSG00000026311	938	851	870	918	1042	958	1010	962	946	1064	977	969	880	928	936	892	1002	850	889	508
ENSMUSG00000101705	0	0	1	0	1	0	0	0	0	0	0	0	1	0	0	0	0	1	1	0
ENSMUSG00000007805	26	34	27	44	35	29	34	30	38	32	44	26	27	29	26	28	25	27	34	38
ENSMUSG00000101414	0	0	1	0	0	1	1	0	0	0	0	0	0	0	1	0	1	0	0	0
ENSMUSG00000026313	946	809	841	751	884	913	932	845	866	785	855	886	796	939	955	849	708	789	748	625
ENSMUSG00000026260	2854	2635	2857	2754	2422	2585	2720	2617	2554	2581	2344	2584	2440	2455	2683	2406	2434	2753	2554	1937
ENSMUSG00000057464	0	0	0	0	0	0	0	0	0	0	0	1	0	0	0	0	0	0	0	0
ENSMUSG00000042849	0	0	0	1	0	0	0	0	0	0	0	0	0	0	1	2	0	0	0	0
ENSMUSG00000061616	0	0	0	0	0	0	0	0	0	0	0	0	0	0	0	1	0	0	0	0
ENSMUSG00000073616	923	793	933	908	899	798	934	922	864	954	825	1060	910	838	938	1014	840	1163	929	822
ENSMUSG00000044055	8	10	8	13	10	10	12	16	18	10	15	9	11	6	15	14	15	33	16	7
ENSMUSG00000100546	17	30	30	31	29	25	24	26	27	36	27	37	20	26	30	26	25	36	24	33
ENSMUSG00000034220	2449	2240	2379	2251	2458	2500	2481	2628	2480	2386	2294	2609	2614	2334	2618	2213	2561	2665	2222	1723
ENSMUSG00000034212	2	8	8	7	9	9	8	3	5	6	10	8	3	11	6	9	8	7	4	9
ENSMUSG00000047067	380	359	389	376	416	367	379	427	400	354	362	375	328	327	358	446	304	390	345	302
ENSMUSG00000026269	819	765	781	751	708	745	901	679	743	692	788	754	688	773	733	825	744	849	711	696
ENSMUSG00000026270	488	507	456	481	479	544	490	483	518	522	456	434	465	469	390	465	447	561	471	329
ENSMUSG00000026271	12	9	14	9	9	6	14	11	9	12	15	13	3	8	13	17	11	12	10	8
ENSMUSG00000100021	0	0	0	0	0	1	0	0	0	0	0	0	0	0	0	0	0	0	0	0
ENSMUSG00000045091	0	0	0	0	2	1	1	0	0	0	0	1	0	0	0	0	0	0	0	0
ENSMUSG00000014602	25116	24868	22909	24739	26345	26690	25071	27157	23960	26138	23411	22456	23489	23829	25877	22681	22773	22979	22944	21968
ENSMUSG00000101378	1	2	0	0	0	0	1	2	1	1	2	1	3	0	1	0	1	0	1	0
ENSMUSG00000026272	0	0	0	0	0	0	0	0	0	0	0	1	0	0	0	0	0	0	0	0
ENSMUSG00000034159	3	0	5	1	8	0	2	0	1	3	1	4	2	4	1	3	0	2	3	8
ENSMUSG00000084989	12	15	13	9	32	9	16	29	13	15	29	15	9	17	19	23	8	23	12	14
ENSMUSG00000047793	256	244	260	209	370	333	357	236	197	214	374	246	251	309	212	267	224	266	214	284
ENSMUSG00000026273	191	169	208	233	176	198	201	214	216	208	171	177	198	167	182	194	175	197	186	144
ENSMUSG00000100351	1	1	2	4	1	2	2	2	2	2	2	1	1	0	1	1	1	1	1	5
ENSMUSG00000026274	48	72	72	64	71	62	60	57	76	51	88	72	57	81	58	83	67	64	63	46
ENSMUSG00000026275	2082	2136	2211	2152	2132	2419	2242	2266	2201	2161	2085	1974	2131	2126	2242	2018	2003	1994	2089	1876
ENSMUSG00000034107	7	6	2	4	7	4	7	5	3	7	3	2	2	3	4	8	4	4	2	9
ENSMUSG00000034088	4542	3932	4607	4180	4549	4304	4307	4298	4087	4273	4428	4108	4378	4488	4374	3919	3772	4085	4085	4276
ENSMUSG00000090489	0	1	1	0	2	2	5	1	0	2	4	0	1	2	1	0	1	2	1	1
ENSMUSG00000026276	30	33	41	42	26	32	44	40	40	29	44	48	34	36	43	31	32	28	23	23
ENSMUSG00000034066	136	114	119	123	139	134	141	124	119	148	143	153	115	140	166	111	160	114	127	106
ENSMUSG00000026277	4171	3985	4086	4109	4080	4111	3974	4280	4146	4021	4169	4020	4005	3575	3970	4178	3403	3525	3729	3476
ENSMUSG00000026278	1078	880	1061	946	795	969	1067	1217	977	1085	911	868	821	879	919	840	1094	997	893	465
ENSMUSG00000026279	374	344	422	368	405	357	358	365	369	358	360	352	409	353	356	368	331	362	347	351
ENSMUSG00000026280	1203	1072	1233	1243	1173	1226	1171	1268	1222	1176	1285	1172	1154	1220	1085	1129	1070	1120	1060	911
ENSMUSG00000026281	348	327	351	350	319	356	375	316	387	316	422	344	355	290	340	375	317	360	316	297
ENSMUSG00000026283	280	299	297	265	311	266	303	304	309	297	317	290	248	262	314	284	252	278	280	221
ENSMUSG00000073609	198	210	196	182	223	229	213	212	203	197	195	228	217	198	244	207	213	228	199	282
ENSMUSG00000094651	0	0	0	0	0	1	0	0	1	0	1	2	0	0	0	0	2	0	1	1
ENSMUSG00000101660	0	0	0	0	0	0	0	0	0	0	0	0	0	0	0	0	1	0	0	0
ENSMUSG00000093805	1	0	2	0	0	1	0	1	0	1	0	3	1	1	1	1	0	0	0	0
ENSMUSG00000099624	0	0	0	0	0	0	0	0	0	0	0	2	0	0	0	0	0	0	0	0
ENSMUSG00000073608	0	0	2	4	2	0	0	1	2	0	0	1	1	1	0	1	2	3	0	1
ENSMUSG00000034000	163	166	190	186	162	173	180	169	150	168	184	186	193	194	210	189	178	197	146	135
ENSMUSG00000026285	2	2	2	0	3	3	3	2	3	3	45	79	45	57	45	114	99	85	72	63
ENSMUSG00000100347	3	11	2	2	4	4	5	4	5	4	2	1	5	4	3	6	6	5	0	4
ENSMUSG00000100518	1	0	0	0	0	0	0	0	0	0	0	0	0	0	0	0	0	0	0	0
ENSMUSG00000051185	851	868	874	795	818	760	875	885	890	876	865	895	798	870	862	961	775	882	739	559
ENSMUSG00000081051	41	47	51	40	49	60	49	51	47	53	44	58	46	56	39	55	46	64	58	128
ENSMUSG00000040710	460	434	453	435	488	531	479	493	527	488	500	406	511	571	556	472	485	477	415	343
ENSMUSG00000100062	0	3	0	0	0	1	0	0	0	0	0	0	0	0	0	0	0	0	0	0
ENSMUSG00000100362	0	0	0	0	1	0	0	0	0	1	0	0	0	0	0	0	0	0	0	0
ENSMUSG00000040693	87	98	77	78	90	94	99	97	83	89	115	68	93	82	80	70	87	85	72	81
ENSMUSG00000045463	0	1	1	2	0	2	1	0	0	0	0	0	0	0	0	1	0	0	0	1
ENSMUSG00000097480	0	0	0	0	0	1	0	0	0	0	0	0	0	0	0	0	0	0	0	0
ENSMUSG00000100454	1	0	0	0	0	0	0	1	1	1	0	0	1	0	0	0	0	0	0	0
ENSMUSG00000044757	1	0	0	0	1	0	0	1	1	0	1	0	1	2	0	1	1	0	0	0
ENSMUSG00000026331	0	1	0	0	0	0	0	0	0	0	0	0	0	0	0	0	0	0	0	0
ENSMUSG00000100484	1	0	0	0	0	0	0	1	0	2	0	0	0	0	1	0	1	0	0	0
ENSMUSG00000101348	0	0	0	0	0	0	0	0	0	0	0	0	0	0	0	0	0	0	1	0
ENSMUSG00000044768	992	917	976	1011	930	960	886	925	980	1034	1025	930	954	1052	1053	1054	1017	1044	882	757
ENSMUSG00000040648	580	693	549	615	592	591	583	680	636	629	707	615	584	637	680	609	535	543	483	457
ENSMUSG00000026333	151	124	108	112	119	140	129	148	158	134	158	134	141	151	140	139	104	130	102	109
ENSMUSG00000026335	3430	3763	3505	3806	3744	3687	3674	3586	3773	3721	3577	3374	3308	3321	3528	3326	2935	3058	3245	2316
ENSMUSG00000089782	11	13	18	17	20	15	12	13	9	17	9	20	16	17	12	13	14	17	11	21
ENSMUSG00000089706	64	132	75	77	77	74	66	70	108	85	84	59	44	87	70	59	37	59	55	38
ENSMUSG00000100182	0	0	0	0	2	0	0	0	0	1	2	0	0	0	0	1	0	0	0	0
ENSMUSG00000100711	0	0	0	0	0	1	0	1	2	0	0	0	0	0	0	0	0	0	1	0
ENSMUSG00000099634	0	1	0	0	0	0	0	1	0	1	0	1	0	1	0	2	0	1	0	0
ENSMUSG00000026336	1	2	0	0	0	0	0	0	1	1	0	0	0	0	0	0	0	0	0	1
ENSMUSG00000089791	0	2	1	1	1	1	0	0	0	0	1	1	2	1	1	1	0	1	0	2
ENSMUSG00000100009	9	19	7	6	9	11	7	18	20	11	17	12	14	5	9	2	10	14	3	7
ENSMUSG00000099686	4	3	4	3	4	3	3	4	7	3	6	4	2	5	4	4	7	4	7	9
ENSMUSG00000067028	154	208	143	204	225	206	193	239	216	225	204	165	161	190	215	166	213	165	220	168
ENSMUSG00000082431	3	2	2	2	2	8	3	5	2	1	5	3	4	6	3	4	5	4	3	2
ENSMUSG00000099835	0	0	0	0	3	1	2	2	2	0	3	0	2	1	1	1	2	3	2	6
ENSMUSG00000100794	2	0	0	1	3	1	0	1	0	1	1	1	1	0	0	0	3	1	0	0
ENSMUSG00000099892	0	0	0	0	0	0	0	0	0	0	0	0	0	0	0	0	0	1	0	0
ENSMUSG00000100222	0	0	0	0	0	0	1	0	0	1	0	0	0	0	0	0	0	1	0	0
ENSMUSG00000100065	0	2	0	0	0	0	0	0	0	0	0	0	0	0	1	0	0	0	0	0
ENSMUSG00000100349	0	0	0	0	0	0	0	1	0	0	0	2	0	0	0	1	0	4	0	0
ENSMUSG00000099375	0	2	0	0	1	0	2	1	0	2	1	1	0	3	2	1	3	1	0	0
ENSMUSG00000100955	0	1	0	1	0	1	0	0	0	1	0	0	0	0	0	0	0	0	0	0
ENSMUSG00000099469	0	0	0	0	0	0	0	0	0	0	1	0	0	0	1	0	0	0	0	0
ENSMUSG00000099801	0	0	0	0	0	0	1	0	0	1	0	0	0	0	0	0	0	0	0	1
ENSMUSG00000050840	418	407	339	454	385	414	340	429	378	411	386	318	336	391	374	360	257	343	323	298
ENSMUSG00000099669	1	0	0	0	0	0	0	0	0	0	0	0	0	1	0	0	2	0	0	0
ENSMUSG00000047496	195	141	236	124	245	169	168	166	153	151	191	187	186	237	152	214	125	276	185	150
ENSMUSG00000067017	3	2	4	6	4	6	5	2	5	9	3	4	4	2	1	4	1	6	3	8
ENSMUSG00000056536	376	347	339	324	415	396	354	408	392	422	447	436	442	402	395	473	406	425	334	281
ENSMUSG00000100672	0	0	0	0	0	0	0	1	0	0	0	0	0	0	0	0	0	0	0	0
ENSMUSG00000101219	0	1	0	0	0	0	2	0	0	0	2	1	2	1	1	0	1	0	3	0
ENSMUSG00000101656	0	0	0	0	1	1	0	0	0	0	0	0	0	0	0	0	1	0	0	0
ENSMUSG00000026319	1587	1670	1679	1668	1546	1737	1748	1900	1780	1853	1803	1623	1553	1665	1664	1474	1517	1528	1442	1121
ENSMUSG00000101330	2	1	1	1	0	0	0	2	1	3	2	4	2	0	0	1	1	1	2	0
ENSMUSG00000026321	59	56	57	65	57	73	57	42	58	66	58	83	78	76	84	87	78	75	59	69
ENSMUSG00000099843	26	30	17	25	24	18	24	33	33	33	21	21	22	18	18	28	21	16	30	31
ENSMUSG00000038866	693	692	794	715	652	752	741	656	668	687	771	623	687	755	716	734	703	679	702	761
ENSMUSG00000097612	9	1	7	8	5	2	10	7	7	5	2	9	8	4	5	5	4	2	6	2
ENSMUSG00000101583	11	8	4	8	9	10	11	9	2	11	8	6	12	11	6	6	5	9	7	9
ENSMUSG00000044340	3037	2776	2981	2754	2832	2806	2897	2927	2700	2686	2883	2794	2769	3051	2973	2884	2901	2728	2652	2963
ENSMUSG00000100247	0	0	0	0	0	1	0	0	0	0	0	1	0	0	0	0	0	0	0	0
ENSMUSG00000057329	350	258	306	300	314	327	300	280	298	297	359	292	322	334	316	372	343	346	338	266
ENSMUSG00000009905	569	535	589	550	556	651	601	540	606	561	594	612	604	612	576	582	521	551	543	428
ENSMUSG00000009907	946	954	930	970	965	877	1065	1034	1009	977	1063	1035	1015	954	1109	1023	981	906	829	780
ENSMUSG00000067006	0	0	2	1	0	2	2	0	0	0	1	0	0	1	1	1	0	1	1	1
ENSMUSG00000059956	1	0	0	1	0	0	0	0	0	0	0	0	0	0	0	0	0	1	0	0
ENSMUSG00000073602	1	0	0	0	0	0	0	0	0	0	0	0	0	0	0	0	0	0	0	0
ENSMUSG00000073601	0	0	0	0	0	0	0	0	0	0	0	2	0	0	0	0	0	0	0	0
ENSMUSG00000084189	0	0	0	0	0	0	0	0	0	0	0	1	0	0	0	0	0	0	0	1
ENSMUSG00000026327	0	0	0	0	0	0	1	1	0	0	0	1	0	0	0	0	0	0	0	0
ENSMUSG00000067001	4	4	3	2	4	4	2	4	2	1	0	3	4	1	0	1	1	1	1	1
ENSMUSG00000062345	1	0	0	0	0	2	1	0	1	0	1	2	0	0	0	0	0	0	0	1
ENSMUSG00000092572	1	0	1	0	0	0	0	1	1	1	0	0	0	0	2	0	1	0	1	0
ENSMUSG00000026315	78	96	91	70	83	87	82	102	97	79	82	64	65	73	84	78	65	96	79	88
ENSMUSG00000086161	0	0	0	0	0	0	0	0	0	0	0	0	0	1	0	0	0	0	0	0
ENSMUSG00000100884	0	1	0	0	0	0	0	0	0	0	0	0	0	0	0	0	0	0	0	0
ENSMUSG00000100025	3	1	1	3	3	2	2	2	3	1	0	2	2	2	4	1	1	4	1	1
ENSMUSG00000026312	163	228	176	180	178	240	195	197	212	226	170	176	167	193	199	228	164	189	159	139
ENSMUSG00000100290	0	0	0	1	0	0	0	0	0	0	0	0	0	0	0	0	0	0	0	0
ENSMUSG00000047216	210	243	211	197	248	194	213	209	271	251	301	299	259	270	288	266	262	320	178	192
ENSMUSG00000101253	1	0	2	1	0	0	0	2	0	0	2	0	0	0	0	2	1	2	4	0
ENSMUSG00000101846	0	1	0	1	0	1	0	0	0	0	1	0	0	1	0	0	0	0	0	0
ENSMUSG00000100555	13	11	9	4	10	6	7	7	9	11	6	8	5	4	9	11	9	10	6	8
ENSMUSG00000038702	474	515	491	525	498	547	452	470	442	516	471	397	503	501	518	374	455	555	371	296
ENSMUSG00000101875	1	0	0	0	2	0	0	0	1	0	0	1	0	0	1	0	0	0	0	2
ENSMUSG00000099732	0	0	1	0	0	0	0	0	0	0	0	0	0	0	0	0	0	0	1	0
ENSMUSG00000101054	5	6	8	10	5	6	5	7	10	8	7	6	2	3	5	4	1	3	4	5
ENSMUSG00000097648	4	7	11	5	12	5	1	3	9	7	8	8	7	10	6	4	0	6	4	9
ENSMUSG00000100515	9	9	8	7	9	11	8	13	8	9	4	2	6	6	9	11	4	6	11	3
ENSMUSG00000070695	733	836	748	856	891	930	808	841	912	914	722	749	722	812	855	710	716	871	778	701
ENSMUSG00000102033	0	0	0	1	0	0	1	0	0	0	0	0	0	0	0	0	0	0	0	0
ENSMUSG00000094429	0	0	0	0	0	0	0	0	0	0	0	0	0	0	0	0	0	1	0	0
ENSMUSG00000107979	0	0	0	0	0	0	0	0	0	0	1	0	0	0	0	0	0	0	0	0
ENSMUSG00000101373	0	0	0	0	0	0	0	0	1	0	0	0	0	0	0	0	0	0	0	0
ENSMUSG00000102030	1	5	2	3	3	5	2	4	1	0	1	6	2	6	3	2	6	4	3	2
ENSMUSG00000026374	1840	1742	1844	1763	1785	1898	1998	1874	1885	1983	1845	1877	1732	1834	1857	1788	1780	1948	1645	1382
ENSMUSG00000026377	581	537	580	608	517	500	568	609	621	581	572	615	530	515	589	530	563	658	644	566
ENSMUSG00000099936	0	0	0	0	0	1	0	1	0	0	0	0	0	0	0	0	0	0	0	0
ENSMUSG00000064302	2077	2232	2131	2100	2179	2466	2220	2210	2265	2128	2157	1862	2010	2102	2193	2038	1859	1958	1982	2027
ENSMUSG00000100770	1	1	0	0	0	2	0	1	0	0	0	0	1	0	1	0	0	1	0	0
ENSMUSG00000026380	96	99	104	79	110	129	165	101	92	114	158	248	199	230	219	185	234	239	181	156
ENSMUSG00000048402	132	116	118	79	121	111	143	116	102	109	124	136	115	120	150	132	126	126	101	118
ENSMUSG00000097408	0	3	0	0	2	2	5	0	1	5	2	1	0	6	2	2	2	2	0	0
ENSMUSG00000099860	1	0	1	0	0	0	0	1	0	1	1	0	1	0	1	0	0	0	0	0
ENSMUSG00000101179	3	5	11	6	7	1	3	2	8	6	8	5	7	6	7	9	4	6	2	2
ENSMUSG00000037035	163	137	167	143	138	144	140	131	150	178	176	128	138	132	144	156	120	140	148	123
ENSMUSG00000004451	409	362	392	389	396	400	369	413	358	384	447	451	437	440	417	453	445	493	408	383
ENSMUSG00000101437	0	0	0	0	1	0	0	1	0	0	0	0	0	0	1	0	0	0	0	0
ENSMUSG00000098923	288	268	286	257	278	279	268	295	286	282	269	293	286	281	295	278	266	305	235	225
ENSMUSG00000101731	1	2	0	1	0	0	1	1	0	0	0	1	2	2	0	4	0	0	0	0
ENSMUSG00000026383	146	105	176	121	171	133	139	122	114	111	148	179	168	171	131	162	136	155	146	151
ENSMUSG00000026384	2029	2084	1947	1974	2370	2646	2271	2405	2446	2414	2144	2199	2303	2496	2628	2201	2079	2268	1923	1593
ENSMUSG00000091876	0	0	0	1	1	1	0	0	1	2	1	0	0	0	2	0	0	1	0	0
ENSMUSG00000100436	1	0	2	0	0	0	1	0	0	0	0	0	0	0	0	1	0	2	0	0
ENSMUSG00000100636	1	3	0	4	3	1	4	1	2	4	2	3	2	1	1	3	0	2	3	0
ENSMUSG00000101224	2	0	1	2	0	1	1	2	1	0	2	1	3	1	3	0	2	3	3	1
ENSMUSG00000036975	183	177	202	180	188	159	186	178	190	151	178	203	197	206	199	157	176	192	192	175
ENSMUSG00000036962	4	8	22	4	20	1	7	10	4	13	10	13	15	15	10	7	10	7	7	13
ENSMUSG00000026387	10	6	7	4	10	2	8	5	4	4	14	10	3	13	10	12	12	1	5	11
ENSMUSG00000050777	23	10	30	12	25	19	21	14	13	15	24	30	32	20	15	32	18	30	31	16
ENSMUSG00000026385	2085	1564	2033	1778	2104	1553	1907	1876	1911	1883	2504	2701	2405	2230	2432	2753	2615	3116	2300	2566
ENSMUSG00000026388	16	16	24	9	18	15	24	23	19	22	16	24	13	18	15	18	20	18	18	19
ENSMUSG00000026389	174	130	206	135	195	229	183	135	153	139	187	157	190	181	154	227	224	268	185	196
ENSMUSG00000036907	1546	1522	1783	1719	1761	1733	1944	1780	1712	1619	1396	1804	1577	1395	1704	1417	1983	1199	1384	1599
ENSMUSG00000058665	0	1	1	2	0	15	5	0	1	0	3	2	4	2	2	5	2	1	0	2
ENSMUSG00000099957	0	0	0	0	0	0	0	1	0	0	0	0	0	0	0	0	0	0	0	0
ENSMUSG00000101922	0	0	0	0	0	1	0	1	0	0	0	0	0	0	0	0	0	0	0	0
ENSMUSG00000097881	53	40	34	50	55	52	66	40	41	74	59	54	53	60	43	70	52	49	44	39
ENSMUSG00000003721	835	856	923	872	795	837	826	772	926	835	885	805	884	801	841	810	724	751	665	567
ENSMUSG00000101791	1	0	0	0	0	0	1	1	1	0	1	0	0	0	0	0	0	0	0	0
ENSMUSG00000026339	668	630	715	620	704	737	701	621	725	653	806	653	667	687	737	678	638	643	585	477
ENSMUSG00000083582	0	0	0	1	0	0	0	1	0	2	1	0	0	1	0	0	0	0	0	0
ENSMUSG00000050534	116	141	112	130	93	97	133	124	153	113	107	106	102	126	103	71	95	103	89	58
ENSMUSG00000081130	0	0	0	0	0	0	0	0	0	0	0	1	0	1	0	0	0	0	0	0
ENSMUSG00000001674	425	424	460	385	405	380	384	358	367	401	411	401	361	394	348	412	389	439	404	392
ENSMUSG00000100913	0	0	0	0	1	0	0	0	0	0	0	0	1	0	0	0	0	0	0	0
ENSMUSG00000100405	1	2	1	0	0	0	1	1	1	0	1	0	1	0	1	1	0	1	0	0
ENSMUSG00000036815	1613	1907	1562	1772	1605	2030	1588	1968	1955	1857	1710	1602	1485	1616	1800	1829	1226	1794	1635	1297
ENSMUSG00000101985	0	0	0	0	0	0	1	0	1	0	0	0	0	0	0	0	0	0	0	0
ENSMUSG00000101994	1	0	1	0	1	2	1	0	1	0	0	0	2	0	0	1	0	0	1	1
ENSMUSG00000100851	13	17	13	8	9	8	8	14	18	13	9	11	12	13	13	16	2	19	16	8
ENSMUSG00000101006	0	0	0	0	0	0	0	0	1	0	0	1	0	0	0	2	0	0	1	0
ENSMUSG00000026341	5493	5385	5687	5489	5459	5368	5710	5937	6054	5708	5696	5618	5625	5679	6047	5299	5584	5635	5148	3931
ENSMUSG00000026342	377	363	362	400	363	381	373	353	388	391	440	440	384	329	354	418	359	397	390	255
ENSMUSG00000026343	0	0	0	1	0	1	0	1	2	5	0	0	1	1	0	0	1	0	0	0
ENSMUSG00000026344	895	772	800	798	914	811	850	904	839	914	824	1039	872	811	958	663	710	567	988	737
ENSMUSG00000049690	129	101	99	69	92	113	99	97	97	108	75	100	84	96	58	91	89	100	112	109
ENSMUSG00000036155	2063	1941	1913	1815	2185	2243	2113	2245	2049	2175	2025	2038	2047	2263	2260	2113	2083	2137	1969	1890
ENSMUSG00000099471	6	2	5	4	4	4	0	1	4	9	4	6	5	2	2	5	3	3	9	4
ENSMUSG00000026347	226	188	184	164	156	186	198	191	170	212	209	212	172	193	205	209	242	229	208	204
ENSMUSG00000026348	16	14	15	16	16	14	17	22	20	17	19	18	17	12	15	16	12	11	17	18
ENSMUSG00000026349	1863	1898	1805	1811	1832	1928	2110	1929	2177	1899	2297	1786	1748	1944	1831	1885	1649	1695	1369	1342
ENSMUSG00000051590	118	82	119	79	157	85	100	89	86	112	110	143	104	140	102	96	77	117	132	85
ENSMUSG00000036104	2159	2094	2163	2207	2056	2126	2106	2143	2142	2222	2133	2146	2156	2026	2259	1844	1793	1861	1786	1256
ENSMUSG00000036086	174	190	177	185	201	210	172	209	167	211	240	164	162	179	205	181	127	167	164	132
ENSMUSG00000058603	22	23	22	22	16	26	22	30	17	19	14	23	30	13	25	13	16	32	16	35
ENSMUSG00000056211	4742	5208	4661	4976	4521	4943	4553	4467	5325	4795	4857	4023	4359	4936	4384	4640	3401	3617	4068	4615
ENSMUSG00000101535	0	0	0	1	0	0	0	0	2	0	2	0	0	0	0	0	0	2	0	0
ENSMUSG00000026353	1992	1790	1921	1753	1980	1932	2028	1891	2000	1845	2041	2034	1955	2047	2033	1908	1877	2029	1832	1454
ENSMUSG00000026354	662	716	848	791	953	930	864	820	792	759	782	742	876	747	978	780	934	669	872	597
ENSMUSG00000026355	236	251	293	261	313	270	334	290	280	278	278	299	259	282	336	313	308	331	278	212
ENSMUSG00000026356	1316	1195	1469	1260	1367	1310	1288	1390	1353	1386	1374	1351	1388	1345	1507	1397	1300	1464	1104	844
ENSMUSG00000100078	6	6	9	6	13	12	6	8	4	3	4	11	10	8	7	8	6	8	4	12
ENSMUSG00000045382	56	44	51	35	45	40	53	42	34	47	80	81	76	92	76	95	97	99	98	104
ENSMUSG00000097283	0	0	0	0	0	0	0	0	0	0	0	3	0	0	0	0	0	1	0	0
ENSMUSG00000042581	237	207	228	236	245	209	232	228	196	228	233	189	242	201	257	209	197	213	190	151
ENSMUSG00000089648	0	0	0	2	0	0	0	1	0	1	1	1	0	1	1	0	1	1	1	0
ENSMUSG00000094122	1	0	1	0	2	0	0	1	0	1	0	2	3	1	0	0	0	1	1	0
ENSMUSG00000100623	1	2	0	0	2	0	4	0	0	0	2	0	0	0	1	1	1	1	0	1
ENSMUSG00000086633	0	0	1	1	0	3	0	0	0	0	1	0	1	1	0	0	0	0	0	0
ENSMUSG00000026401	0	0	0	1	0	0	0	0	0	0	1	0	2	1	0	0	0	0	1	0
ENSMUSG00000086825	13	18	21	10	19	15	17	15	15	14	20	23	22	18	14	24	15	7	13	14
ENSMUSG00000026399	150	120	157	108	188	126	134	100	109	109	151	141	153	142	116	107	71	131	127	163
ENSMUSG00000042554	0	0	4	0	1	0	1	1	1	1	0	3	1	1	1	0	2	0	2	2
ENSMUSG00000026405	7	14	12	13	20	11	12	8	8	11	14	14	10	17	19	13	8	8	5	13
ENSMUSG00000101904	2	0	2	1	0	2	2	2	3	2	6	9	2	1	4	6	4	3	3	1
ENSMUSG00000100257	1	1	0	1	1	0	0	0	0	2	1	1	0	1	0	0	1	0	0	0
ENSMUSG00000026409	387	450	351	413	396	364	448	379	418	389	487	410	406	419	363	413	328	306	313	297
ENSMUSG00000046404	439	497	511	444	409	466	433	418	412	462	426	485	411	486	500	451	416	465	346	387
ENSMUSG00000042510	74	41	84	82	66	66	54	53	57	67	69	72	73	85	75	66	54	71	59	57
ENSMUSG00000100106	0	0	0	0	0	0	0	0	0	0	1	1	0	0	0	0	0	0	0	0
ENSMUSG00000026415	0	0	1	0	0	0	0	0	0	0	0	1	0	0	0	0	0	0	0	1
ENSMUSG00000026417	0	0	0	0	0	0	0	0	0	0	0	0	1	0	0	0	0	0	0	0
ENSMUSG00000042474	0	0	3	1	4	0	0	4	0	0	2	1	3	4	2	0	1	2	5	4
ENSMUSG00000026416	0	0	0	0	0	0	0	0	0	0	0	0	0	0	0	0	1	0	0	0
ENSMUSG00000016524	0	2	0	0	0	1	0	0	0	0	2	0	0	1	0	1	0	0	0	1
ENSMUSG00000016528	699	653	748	670	676	697	721	653	698	658	818	843	767	841	841	889	863	931	859	795
ENSMUSG00000016526	282	370	313	311	277	304	314	302	341	336	304	263	220	257	281	265	307	327	322	272
ENSMUSG00000026427	481	517	505	470	495	535	536	530	496	465	545	510	439	439	470	561	506	554	458	454
ENSMUSG00000026430	471	533	547	527	519	497	453	475	500	469	538	520	514	524	527	576	473	548	503	493
ENSMUSG00000101729	0	0	0	0	0	0	0	0	0	1	1	0	0	0	1	0	0	0	1	0
ENSMUSG00000042349	28	31	31	32	25	37	26	32	29	24	42	35	28	38	53	63	35	44	27	42
ENSMUSG00000026425	1966	1766	1963	1843	1767	1872	1800	1962	1767	1787	2034	1926	1827	1944	2056	1918	1879	1965	1771	1729
ENSMUSG00000101778	0	1	0	0	2	2	2	0	0	0	1	0	1	1	0	0	0	0	0	1
ENSMUSG00000099959	0	0	0	1	0	0	0	0	0	0	0	0	0	0	0	0	1	0	1	0
ENSMUSG00000055184	25	21	37	27	22	20	22	17	27	17	18	21	24	33	25	27	21	26	15	6
ENSMUSG00000026432	5	10	10	7	8	4	17	11	6	11	7	13	16	10	12	12	10	5	8	6
ENSMUSG00000004552	0	1	1	0	0	0	0	0	2	1	33	22	20	35	25	49	63	34	56	46
ENSMUSG00000052688	25	14	34	24	35	45	38	25	21	24	98	119	97	105	77	182	160	134	154	134
ENSMUSG00000042268	5	1	0	5	2	0	2	3	2	3	2	0	5	0	3	2	1	3	4	1
ENSMUSG00000042251	77	59	92	60	73	60	101	75	56	75	86	109	92	97	84	100	84	116	83	123
ENSMUSG00000013275	1971	1760	2025	1768	2181	2027	2177	1838	1826	1863	2042	2258	2095	2163	2044	2229	2204	2229	2188	2323
ENSMUSG00000026433	82	80	86	67	90	94	68	61	73	84	82	102	90	94	82	131	103	137	94	81
ENSMUSG00000026434	2381	2502	2538	2438	2140	2452	2398	2369	2410	2400	2327	2444	2398	2391	2671	2499	2153	2159	1990	1789
ENSMUSG00000026435	18	10	26	17	17	23	15	18	13	17	24	23	25	27	13	22	20	26	23	22
ENSMUSG00000026436	599	611	707	623	568	698	675	640	647	607	701	592	693	681	727	650	541	604	594	591
ENSMUSG00000059149	961	1043	1070	976	976	1133	1146	1064	1045	1091	1011	823	889	954	1031	1034	1019	829	970	795
ENSMUSG00000026437	691	681	602	555	623	611	623	571	522	515	618	556	632	641	600	580	476	753	646	741
ENSMUSG00000079330	39	94	54	52	58	65	44	64	80	65	65	49	49	50	52	66	38	62	59	41
ENSMUSG00000097540	1	3	0	0	0	1	2	0	0	1	0	1	2	6	5	2	2	3	0	1
ENSMUSG00000066936	0	0	0	0	0	0	0	0	0	0	0	0	0	1	0	0	0	0	0	0
ENSMUSG00000101549	0	0	0	1	0	0	0	0	0	0	0	0	0	0	0	0	0	0	0	0
ENSMUSG00000089808	2	1	2	3	2	1	2	2	0	1	3	2	2	1	1	1	3	3	0	2
ENSMUSG00000042115	299	248	288	239	279	280	223	264	219	246	253	226	253	288	259	241	193	290	253	249
ENSMUSG00000009772	20	21	31	19	26	22	29	29	20	29	33	39	30	26	31	36	41	36	40	32
ENSMUSG00000100658	0	0	1	0	0	0	0	0	0	1	0	2	1	2	0	0	0	1	0	0
ENSMUSG00000042066	6581	5843	6370	5900	6608	6899	6291	6111	6270	6186	5603	6300	6151	6179	6352	5938	5815	6456	5913	5425
ENSMUSG00000042046	1495	1460	1580	1440	1543	1581	1635	1603	1480	1507	1591	1501	1620	1579	1708	1361	1461	1377	1272	1090
ENSMUSG00000097760	0	2	2	1	5	2	5	2	6	5	8	4	2	3	3	2	5	6	3	5
ENSMUSG00000026439	1171	1098	1232	1128	1168	1290	1262	1186	1305	1178	1154	1157	1185	1217	1189	1138	1142	1103	1100	945
ENSMUSG00000048174	77	81	88	81	94	72	95	81	84	72	117	110	66	108	81	100	103	89	79	71
ENSMUSG00000053024	3069	3012	3009	2833	2733	2629	2837	3044	2626	2627	3070	2892	2874	3083	3090	2782	2978	2852	2502	2711
ENSMUSG00000026442	5475	5146	5003	5035	5264	4839	5141	4898	4728	4973	5361	5259	5169	5993	5536	4794	4692	5108	4809	5381
ENSMUSG00000026443	4913	4642	4924	4724	4500	4727	4744	4830	4906	4710	4242	4866	4586	4363	4555	3846	4708	4152	4213	4489
ENSMUSG00000054387	1385	1524	1430	1425	1556	1540	1664	1462	1603	1488	1824	1577	1431	1529	1525	1494	1369	1289	1186	1156
ENSMUSG00000100228	2	3	1	1	1	2	1	1	0	2	1	2	3	1	3	4	2	2	1	2
ENSMUSG00000026447	322	345	376	342	288	273	337	306	321	284	393	278	304	362	302	344	319	281	265	261
ENSMUSG00000046062	1155	1160	1386	1144	1263	1213	1279	1154	1226	1274	1269	1240	1150	1343	1335	1238	1265	1465	1393	1142
ENSMUSG00000041757	1638	1738	1672	1548	1745	1720	1752	1714	1720	1637	1820	1476	1535	1735	1680	1717	1422	1370	1497	1789
ENSMUSG00000103421	1	0	0	1	1	0	0	0	0	1	1	0	0	1	0	0	0	2	0	0
ENSMUSG00000102367	0	0	0	0	3	0	0	0	1	0	0	0	0	0	0	0	0	0	0	0
ENSMUSG00000070645	6	4	7	0	5	2	2	1	1	1	5	2	4	2	0	1	0	7	4	3
ENSMUSG00000070644	60	57	59	47	74	63	51	52	55	67	56	49	59	56	48	81	34	59	56	41
ENSMUSG00000070643	231	170	240	152	215	200	229	214	151	168	196	166	167	225	155	214	210	158	185	206
ENSMUSG00000090553	271	247	261	271	275	251	249	299	281	277	286	280	276	229	273	274	276	294	217	116
ENSMUSG00000097014	2	0	3	2	0	0	2	0	0	1	0	1	2	0	0	1	0	0	0	1
ENSMUSG00000102976	136	145	134	150	145	175	160	171	183	140	216	162	147	160	146	178	132	110	131	191
ENSMUSG00000094410	49	44	35	42	86	71	67	51	61	56	69	54	66	52	52	52	59	55	39	44
ENSMUSG00000051998	3	6	3	3	3	1	6	1	3	3	7	6	4	7	1	5	3	5	5	4
ENSMUSG00000026463	3265	3717	3061	3334	3208	3945	3526	3417	3235	3800	3187	3027	3114	3658	3452	2807	2553	3792	3656	3124
ENSMUSG00000100830	0	0	0	0	0	0	0	1	0	0	0	0	0	0	0	0	0	0	1	0
ENSMUSG00000010311	11	14	13	9	13	8	18	17	20	10	14	11	10	8	13	10	5	16	16	14
ENSMUSG00000041577	1542	928	1650	929	1742	1131	1515	836	847	867	1329	1244	1330	1668	991	1274	1031	1428	1329	2091
ENSMUSG00000100987	0	0	2	0	0	0	0	0	0	1	0	0	0	0	0	1	0	0	0	0
ENSMUSG00000099507	1	0	0	0	0	0	0	0	0	0	0	0	0	1	1	0	0	0	0	0
ENSMUSG00000041559	388	389	521	300	535	860	721	202	272	261	275	321	323	462	244	406	162	805	520	483
ENSMUSG00000020423	468	591	528	476	362	449	382	348	367	422	459	343	332	337	382	521	321	522	370	283
ENSMUSG00000073559	2	0	0	1	0	0	0	0	3	0	1	0	2	1	0	0	2	0	0	0
ENSMUSG00000026450	4	3	5	0	6	2	5	4	4	1	6	4	1	5	2	4	2	4	2	4
ENSMUSG00000064246	260	188	257	206	231	239	219	195	219	205	437	554	510	563	467	717	715	681	560	681
ENSMUSG00000042451	4	5	6	8	17	7	3	9	6	6	5	9	7	14	13	10	5	8	5	5
ENSMUSG00000042429	4743	4424	4338	4470	4665	4619	4461	4642	4635	4821	4549	4555	4766	4696	4990	4218	4529	4481	4675	5260
ENSMUSG00000026459	2	1	1	2	1	0	1	1	1	2	0	1	2	1	0	4	0	0	2	1
ENSMUSG00000026458	2408	2069	2129	2085	2289	2342	2304	2419	2103	2181	2215	2286	2274	2261	2441	2752	2499	2169	2010	1975
ENSMUSG00000042305	1281	1176	1230	1157	1292	1196	1259	1235	1316	1263	1221	1249	1225	1206	1247	1074	1104	1275	1047	773
ENSMUSG00000050526	0	0	0	0	0	0	0	0	1	0	0	0	0	0	1	0	1	0	1	1
ENSMUSG00000026456	473	401	454	466	417	349	418	437	418	408	401	429	417	453	389	396	419	459	385	372
ENSMUSG00000026457	2003	1674	2018	1680	2060	1767	1800	1632	1736	1693	2037	2068	1963	2194	1905	2085	1901	2220	1852	1896
ENSMUSG00000101061	0	0	0	0	0	0	0	0	0	0	0	0	0	0	0	1	0	0	0	0
ENSMUSG00000026455	739	740	754	738	734	701	758	776	786	759	735	714	725	723	774	625	633	606	543	414
ENSMUSG00000042229	646	616	688	616	629	613	631	619	649	603	622	598	597	567	612	536	540	591	633	548
ENSMUSG00000096712	0	1	0	0	0	0	0	1	0	0	1	0	2	0	1	1	0	0	2	1
ENSMUSG00000101955	1	0	0	0	1	1	1	2	0	0	0	0	0	2	1	0	0	0	1	0
ENSMUSG00000046367	1	0	1	2	2	1	0	1	3	0	1	1	1	1	3	2	3	2	0	0
ENSMUSG00000042207	1450	1469	1548	1503	1449	1509	1573	1450	1450	1403	1440	1657	1424	1421	1589	1483	1423	1367	1386	1350
ENSMUSG00000097435	4	3	3	3	8	5	14	5	6	4	6	9	5	7	5	8	7	1	2	7
ENSMUSG00000026452	889	1031	987	1025	933	928	765	930	826	855	899	777	765	961	919	877	577	604	606	630
ENSMUSG00000073557	2781	2686	2713	2686	3012	3184	2946	2844	2995	3043	2722	2519	2674	2681	3048	2541	2741	2499	2628	2365
ENSMUSG00000026429	10	10	19	15	17	10	14	15	17	12	18	23	12	23	21	22	13	19	11	14
ENSMUSG00000042793	89	90	74	77	111	91	68	72	102	73	62	107	73	80	94	66	77	68	88	70
ENSMUSG00000097993	3	4	3	0	3	1	8	6	5	6	6	5	6	2	4	12	3	6	3	7
ENSMUSG00000031506	1	0	1	0	5	0	1	2	1	2	0	5	3	8	5	9	4	4	3	4
ENSMUSG00000026426	4252	3908	4161	3859	4307	4188	3988	3830	3981	4124	3853	4377	4091	4039	4412	4535	3830	4149	4391	5801
ENSMUSG00000026424	4917	4133	4881	4421	4811	4359	5108	4627	4445	4773	5060	5385	4792	5202	4927	5666	5909	6300	5201	4158
ENSMUSG00000079139	137	127	150	146	132	151	145	130	152	172	136	124	150	157	145	145	129	127	128	96
ENSMUSG00000003051	2	1	3	1	9	6	2	0	0	1	3	3	3	5	4	2	0	5	1	2
ENSMUSG00000041926	921	786	845	748	919	695	790	817	795	717	875	956	863	914	869	799	732	868	747	614
ENSMUSG00000062580	1480	1367	1532	1416	1525	1433	1387	1496	1548	1519	1471	1515	1475	1399	1519	1341	1275	1310	1291	1089
ENSMUSG00000048096	43	43	68	40	53	65	68	37	36	47	35	42	38	47	39	45	33	63	49	37
ENSMUSG00000041889	2386	2348	2411	2258	2223	2255	2179	2189	2322	2206	2100	2306	2368	2336	2258	2461	2126	2373	2648	2722
ENSMUSG00000041879	3441	3326	3316	3342	3227	3518	3307	3407	3407	3297	3351	3100	3085	3148	3264	3157	2864	3040	2749	2569
ENSMUSG00000100620	1	1	1	0	1	2	0	0	0	0	1	0	1	1	2	1	0	0	0	0
ENSMUSG00000009418	2813	2816	2730	2718	2672	2866	3145	2838	2817	2643	2917	2540	2585	2576	2679	2618	2738	2488	2601	2759
ENSMUSG00000090399	10	6	4	7	12	7	10	7	4	4	7	7	6	6	6	9	9	2	4	6
ENSMUSG00000026421	5618	5153	5748	5189	5524	5102	5096	4956	5128	5546	5643	5799	5643	6140	5599	5788	5984	6167	5703	7623
ENSMUSG00000041801	365	350	392	324	346	271	319	313	325	346	378	393	349	410	387	427	357	496	370	309
ENSMUSG00000026418	58	68	63	77	66	51	73	69	60	58	68	95	72	74	71	90	93	78	57	82
ENSMUSG00000041782	71	53	67	87	54	62	59	56	41	59	61	60	48	59	57	51	61	65	60	59
ENSMUSG00000026414	53	73	62	75	59	58	59	66	84	48	55	64	44	53	62	94	35	50	67	54
ENSMUSG00000101482	1	0	0	0	0	0	0	1	0	2	0	0	1	0	0	0	1	0	1	0
ENSMUSG00000026413	1	4	1	0	2	2	3	0	1	1	2	1	2	3	1	1	0	2	2	2
ENSMUSG00000051985	80	132	54	39	86	113	34	63	100	103	74	62	60	89	43	164	17	104	106	59
ENSMUSG00000026411	1347	1202	1277	1217	1340	1217	1241	1266	1231	1261	1235	1390	1241	1195	1256	1288	1081	1286	1154	828
ENSMUSG00000097918	7	6	4	1	0	8	5	1	7	6	2	3	2	5	2	9	0	7	4	5
ENSMUSG00000026407	16	8	11	9	18	21	7	16	11	14	15	20	20	19	13	35	23	22	15	11
ENSMUSG00000086264	5	4	2	1	3	6	1	2	1	3	2	4	4	1	0	1	0	2	7	0
ENSMUSG00000041642	1996	1800	1603	1649	1682	1749	1846	1630	1638	1729	1824	1422	1454	1588	1527	1739	1526	1463	1588	1774
ENSMUSG00000087230	7	6	6	5	4	6	5	12	8	2	9	7	4	4	4	1	2	3	4	3
ENSMUSG00000041605	95	84	84	62	75	64	87	65	72	67	86	80	57	95	56	80	73	78	74	96
ENSMUSG00000103594	0	0	1	0	0	0	0	0	0	0	0	0	0	0	0	0	1	0	0	0
ENSMUSG00000102941	0	0	0	0	0	1	0	0	0	0	0	1	0	0	0	1	0	2	0	0
ENSMUSG00000052759	85	87	71	75	64	71	64	78	67	70	52	86	74	65	60	48	49	57	55	35
ENSMUSG00000041570	4236	4319	4182	4276	4571	4693	4596	4837	4736	4899	4611	4153	4225	4338	4637	3923	4084	4056	4034	3561
ENSMUSG00000097403	2	5	2	4	6	2	4	8	1	6	4	10	7	4	10	7	3	7	2	4
ENSMUSG00000026404	154	153	155	168	156	125	143	156	153	132	153	130	153	152	164	134	140	162	149	110
ENSMUSG00000041498	3	7	6	3	6	5	6	8	6	5	6	6	2	7	10	6	4	7	1	3
ENSMUSG00000101413	0	0	0	0	0	0	0	0	0	0	0	0	0	0	0	0	1	0	0	0
ENSMUSG00000104414	2	1	0	0	0	0	1	0	0	0	0	0	0	0	0	0	0	0	1	0
ENSMUSG00000104509	0	0	0	0	0	0	0	0	0	0	0	0	0	0	1	0	0	0	0	0
ENSMUSG00000097229	0	1	1	3	1	1	0	2	2	1	3	3	1	2	2	2	2	4	1	8
ENSMUSG00000041483	1073	1169	1147	1176	1172	1245	1082	1274	1195	1267	1202	1116	1071	1315	1324	1203	1196	1181	1167	1065
ENSMUSG00000097113	13	19	11	22	18	11	8	18	19	17	30	16	17	12	14	29	20	18	15	27
ENSMUSG00000097448	2	1	5	0	4	3	3	3	0	1	7	3	4	4	0	3	1	3	1	2
ENSMUSG00000104360	1	0	0	0	2	2	1	1	0	0	0	0	1	0	0	2	0	2	0	0
ENSMUSG00000103953	0	0	0	0	0	0	1	0	0	0	0	0	0	0	0	0	0	0	0	0
ENSMUSG00000026398	0	0	0	2	1	1	0	0	2	1	0	0	1	0	1	2	0	1	1	0
ENSMUSG00000098243	6	8	7	1	4	3	2	3	3	3	5	3	4	1	2	5	4	1	3	2
ENSMUSG00000098045	0	0	0	0	0	0	0	0	0	0	1	0	2	0	1	0	0	0	1	0
ENSMUSG00000098145	1	1	1	0	1	0	0	2	0	0	1	3	2	3	0	0	0	0	0	0
ENSMUSG00000102142	3	1	1	0	3	2	1	4	7	1	3	5	5	2	4	2	4	3	6	1
ENSMUSG00000098206	14	26	14	7	5	11	10	15	21	20	17	14	16	12	9	16	14	18	19	15
ENSMUSG00000026395	120	67	75	70	139	89	82	95	66	72	380	346	327	319	264	489	518	410	294	284
ENSMUSG00000099656	0	0	0	0	0	0	0	0	0	0	0	0	0	0	0	0	0	0	1	0
ENSMUSG00000026394	0	0	1	0	0	0	0	0	0	1	0	0	0	0	0	0	0	0	0	1
ENSMUSG00000101793	0	0	0	0	0	0	0	0	0	0	0	1	0	0	0	1	0	0	1	0
ENSMUSG00000026393	1443	1434	1556	1427	1512	1482	1472	1413	1527	1376	1618	1646	1588	1644	1562	1627	1547	1607	1421	1271
ENSMUSG00000100459	0	0	0	1	0	0	1	0	0	0	0	0	0	0	0	0	0	0	0	0
ENSMUSG00000019230	273	255	234	282	259	323	295	273	296	283	294	311	267	228	296	270	265	219	203	212
ENSMUSG00000079283	139	131	124	131	142	111	148	132	144	141	125	151	110	97	123	138	109	113	95	101
ENSMUSG00000056268	319	308	312	319	352	332	337	348	351	328	391	364	353	363	397	368	350	346	307	246
ENSMUSG00000104436	0	1	0	0	1	2	3	2	2	1	4	4	1	1	3	0	2	1	1	0
ENSMUSG00000104900	0	0	0	0	0	3	0	0	2	0	0	0	2	1	0	1	0	0	0	0
ENSMUSG00000102626	0	0	0	0	0	0	0	0	0	2	0	0	0	0	0	0	0	2	0	0
ENSMUSG00000085361	0	0	0	0	0	0	0	0	0	1	0	0	0	0	0	0	0	0	2	0
ENSMUSG00000063681	28	32	23	17	35	32	33	24	28	20	29	25	20	20	20	15	17	31	22	31
ENSMUSG00000103844	0	0	0	0	0	0	1	0	0	0	0	0	1	0	0	0	0	0	0	0
ENSMUSG00000033964	571	552	568	525	611	615	639	553	628	630	612	624	599	573	640	520	584	583	473	471
ENSMUSG00000033952	7	7	3	3	3	11	5	8	9	5	8	17	13	7	11	14	6	9	11	10
ENSMUSG00000026368	0	0	0	0	0	0	0	0	0	0	0	0	0	0	1	0	0	0	0	0
ENSMUSG00000057037	0	0	0	0	0	0	0	0	0	0	0	1	0	0	0	0	0	0	0	0
ENSMUSG00000090623	0	0	1	0	0	0	0	0	1	0	0	1	0	0	0	0	1	0	0	0
ENSMUSG00000033898	0	2	0	0	1	0	0	2	0	0	0	0	5	3	0	0	0	1	0	1
ENSMUSG00000089991	0	1	3	0	1	0	1	1	1	2	0	3	0	0	0	3	1	2	2	3
ENSMUSG00000104496	6	2	4	2	9	6	9	4	6	4	3	4	7	6	3	5	5	2	4	4
ENSMUSG00000085867	0	0	0	0	0	0	0	0	0	1	2	0	1	0	1	0	0	0	0	0
ENSMUSG00000103691	0	0	1	0	0	0	0	0	0	0	0	0	0	0	0	0	0	0	0	0
ENSMUSG00000026365	612	457	832	526	1022	900	926	463	528	551	1077	1161	1075	1072	942	1325	1203	1657	1152	1265
ENSMUSG00000052726	645	702	618	610	625	739	652	745	792	719	733	534	586	611	612	659	548	579	511	329
ENSMUSG00000103890	0	0	0	0	0	0	0	0	0	0	0	0	0	0	1	0	0	0	0	0
ENSMUSG00000101909	0	0	0	0	0	0	1	0	0	0	0	0	0	0	0	0	1	0	0	0
ENSMUSG00000101795	14	16	10	20	19	15	14	15	11	9	14	16	12	19	14	12	20	10	15	13
ENSMUSG00000026361	1119	1093	1092	1076	1119	1227	1250	1210	1285	1213	1176	1233	1216	1254	1181	1097	1122	1224	1009	899
ENSMUSG00000033849	1269	1364	1212	1386	1274	1412	1283	1453	1433	1377	1347	1228	1388	1369	1298	1074	1130	1256	1087	955
ENSMUSG00000089640	2	0	2	0	2	2	0	0	0	1	2	2	0	1	1	0	0	0	1	0
ENSMUSG00000018196	1053	1180	1152	1108	1073	1118	1097	1084	1153	1160	1255	997	1103	1084	1127	1163	954	1031	942	927
ENSMUSG00000018199	1435	1379	1540	1425	1710	1653	1618	1625	1674	1597	1657	1568	1659	1679	1862	1461	1503	1608	1295	1021
ENSMUSG00000018189	640	674	627	621	643	638	569	636	637	647	628	663	627	575	746	758	520	597	530	509
ENSMUSG00000100455	160	213	171	173	146	158	164	173	172	178	211	164	167	177	155	132	123	134	126	125
ENSMUSG00000026360	715	658	697	688	749	610	620	660	757	734	740	756	703	666	674	774	706	808	712	746
ENSMUSG00000051079	17	17	17	17	13	31	17	20	12	19	13	9	10	11	7	8	6	18	12	5
ENSMUSG00000100389	0	0	0	0	0	0	0	0	0	0	1	0	0	0	0	0	1	0	0	0
ENSMUSG00000026358	3	3	3	2	5	3	8	0	8	2	29	39	16	32	17	35	29	37	17	27
ENSMUSG00000100441	0	1	1	1	0	1	0	0	1	2	0	0	1	0	0	0	1	1	0	0
ENSMUSG00000026357	4	2	1	1	3	5	5	1	0	1	0	6	1	5	1	2	0	1	2	3
ENSMUSG00000090323	8	9	9	8	5	6	7	8	8	13	4	9	9	9	7	10	6	6	8	7
ENSMUSG00000035131	427	440	398	472	394	414	337	385	442	440	388	323	382	388	439	396	295	357	461	287
ENSMUSG00000080078	0	2	0	0	0	0	1	0	0	1	0	0	1	0	0	0	0	0	1	0
ENSMUSG00000101973	1	1	0	0	1	0	2	0	0	1	2	0	1	0	0	0	0	0	0	0
ENSMUSG00000101735	0	0	1	0	0	0	0	0	0	0	0	0	0	0	0	0	0	0	0	0
ENSMUSG00000099842	0	0	0	0	0	0	0	0	0	1	0	0	0	0	0	0	0	0	0	0
ENSMUSG00000082588	1	2	2	1	1	0	2	1	0	1	3	1	1	1	1	2	0	0	1	1
ENSMUSG00000101011	0	0	0	0	0	2	0	0	0	0	0	0	0	0	0	0	0	0	0	0
ENSMUSG00000056220	59	51	74	69	91	81	88	66	62	54	113	67	71	83	77	109	86	125	71	79
ENSMUSG00000097028	1	1	5	3	1	8	2	2	5	3	4	3	13	4	3	6	2	6	4	7
ENSMUSG00000032487	609	565	584	626	590	606	562	725	663	634	557	531	652	637	702	680	636	640	533	536
ENSMUSG00000101199	0	0	0	0	0	1	0	0	2	2	0	0	0	1	0	0	0	0	0	0
ENSMUSG00000097754	2	3	4	5	2	5	2	3	7	3	1	5	5	6	7	4	7	5	3	1
ENSMUSG00000099875	1	6	3	1	1	2	7	1	3	2	8	1	6	1	4	5	6	1	4	9
ENSMUSG00000100690	0	0	1	1	0	0	0	0	0	1	0	0	1	0	0	0	0	1	0	0
ENSMUSG00000006007	0	0	0	0	1	0	0	0	0	1	0	0	0	0	0	0	1	1	1	0
ENSMUSG00000006010	1015	1011	1031	1020	1070	1043	1045	1087	1106	1054	1160	1193	1106	1055	1205	1115	1024	1024	954	938
ENSMUSG00000006005	2373	2370	2333	2470	2522	2517	2599	2448	2491	2527	2673	2512	2367	2440	2567	2191	2336	2290	2292	2099
ENSMUSG00000006014	138	142	158	122	167	261	140	73	98	82	150	107	125	133	139	105	70	195	154	199
ENSMUSG00000101519	0	0	0	0	0	0	0	1	0	0	0	0	0	0	0	0	0	0	0	1
ENSMUSG00000066842	87	71	60	64	78	94	69	77	71	67	104	62	47	48	58	71	55	51	64	59
ENSMUSG00000100954	3	3	0	2	7	3	4	2	1	5	0	2	4	1	5	3	6	2	7	8
ENSMUSG00000023150	1907	2078	2027	1829	1764	1925	1933	1958	2207	2021	2359	2149	2136	2042	2112	2196	1811	1998	1638	1433
ENSMUSG00000052748	200	184	227	205	213	239	254	196	227	207	226	242	244	205	219	239	227	247	192	207
ENSMUSG00000053286	661	635	741	684	634	650	678	617	644	621	729	617	645	688	602	668	557	674	623	634
ENSMUSG00000026484	896	872	972	879	847	898	928	895	986	1034	919	946	945	843	928	863	905	928	948	675
ENSMUSG00000100551	1	1	1	0	0	0	2	1	2	1	2	0	1	2	2	2	0	1	0	0
ENSMUSG00000026483	111	80	122	83	101	93	104	79	93	87	155	151	132	157	136	144	138	200	140	119
ENSMUSG00000100594	37	35	31	34	29	25	27	30	28	29	28	37	31	37	26	28	40	30	26	32
ENSMUSG00000043019	1255	1268	1363	1274	1343	1455	1411	1367	1399	1376	1412	1210	1324	1402	1430	1324	1324	1313	1162	916
ENSMUSG00000032666	2059	2140	2019	2149	2269	2520	2145	2407	2272	2343	2058	1863	2095	2033	2157	2000	2191	2039	2120	1852
ENSMUSG00000014980	334	319	304	317	293	286	266	329	312	334	342	327	292	291	299	309	242	265	258	204
ENSMUSG00000032649	114	107	137	143	115	163	152	118	132	128	126	122	134	139	142	131	108	106	105	92
ENSMUSG00000080878	0	0	0	0	0	0	0	0	1	0	1	0	0	0	0	0	0	1	0	0
ENSMUSG00000026482	2286	2249	2374	2270	2445	2354	2298	2343	2354	2237	2325	2352	2448	2470	2592	2217	2316	2420	2297	2269
ENSMUSG00000086145	0	1	1	0	0	0	0	2	0	0	0	0	0	1	0	0	0	0	0	0
ENSMUSG00000080950	4	4	1	6	2	3	2	5	10	3	2	7	4	2	6	2	2	4	1	1
ENSMUSG00000099868	0	0	1	0	0	0	0	0	0	1	1	0	0	1	0	0	0	0	1	0
ENSMUSG00000055547	2	0	4	1	0	0	0	1	0	0	0	0	2	1	1	1	2	0	0	0
ENSMUSG00000008475	3047	3037	3416	3249	3065	2803	3205	3250	3147	3091	3305	3305	3261	3104	3483	3210	3260	3274	3046	2959
ENSMUSG00000026480	101	67	92	84	93	69	82	80	70	60	250	249	225	209	203	347	281	281	265	277
ENSMUSG00000042772	2075	2061	2104	2006	2002	2293	2212	2008	2256	2172	2105	2173	2041	2141	2198	1865	1927	1892	1983	2063
ENSMUSG00000100394	4	0	3	0	0	0	0	0	1	2	0	0	0	2	0	0	0	1	1	4
ENSMUSG00000100702	0	0	0	0	0	0	0	0	0	0	0	0	0	1	0	0	0	0	0	0
ENSMUSG00000042751	2312	2316	2359	2376	2447	2749	2337	2494	2457	2503	2336	2322	2311	2509	2385	2293	2019	2123	2240	2064
ENSMUSG00000026479	121	155	136	170	167	203	115	129	166	177	165	150	130	157	180	187	76	154	159	160
ENSMUSG00000026478	798	767	878	735	782	853	936	713	730	712	739	904	749	894	820	806	838	951	826	696
ENSMUSG00000079138	0	0	0	0	0	0	0	0	0	0	1	0	1	0	1	1	0	1	0	0
ENSMUSG00000073538	2	5	2	2	6	3	1	0	1	0	2	1	2	2	4	6	3	8	4	4
ENSMUSG00000042708	21	26	24	19	22	34	34	29	24	25	40	32	24	32	26	31	12	25	25	22
ENSMUSG00000042699	2835	2846	2934	2925	2836	2937	2876	2917	2941	3048	3032	2817	2886	2907	3037	2547	2773	2881	2900	2409
ENSMUSG00000042684	69	52	57	50	74	59	67	46	82	65	62	91	90	76	76	122	103	78	84	71
ENSMUSG00000099858	2	3	2	2	0	1	0	2	1	3	2	2	2	5	3	3	2	4	2	6
ENSMUSG00000042671	2087	1990	1991	2119	2114	2541	2079	2269	2037	2013	1887	2008	2101	1961	2368	2140	2028	1740	1767	1755
ENSMUSG00000100334	0	1	2	2	1	0	1	1	0	1	1	3	4	4	2	2	1	0	1	2
ENSMUSG00000026475	175	186	169	182	149	217	208	153	188	173	176	162	160	152	156	190	116	221	206	126
ENSMUSG00000066800	137	141	150	138	138	172	177	156	199	163	152	162	153	131	174	160	122	150	125	127
ENSMUSG00000100183	9	3	4	2	5	6	8	5	6	6	6	8	4	7	5	6	5	6	0	5
ENSMUSG00000042641	52	45	42	41	62	53	59	35	47	41	59	48	61	49	53	50	26	29	36	37
ENSMUSG00000045968	50	43	49	47	48	55	45	40	50	46	61	45	60	48	52	38	37	46	51	53
ENSMUSG00000043282	0	0	0	2	3	3	1	0	0	1	1	0	1	0	0	2	2	0	0	1
ENSMUSG00000047053	1	0	0	2	0	2	3	0	2	4	0	1	1	0	0	2	0	2	0	1
ENSMUSG00000026473	34429	32444	34379	32335	35125	34637	36458	31220	33436	32299	35471	40233	36118	41556	41696	35459	34291	35183	35315	35462
ENSMUSG00000100014	0	0	1	0	0	0	0	0	0	1	0	0	0	1	0	0	0	0	0	0
ENSMUSG00000101903	3	2	3	1	4	1	0	1	1	0	2	5	2	2	4	9	6	3	4	3
ENSMUSG00000100502	5	1	2	1	1	2	2	2	3	0	3	3	3	1	1	1	3	0	3	7
ENSMUSG00000100627	11	6	5	7	6	5	5	3	5	8	13	7	9	11	11	8	8	11	10	6
ENSMUSG00000066797	25	25	26	34	26	28	31	28	23	31	22	20	22	23	20	18	16	20	21	18
ENSMUSG00000099933	0	0	0	0	0	0	0	1	0	0	1	0	1	0	0	0	0	2	0	0
ENSMUSG00000100221	0	0	0	0	0	0	0	0	0	0	1	0	0	0	0	0	0	0	0	0
ENSMUSG00000004110	8597	8398	8198	8628	8706	9149	9417	9603	8919	9403	8986	8410	8205	8556	9427	6909	8639	6899	7172	7501
ENSMUSG00000101880	1	3	0	0	0	0	0	0	1	0	0	0	0	1	0	0	2	0	0	0
ENSMUSG00000096950	2	2	2	0	0	0	2	1	3	1	0	1	2	3	2	0	1	0	1	0
ENSMUSG00000056708	1117	1273	1318	1116	988	1065	1084	1026	1309	1208	1008	1101	1029	965	1128	1194	898	1211	974	690
ENSMUSG00000026471	169	126	182	143	198	149	169	154	151	152	204	159	200	222	160	228	203	225	201	254
ENSMUSG00000026470	1708	1603	1717	1657	1569	1650	1739	1804	1811	1732	1565	1610	1586	1676	1589	1573	1591	1664	1556	1320
ENSMUSG00000104181	1	2	0	3	1	1	2	7	2	2	2	3	2	2	1	3	9	2	5	1
ENSMUSG00000033722	206	104	226	144	237	165	211	150	150	152	223	181	198	177	161	182	167	189	150	174
ENSMUSG00000026469	2569	2751	2774	2547	3254	3158	2963	3083	2948	3002	3073	3152	3246	3175	3220	3006	3050	3541	2976	3496
ENSMUSG00000073535	3	4	2	1	3	3	1	1	1	1	5	5	2	4	0	3	1	3	6	5
ENSMUSG00000033701	1008	1007	966	1053	975	990	1026	1001	963	1046	924	1014	895	929	959	1003	902	975	1003	930
ENSMUSG00000026468	0	1	2	0	2	1	3	2	2	2	2	0	0	1	2	0	3	2	1	2
ENSMUSG00000103180	0	0	0	0	0	0	1	0	0	0	0	0	0	0	0	0	0	0	0	0
ENSMUSG00000033684	565	471	547	501	622	524	569	566	547	584	566	601	581	610	522	564	539	612	585	472
ENSMUSG00000033671	1323	1192	1304	1246	1393	1363	1535	1324	1361	1364	1532	1332	1361	1398	1357	1200	1308	1270	1286	1079
ENSMUSG00000103717	2	0	1	1	2	4	3	2	4	0	1	2	3	3	3	2	0	0	1	0
ENSMUSG00000103771	2	0	1	1	0	1	0	1	3	0	0	0	1	1	1	1	0	2	0	1
ENSMUSG00000026466	866	707	922	747	859	830	903	777	764	717	870	927	887	957	841	944	883	991	904	902
ENSMUSG00000050565	1155	1186	1280	1140	1253	1133	1160	1136	1241	1101	1305	1338	1196	1270	1281	1277	1223	1291	1201	1236
ENSMUSG00000015484	310	253	316	247	320	315	263	271	276	258	224	227	222	290	233	245	218	191	216	208
ENSMUSG00000060985	46	34	25	34	44	37	48	46	62	44	57	38	38	45	48	38	35	49	33	45
ENSMUSG00000026602	12	12	13	10	17	23	14	6	11	6	4	13	8	10	3	6	3	9	13	12
ENSMUSG00000026601	6	5	3	7	5	6	11	5	9	6	6	7	4	10	4	3	4	2	3	2
ENSMUSG00000078193	19	19	17	15	19	23	9	12	16	18	13	21	27	21	20	22	23	21	26	24
ENSMUSG00000026600	666	553	700	583	613	620	599	585	607	542	834	737	763	860	743	833	725	810	657	657
ENSMUSG00000101523	19	21	25	19	28	25	18	19	18	29	15	19	28	20	26	21	24	22	34	18
ENSMUSG00000026596	1849	1795	1898	1845	2012	1944	2099	2166	1965	2160	2015	1923	1979	1815	2147	1699	2045	1859	1721	1318
ENSMUSG00000060519	247	148	271	166	315	222	216	150	156	146	266	287	261	294	252	415	283	373	368	224
ENSMUSG00000033557	2651	2407	2611	2516	2589	2547	2594	2555	2461	2640	2524	2427	2392	2483	2489	2239	2256	2317	2346	2135
ENSMUSG00000026594	1070	1104	1157	1047	1168	1242	1214	1150	1323	1205	1187	1157	1154	1151	1282	1004	1160	1183	973	887
ENSMUSG00000101964	3	3	1	1	2	1	1	3	0	2	0	0	3	2	2	2	0	0	1	0
ENSMUSG00000033544	32	36	29	24	28	24	32	20	33	29	23	29	35	34	35	29	33	31	29	17
ENSMUSG00000101768	0	1	2	4	1	1	1	2	1	1	0	1	0	0	0	2	0	0	3	0
ENSMUSG00000026592	1	2	3	2	1	0	2	3	1	2	0	2	1	0	1	1	1	1	1	2
ENSMUSG00000109913	0	1	1	0	2	0	2	3	0	3	3	0	0	3	2	1	2	1	2	4
ENSMUSG00000070565	2281	2417	2337	2246	2318	2473	2479	2421	2454	2533	2585	2177	2147	2429	2600	2132	2191	2059	2192	2012
ENSMUSG00000087632	1	2	1	2	2	1	1	3	1	1	2	1	5	2	2	1	0	1	1	0
ENSMUSG00000049881	205	191	205	180	186	192	185	203	173	176	209	174	187	206	192	197	175	209	203	150
ENSMUSG00000033488	185	128	202	151	214	155	178	154	125	148	259	288	237	260	211	320	273	284	239	216
ENSMUSG00000026589	12	28	17	15	8	16	16	19	25	15	15	20	7	21	11	23	23	20	8	19
ENSMUSG00000102245	0	0	0	0	0	0	0	0	0	0	0	0	1	0	0	0	0	0	0	0
ENSMUSG00000004031	1798	1807	1844	1809	1791	1841	1823	1829	1920	1930	1661	1665	1724	1704	1712	1612	1545	1720	1660	1329
ENSMUSG00000026587	6771	6669	6566	6773	6625	7030	6952	6840	6669	7099	6235	6155	6372	6211	6989	6047	5917	5486	6272	7369
ENSMUSG00000073530	24	27	23	33	18	24	33	27	19	19	24	28	29	31	31	17	8	23	46	17
ENSMUSG00000104014	1	1	0	0	0	0	0	0	0	0	0	0	0	0	0	0	0	0	0	1
ENSMUSG00000061992	1	0	0	0	0	0	0	0	1	0	0	0	0	0	0	1	0	0	1	0
ENSMUSG00000040782	1062	1014	1140	1134	1152	1107	1050	1028	1221	1135	1114	1050	1156	1057	1188	1096	1029	1196	985	919
ENSMUSG00000103289	0	1	0	0	1	2	1	0	0	0	0	1	0	0	0	0	0	0	0	0
ENSMUSG00000015829	3494	3927	3420	3659	4281	4244	4097	4524	3927	4136	4105	3851	4064	3711	4292	3403	3599	3453	3462	3999
ENSMUSG00000073528	0	3	3	2	1	3	4	1	1	0	0	2	5	5	2	2	1	3	2	2
ENSMUSG00000104111	1	0	0	0	0	0	0	0	0	0	0	0	0	0	0	0	0	0	0	0
ENSMUSG00000090394	51	33	44	32	50	41	42	37	47	36	54	48	38	55	38	55	52	66	39	55
ENSMUSG00000026729	3	1	0	0	0	0	2	1	0	2	0	1	1	0	1	1	0	1	0	1
ENSMUSG00000026725	6	7	7	2	10	8	2	2	3	8	9	3	1	3	4	5	4	7	2	9
ENSMUSG00000058267	472	473	505	493	474	424	422	495	483	524	509	490	499	487	471	500	441	515	431	364
ENSMUSG00000014226	1694	1564	1805	1632	1680	1633	1531	1576	1757	1620	1540	1838	1610	1621	1651	1574	1447	1806	1635	1682
ENSMUSG00000026721	3832	4194	3994	4075	4305	4519	4284	4615	4511	4330	4294	4168	4327	4178	4691	4040	4017	4889	3967	3794
ENSMUSG00000103693	10	19	12	15	12	19	10	11	14	20	11	18	14	13	9	11	20	19	19	23
ENSMUSG00000103200	6	4	1	5	3	4	2	1	2	3	5	3	1	3	3	3	5	5	1	2
ENSMUSG00000102852	0	0	1	1	0	0	0	0	1	1	0	1	0	0	0	0	0	0	0	0
ENSMUSG00000057499	0	0	0	0	0	0	0	0	0	0	0	0	0	0	0	1	0	1	0	0
ENSMUSG00000040423	771	838	779	739	865	915	874	869	836	891	925	861	844	906	885	802	873	772	711	600
ENSMUSG00000026715	5	2	7	0	4	5	3	4	5	5	3	2	2	6	2	2	3	2	4	2
ENSMUSG00000043467	255	300	265	309	336	335	295	316	314	330	341	299	267	370	360	229	311	248	281	238
ENSMUSG00000053332	1421	1473	1571	1551	1428	1374	1391	1592	1645	1570	1798	1760	1608	1427	1470	1852	1419	1563	1364	1245
ENSMUSG00000026709	422	416	431	483	413	413	414	430	366	375	388	386	410	373	395	337	357	384	344	231
ENSMUSG00000026708	21	19	33	28	39	38	24	29	26	24	28	35	48	27	28	36	23	32	26	17
ENSMUSG00000026705	499	517	524	483	527	563	513	560	588	543	595	609	503	513	526	520	479	502	524	668
ENSMUSG00000044835	1013	1166	1283	1131	1240	1026	1070	1094	1304	1131	1220	1275	1184	1205	1305	1218	937	1053	945	1051
ENSMUSG00000102817	4	5	3	5	7	12	4	4	5	9	6	13	16	8	9	13	8	8	8	5
ENSMUSG00000026701	5454	4677	5248	4677	4666	4699	5296	4572	4698	4589	6097	6942	6097	6524	6516	8089	7667	8869	6080	5805
ENSMUSG00000066755	0	1	2	0	1	0	1	2	2	0	1	2	1	0	2	1	0	1	1	1
ENSMUSG00000040323	9	8	4	7	8	4	7	11	12	9	10	5	8	6	7	6	11	8	8	3
ENSMUSG00000102399	0	0	0	0	0	0	0	1	0	0	0	0	0	0	0	0	0	1	0	0
ENSMUSG00000000817	3	1	5	4	3	1	1	2	1	1	2	1	1	0	3	4	3	1	0	2
ENSMUSG00000040297	803	796	827	824	833	921	920	855	958	889	893	941	805	876	865	790	863	846	740	583
ENSMUSG00000102254	2	3	0	3	2	2	2	1	1	0	2	2	1	2	3	1	2	1	0	5
ENSMUSG00000103158	0	0	0	0	0	0	0	0	0	0	0	0	0	0	0	0	1	0	0	0
ENSMUSG00000086277	1	4	1	0	3	0	0	1	1	1	1	2	0	0	0	1	2	0	0	1
ENSMUSG00000026698	222	225	212	224	225	216	213	189	198	223	306	231	228	222	243	251	213	261	208	198
ENSMUSG00000040265	2829	3197	2920	3001	3131	3156	3282	3334	3083	3452	3298	2967	3002	3218	3310	2909	2590	2847	2734	3239
ENSMUSG00000089933	0	0	0	0	0	0	1	0	0	0	1	0	0	0	1	0	0	0	0	0
ENSMUSG00000026694	296	272	306	282	295	274	308	340	313	331	291	275	274	295	290	244	284	299	283	267
ENSMUSG00000026696	1479	1514	1590	1390	1510	1527	1521	1597	1657	1564	1471	1527	1518	1597	1643	1531	1374	1526	1195	932
ENSMUSG00000091743	0	1	0	0	0	0	0	0	0	0	0	0	0	0	1	0	0	0	0	0
ENSMUSG00000026697	633	545	718	576	844	820	706	558	621	633	595	739	657	717	581	799	586	1192	616	427
ENSMUSG00000091060	1	9	3	1	6	5	3	2	6	8	8	7	5	8	2	11	5	8	8	6
ENSMUSG00000040225	3893	3968	3832	3740	3970	4218	4196	3896	3994	4044	4193	3560	3620	4034	3883	3560	3370	3326	3783	4367
ENSMUSG00000026692	2	2	1	1	0	0	0	1	0	0	1	2	2	0	1	1	1	1	1	3
ENSMUSG00000040181	172	128	190	164	236	186	241	170	160	165	155	154	135	146	139	197	121	252	186	211
ENSMUSG00000040170	66	87	110	63	84	117	201	69	136	86	97	101	84	108	131	112	158	244	140	91
ENSMUSG00000095576	0	0	2	0	0	0	1	0	0	0	0	0	0	0	0	0	0	1	0	0
ENSMUSG00000026691	0	1	0	0	0	0	0	0	0	0	0	1	0	0	0	0	0	1	0	0
ENSMUSG00000026586	193	157	227	179	183	216	225	178	188	158	205	151	192	214	157	238	174	204	175	157
ENSMUSG00000096984	0	1	0	0	0	0	0	0	1	0	0	0	2	0	1	1	2	0	0	1
ENSMUSG00000040124	235	247	279	271	274	242	264	291	258	300	278	278	255	246	281	263	258	272	288	240
ENSMUSG00000101869	1	0	0	0	0	0	0	0	0	0	0	0	0	0	0	0	0	0	0	0
ENSMUSG00000102117	0	1	0	1	0	0	1	2	0	0	2	1	1	0	0	1	1	1	0	0
ENSMUSG00000040113	18	13	18	18	11	18	26	15	22	21	17	21	21	19	20	14	10	21	16	9
ENSMUSG00000026585	6338	6425	6695	6733	6236	6303	6358	6746	6885	6749	6297	6100	6332	6013	6595	5718	5545	5901	5519	4399
ENSMUSG00000026584	500	532	467	516	521	501	585	465	564	550	545	571	466	590	562	552	501	439	480	426
ENSMUSG00000041406	13	20	18	15	28	23	15	17	16	16	19	29	28	15	33	17	20	20	20	17
ENSMUSG00000041396	87	85	105	73	89	78	79	91	78	102	88	86	94	70	98	77	70	122	90	72
ENSMUSG00000026582	0	0	0	1	0	0	0	0	0	0	1	0	0	3	0	1	1	0	0	1
ENSMUSG00000026581	4	0	0	0	2	1	2	0	0	0	1	0	2	1	2	1	0	2	0	0
ENSMUSG00000026580	0	0	1	0	1	1	3	0	1	2	0	0	1	1	0	1	0	1	1	2
ENSMUSG00000086593	0	0	3	0	0	2	0	0	0	2	2	1	0	1	1	1	0	0	2	0
ENSMUSG00000026579	630	70	1019	38	1450	27	158	65	87	63	1134	864	936	1356	71	641	59	883	1111	1092
ENSMUSG00000089790	0	0	0	0	1	0	0	0	0	0	0	0	0	0	0	0	0	0	0	0
ENSMUSG00000040918	376	424	451	392	406	384	430	398	427	406	447	413	395	397	384	388	336	447	409	330
ENSMUSG00000026578	425	411	442	426	450	450	422	431	450	447	436	487	435	408	444	378	368	445	389	371
ENSMUSG00000026577	474	428	441	426	420	446	435	395	462	493	465	480	423	423	413	427	473	414	411	394
ENSMUSG00000026575	279	280	272	281	293	272	281	275	295	284	302	262	290	292	282	279	247	306	270	252
ENSMUSG00000026576	35957	36539	37803	36733	34726	34706	35120	36665	36447	35855	34783	34523	35375	33460	37915	33093	30009	32339	33795	33588
ENSMUSG00000104011	40	38	28	28	32	36	38	32	37	30	20	28	38	35	28	36	29	28	27	32
ENSMUSG00000097281	1	1	1	2	2	2	0	3	1	1	2	2	1	1	2	4	2	0	1	2
ENSMUSG00000103383	0	0	0	0	0	0	1	0	0	0	0	0	0	0	0	1	1	0	1	0
ENSMUSG00000102897	0	0	0	0	0	0	0	1	0	0	0	0	0	0	0	0	0	0	0	0
ENSMUSG00000102761	0	1	0	3	2	0	2	3	0	0	1	1	0	0	0	3	1	1	1	0
ENSMUSG00000102163	0	0	1	1	0	1	0	0	0	0	0	0	0	0	1	1	0	0	0	0
ENSMUSG00000026574	5	5	3	6	1	8	2	1	4	1	4	4	4	7	7	2	2	3	3	3
ENSMUSG00000104117	25	18	25	15	31	15	24	24	25	28	41	22	29	26	31	33	31	39	24	15
ENSMUSG00000026573	2	1	1	1	1	0	0	0	0	1	1	0	3	1	1	2	0	2	2	0
ENSMUSG00000102408	5	3	1	3	6	9	2	5	3	0	3	2	4	5	1	1	4	3	1	1
ENSMUSG00000026572	0	1	0	2	0	2	3	0	0	0	0	0	0	0	0	0	0	2	1	0
ENSMUSG00000089967	0	0	0	1	0	0	0	0	0	0	0	0	0	0	1	0	0	0	0	0
ENSMUSG00000040848	868	696	868	659	1055	817	918	788	698	763	1054	959	977	1038	852	1024	955	1107	929	811
ENSMUSG00000040843	906	884	926	949	737	818	867	871	863	869	841	850	734	729	807	796	771	699	651	612
ENSMUSG00000102302	44	47	57	46	71	57	61	57	46	56	65	63	52	58	52	55	61	58	46	56
ENSMUSG00000040836	1393	1506	1487	1468	1417	1421	1579	1433	1637	1490	1483	1382	1389	1262	1475	1059	1158	1138	1206	952
ENSMUSG00000026571	1974	2007	2029	2062	2080	2124	2042	2162	2202	2061	2107	1904	1971	1878	2038	1964	1796	1822	1775	1702
ENSMUSG00000102401	0	1	0	1	0	0	1	1	0	1	0	0	1	0	0	1	1	0	0	1
ENSMUSG00000026568	1100	1075	1150	1057	1107	946	1039	1066	1120	1096	1065	1158	1055	1011	1137	1079	906	1032	987	962
ENSMUSG00000026567	14	18	12	19	19	17	15	13	16	19	22	19	14	10	15	13	11	13	9	11
ENSMUSG00000103059	7	20	17	27	7	11	14	9	15	8	19	12	9	11	10	12	6	3	10	11
ENSMUSG00000026566	383	373	399	366	412	363	376	350	347	377	415	354	385	413	397	372	373	370	341	238
ENSMUSG00000103098	4	2	1	1	0	0	2	0	6	3	0	1	1	5	3	0	1	0	3	1
ENSMUSG00000104517	0	0	0	0	1	0	0	0	0	0	2	1	0	1	0	0	2	0	0	0
ENSMUSG00000040723	127	110	155	124	116	139	185	106	104	112	158	207	191	195	163	253	199	269	191	163
ENSMUSG00000103686	0	0	0	0	2	1	0	1	0	0	2	0	1	1	0	1	0	0	0	0
ENSMUSG00000103242	0	0	0	0	0	0	1	0	0	0	0	0	0	0	1	1	0	0	0	0
ENSMUSG00000040713	700	650	717	669	727	697	698	640	659	696	1044	1020	1066	997	912	1215	1025	1158	1061	1263
ENSMUSG00000104306	1	1	0	0	0	0	0	0	1	1	1	1	0	0	1	0	0	0	0	1
ENSMUSG00000089829	0	0	0	1	1	0	2	1	1	1	0	0	0	3	0	0	0	0	2	3
ENSMUSG00000005763	5	2	5	2	5	5	4	1	0	5	4	0	4	3	5	2	5	3	3	3
ENSMUSG00000026565	455	426	411	370	459	503	481	451	447	450	483	388	401	478	465	406	472	389	407	411
ENSMUSG00000099008	0	0	1	0	0	0	0	0	1	0	0	1	0	0	0	1	0	0	0	0
ENSMUSG00000097196	0	0	0	0	0	0	0	0	0	0	0	1	0	0	0	2	0	0	0	0
ENSMUSG00000102890	0	0	0	0	0	0	0	0	0	0	0	0	0	0	1	0	0	0	0	0
ENSMUSG00000026564	3	7	2	6	15	10	8	7	5	6	8	8	11	6	10	7	8	14	7	4
ENSMUSG00000000544	1	0	0	0	1	0	0	0	0	0	0	2	1	0	0	1	2	1	2	0
ENSMUSG00000040629	1	7	0	3	4	0	5	2	0	2	0	2	11	0	3	0	1	3	0	0
ENSMUSG00000040612	2819	2933	2671	2850	3125	3337	3149	3272	3170	3275	3145	2699	2839	2849	2942	2790	2901	2995	2856	2352
ENSMUSG00000103400	28	36	24	29	28	39	32	50	41	38	33	25	29	29	31	21	37	41	33	39
ENSMUSG00000026563	382	369	384	349	342	418	348	321	384	389	414	350	337	337	345	338	321	360	338	287
ENSMUSG00000040596	1583	1510	1529	1480	1616	1580	1501	1497	1533	1645	1567	1583	1453	1575	1617	1637	1567	1518	1446	1245
ENSMUSG00000084093	6	6	2	4	8	3	5	6	9	1	4	5	4	2	0	2	2	3	1	2
ENSMUSG00000051081	2	0	0	1	1	1	0	2	2	4	3	0	0	1	4	0	1	2	2	1
ENSMUSG00000026560	0	0	1	1	0	0	0	0	0	0	0	0	0	0	0	0	0	0	0	0
ENSMUSG00000086925	0	0	1	0	0	0	0	1	0	0	1	0	0	1	0	0	1	0	1	0
ENSMUSG00000102548	6	6	5	7	8	3	7	5	8	6	5	3	9	7	4	5	2	5	3	2
ENSMUSG00000097823	124	112	140	148	121	109	127	125	149	113	132	92	69	101	97	80	109	115	64	86
ENSMUSG00000060568	812	652	788	714	698	732	674	713	700	710	687	612	669	717	636	588	577	619	694	828
ENSMUSG00000026558	696	625	727	666	576	706	712	702	688	659	673	594	569	638	623	632	567	707	652	512
ENSMUSG00000102909	1	4	1	2	1	3	2	2	3	1	2	1	1	2	1	1	4	2	1	2
ENSMUSG00000052428	780	656	855	691	868	689	810	739	756	714	803	822	724	839	780	807	740	857	752	610
ENSMUSG00000026687	783	609	689	602	753	663	847	614	630	600	659	782	694	789	728	803	681	738	691	630
ENSMUSG00000026688	869	886	939	986	782	890	878	883	954	957	828	844	877	761	770	899	690	962	1049	940
ENSMUSG00000040485	0	0	0	0	3	0	1	0	0	0	0	1	0	1	0	0	0	1	0	2
ENSMUSG00000015843	118	96	95	104	140	115	89	93	111	85	114	107	99	108	118	110	87	98	143	77
ENSMUSG00000026686	18	7	37	2	28	2	8	11	11	3	24	34	23	25	10	15	14	21	23	28
ENSMUSG00000052534	3729	3702	3614	3685	3858	4244	4048	3866	3870	3948	3828	3267	3686	3884	3806	3641	3387	3754	3560	3268
ENSMUSG00000103530	0	0	0	0	0	0	0	0	0	0	0	0	0	0	1	0	0	0	0	0
ENSMUSG00000058622	0	0	0	0	0	0	0	1	0	0	0	0	0	0	0	0	0	0	0	0
ENSMUSG00000026683	71	52	78	66	64	42	58	53	50	50	65	73	75	71	87	57	56	78	59	60
ENSMUSG00000026678	2555	2138	2677	2209	2675	2629	2116	2396	2556	2333	2196	2460	2584	2462	2482	2618	2465	2705	2478	2147
ENSMUSG00000038530	3341	3734	3482	3673	3256	3404	2986	3453	3449	3680	3090	2735	3240	3000	3362	3234	2575	3171	3338	3056
ENSMUSG00000070532	163	104	175	123	154	142	122	138	135	132	179	204	166	185	175	214	206	210	168	189
ENSMUSG00000089990	3	1	3	5	3	5	1	4	1	1	3	2	5	4	2	4	4	1	5	3
ENSMUSG00000026675	552	496	572	497	483	516	603	520	477	510	503	612	559	526	611	588	524	635	510	507
ENSMUSG00000026674	282	204	360	215	397	377	317	272	220	250	342	262	275	396	247	287	265	398	281	250
ENSMUSG00000026670	856	917	974	881	877	887	891	863	925	917	844	821	884	859	843	825	774	853	804	562
ENSMUSG00000104266	3	3	0	2	2	1	2	1	2	0	2	2	1	2	2	1	2	0	8	3
ENSMUSG00000103908	0	0	0	0	0	0	0	0	1	1	0	0	0	0	0	0	1	0	0	0
ENSMUSG00000026667	6869	6798	6940	6785	7337	7496	7283	7535	7014	7372	6972	6798	7110	7178	7783	6404	6429	6816	6247	5392
ENSMUSG00000073494	0	0	0	0	0	0	0	0	1	0	0	0	0	0	0	0	0	0	0	1
ENSMUSG00000096964	7	4	8	9	7	7	6	7	5	9	5	6	6	5	8	4	7	4	6	11
ENSMUSG00000102418	5	0	0	0	2	1	0	2	0	2	3	5	2	0	0	3	1	0	2	3
ENSMUSG00000102752	130	117	135	100	110	112	128	114	101	82	137	167	118	155	114	143	112	114	98	135
ENSMUSG00000038473	1943	1952	1800	1869	1916	1929	1962	2127	1895	2008	1739	1754	1758	1764	1968	1470	1700	1551	1614	1506
ENSMUSG00000042800	4	4	5	5	12	9	11	5	7	10	4	13	2	5	7	3	7	3	7	3
ENSMUSG00000102193	1	1	1	0	0	0	1	2	0	0	2	1	1	0	0	1	1	1	1	0
ENSMUSG00000038463	653	647	743	673	618	675	752	648	784	676	657	867	659	583	711	651	827	1126	718	599
ENSMUSG00000026663	1898	1879	1840	1744	1991	1960	1904	2087	1953	1975	1943	1989	2075	2020	2302	1804	1937	1880	1836	1860
ENSMUSG00000053925	33	41	26	27	37	31	32	34	34	31	37	29	31	29	23	36	27	24	32	18
ENSMUSG00000026659	165	163	174	140	166	130	153	148	156	165	183	159	137	149	158	166	164	171	139	103
ENSMUSG00000096968	2	2	2	0	0	1	1	1	2	2	3	3	2	0	3	3	2	1	4	3
ENSMUSG00000070524	15	22	11	12	7	5	12	12	10	10	7	7	8	16	9	15	13	9	8	14
ENSMUSG00000038421	4	0	0	0	0	1	1	2	0	1	1	1	4	1	0	1	0	1	0	0
ENSMUSG00000089838	1	3	3	4	3	5	2	3	4	2	1	4	4	3	4	3	1	4	2	5
ENSMUSG00000026656	122	58	79	84	126	97	99	75	96	83	423	461	489	484	423	716	607	666	445	486
ENSMUSG00000059089	9	2	12	2	11	2	4	5	4	3	11	24	19	13	15	36	22	33	8	6
ENSMUSG00000059498	337	207	245	231	240	187	234	238	252	199	647	769	721	647	651	803	830	844	661	665
ENSMUSG00000026649	101	38	124	40	117	35	67	57	59	56	103	87	96	82	72	106	50	84	93	188
ENSMUSG00000058076	1779	1629	1943	1668	1877	1615	1738	1599	1593	1699	1664	1841	1744	1798	1717	1740	1628	1982	1727	1700
ENSMUSG00000056569	0	3	1	0	2	2	2	0	3	1	0	3	1	2	12	4	0	3	0	2
ENSMUSG00000038370	1584	1230	1909	1293	1843	1352	1360	1331	1260	1276	1504	1496	1606	1588	1271	1838	1017	1696	1677	1709
ENSMUSG00000005677	6	8	7	5	6	4	8	6	4	6	7	2	3	8	4	3	10	5	1	4
ENSMUSG00000005674	307	300	328	304	307	283	321	304	301	324	291	285	284	295	294	299	267	322	282	192
ENSMUSG00000005681	13	5	11	10	13	7	10	11	1	7	10	12	14	9	14	14	9	13	9	13
ENSMUSG00000058715	314	195	260	228	234	181	205	197	202	184	631	763	764	564	584	991	890	855	775	1115
ENSMUSG00000013593	3490	3330	3425	3407	3204	3291	3234	3388	3262	3301	3145	3175	3269	2930	3061	3232	2777	3219	2828	2112
ENSMUSG00000006403	513	389	464	427	470	365	418	452	372	457	507	407	489	555	494	455	477	466	384	392
ENSMUSG00000052423	606	585	582	570	575	574	582	543	585	581	588	506	480	554	550	511	524	513	528	589
ENSMUSG00000062729	307	323	278	261	270	358	309	315	332	254	378	285	321	257	247	432	274	287	246	371
ENSMUSG00000053483	855	861	879	791	798	784	864	818	839	813	835	768	781	793	755	852	779	790	849	988
ENSMUSG00000062963	898	858	850	889	832	786	809	856	813	892	808	949	885	812	824	844	815	890	744	597
ENSMUSG00000079137	1	2	0	2	0	1	0	3	2	2	4	4	2	1	3	1	6	2	1	2
ENSMUSG00000103983	67	105	75	51	61	59	74	68	71	61	108	90	60	100	84	87	45	50	60	66
ENSMUSG00000013973	155	127	183	148	142	127	135	120	136	142	156	113	119	124	144	136	123	136	153	106
ENSMUSG00000013997	541	534	608	558	569	521	531	534	526	550	589	560	557	481	516	570	509	552	503	446
ENSMUSG00000006412	972	870	1011	897	882	870	925	857	945	787	768	921	839	812	897	846	733	872	811	713
ENSMUSG00000045259	71	76	65	75	78	58	76	107	55	82	71	57	56	66	65	81	56	64	60	59
ENSMUSG00000103727	0	1	0	0	0	1	0	2	0	0	0	0	0	0	1	2	0	0	1	2
ENSMUSG00000006411	130	140	144	114	119	136	145	167	135	161	148	142	147	149	171	171	189	138	147	121
ENSMUSG00000048865	75	59	57	63	70	83	68	56	57	74	118	145	121	118	147	175	152	151	122	96
ENSMUSG00000026641	928	869	1002	889	878	871	941	928	990	906	889	1015	883	851	912	888	912	877	834	586
ENSMUSG00000103711	13	18	8	14	4	3	13	11	6	11	9	12	11	10	3	6	17	11	6	3
ENSMUSG00000097045	0	1	2	2	1	1	0	2	0	4	6	2	5	5	1	2	3	1	1	2
ENSMUSG00000038235	180	105	200	116	207	110	129	111	105	94	262	244	256	251	193	299	247	309	225	239
ENSMUSG00000060244	56	54	55	62	55	49	51	51	61	52	58	65	60	62	51	42	46	57	26	47
ENSMUSG00000038209	0	0	0	0	1	0	0	0	0	0	1	0	0	0	0	0	0	0	0	0
ENSMUSG00000103980	0	0	0	0	0	0	0	0	0	0	0	1	0	0	0	0	0	0	0	0
ENSMUSG00000004709	1	1	1	1	4	1	0	2	1	0	3	4	3	8	5	12	8	11	5	5
ENSMUSG00000004707	36	4	14	6	15	12	12	9	6	1	68	99	100	71	89	147	105	142	81	78
ENSMUSG00000038179	9	7	11	2	6	2	1	7	0	8	1	6	12	8	4	9	8	13	11	7
ENSMUSG00000103083	0	0	0	0	0	0	1	0	0	0	0	0	0	1	0	1	0	0	0	1
ENSMUSG00000103137	0	0	0	0	0	0	0	0	0	0	0	0	0	0	0	0	0	0	0	1
ENSMUSG00000015355	31	10	25	9	21	16	19	22	20	22	87	66	73	65	75	100	91	103	76	63
ENSMUSG00000059058	7	4	6	7	11	6	3	7	5	9	5	13	6	9	11	4	4	5	4	9
ENSMUSG00000015316	2	3	1	6	6	3	1	7	4	2	0	4	3	0	5	3	2	1	6	1
ENSMUSG00000038147	89	55	75	83	84	67	68	81	71	76	333	300	287	313	279	393	420	360	317	309
ENSMUSG00000073492	4	2	4	0	0	3	0	4	2	2	8	18	6	8	9	8	11	6	3	10
ENSMUSG00000015314	5	7	3	8	4	9	3	0	6	2	16	15	21	19	13	24	21	25	14	14
ENSMUSG00000026556	212	188	210	200	253	237	228	241	221	238	222	218	227	223	199	236	244	201	211	275
ENSMUSG00000051251	20	21	35	25	19	35	30	54	21	38	20	25	24	27	32	20	15	7	34	39
ENSMUSG00000003458	1304	1330	1376	1255	1263	1286	1291	1236	1245	1198	1354	1293	1240	1485	1405	1514	1306	1417	1420	1404
ENSMUSG00000026553	5485	5262	5541	5388	5298	5307	5494	5524	5374	5385	5440	5179	5085	5380	5409	5192	4682	5300	5141	5337
ENSMUSG00000102779	1	1	2	2	0	2	1	0	0	0	1	1	1	1	0	0	0	1	1	1
ENSMUSG00000003464	1770	1559	1698	1613	1755	1661	1703	1717	1783	1705	1582	1694	1650	1671	1593	1637	1540	1682	1562	1318
ENSMUSG00000089803	0	4	1	0	0	0	0	0	0	0	2	4	0	1	0	0	1	2	1	0
ENSMUSG00000026554	3075	2961	3050	3039	3154	3207	3265	3270	3036	3196	3325	2978	2897	3159	3089	3086	2892	2975	2766	2476
ENSMUSG00000013698	12490	11098	12031	11870	12340	12391	12424	11980	11865	12117	12307	13111	12706	11658	12967	13593	12901	13301	12589	12863
ENSMUSG00000007122	17	25	13	24	26	27	23	24	13	33	29	23	21	22	20	27	33	15	12	30
ENSMUSG00000007107	1	1	0	1	1	2	1	1	2	3	0	2	2	0	1	0	1	0	0	1
ENSMUSG00000038034	4432	4101	4322	4152	3961	4365	4302	4161	4181	4139	3914	3980	3749	3916	3738	3892	3618	3969	3524	3386
ENSMUSG00000007097	23071	20265	22943	19754	25231	25156	25144	20387	20825	20593	22871	24350	23836	26600	23533	24038	22464	28225	23249	21121
ENSMUSG00000038026	1891	2084	1916	1887	1872	2165	1960	1995	1980	2049	1942	1572	1714	1746	1651	1894	1302	1468	1599	1266
ENSMUSG00000044708	4366	3927	4423	3974	4583	4548	3980	4599	4330	4215	3886	4767	4594	4828	5139	5124	5274	6094	4598	4934
ENSMUSG00000050229	312	306	335	280	325	327	340	307	368	284	340	363	309	358	348	357	302	375	278	302
ENSMUSG00000103357	0	0	0	0	0	1	0	0	0	0	0	0	1	1	0	1	0	0	0	0
ENSMUSG00000026548	27	29	33	23	18	21	19	11	26	21	66	97	86	82	66	111	102	98	92	63
ENSMUSG00000037995	33	57	53	44	63	59	34	57	49	48	62	45	49	47	50	52	33	46	51	46
ENSMUSG00000026547	178	151	225	164	187	165	209	151	147	166	242	194	197	208	199	269	225	272	194	259
ENSMUSG00000026546	66	68	88	84	88	50	81	72	58	69	65	66	65	77	62	88	46	80	62	72
ENSMUSG00000085184	6	4	5	9	5	4	9	6	5	1	7	5	4	4	5	6	4	4	11	3
ENSMUSG00000049598	1	1	4	3	3	8	5	6	5	6	2	1	1	6	3	4	6	2	4	3
ENSMUSG00000053318	15	2	3	2	6	1	3	0	2	5	11	19	8	13	9	35	12	25	12	14
ENSMUSG00000070504	0	0	1	1	1	1	1	2	2	1	1	0	3	2	1	2	0	7	0	1
ENSMUSG00000026544	150	98	138	117	113	105	108	106	106	107	96	126	133	113	116	112	113	109	141	138
ENSMUSG00000060128	0	0	0	0	2	0	0	0	1	0	0	0	0	0	0	0	0	0	0	1
ENSMUSG00000037942	0	0	0	0	0	0	0	0	0	0	0	0	1	0	0	0	0	0	0	0
ENSMUSG00000026542	0	0	0	0	0	0	0	0	0	0	0	0	0	0	0	0	0	1	0	0
ENSMUSG00000062527	0	1	1	0	0	0	0	0	0	0	0	0	0	0	0	0	0	0	0	0
ENSMUSG00000058981	0	1	0	0	0	0	0	0	0	0	0	0	0	0	0	0	0	0	0	0
ENSMUSG00000005339	0	0	0	0	0	0	0	0	0	0	0	0	1	0	0	0	0	0	0	0
ENSMUSG00000049605	0	0	0	1	0	0	0	0	0	0	0	0	0	0	0	0	0	0	0	0
ENSMUSG00000037872	459	476	478	444	436	481	501	442	425	425	403	501	509	414	532	551	408	431	446	411
ENSMUSG00000005338	10466	10107	10021	10215	9612	10877	9621	10240	9842	10169	9153	9033	9423	9014	10164	9335	9017	9902	9869	10797
ENSMUSG00000037860	74	64	88	61	53	74	59	67	68	80	128	80	72	103	102	126	122	104	98	71
ENSMUSG00000037849	3	2	1	0	2	2	5	0	2	2	2	2	3	5	7	15	10	16	13	0
ENSMUSG00000070501	0	0	0	0	0	0	0	1	0	0	0	0	0	0	0	1	0	0	1	0
ENSMUSG00000073491	3	3	5	0	4	6	3	4	0	0	3	10	5	6	7	23	8	17	17	3
ENSMUSG00000043263	8	0	7	3	7	6	9	7	1	1	15	16	9	10	11	51	38	26	29	4
ENSMUSG00000066677	1	1	5	1	0	1	2	2	0	1	6	0	1	7	4	9	7	13	9	3
ENSMUSG00000103105	0	2	0	1	0	0	0	0	0	0	0	0	0	0	0	0	0	0	0	0
ENSMUSG00000103051	0	0	0	2	0	0	0	0	0	0	0	0	0	0	0	0	0	0	0	0
ENSMUSG00000073490	13	3	17	6	15	10	32	5	5	5	15	17	16	12	16	74	73	55	40	24
ENSMUSG00000073489	20	2	11	5	22	13	19	13	9	5	36	45	30	32	54	116	97	101	63	27
ENSMUSG00000090222	8	3	3	3	1	2	4	4	4	1	7	9	1	4	5	6	5	5	6	5
ENSMUSG00000090272	69	73	60	62	66	82	80	59	89	63	94	72	74	64	58	78	56	55	76	65
ENSMUSG00000026536	0	3	2	0	6	4	5	1	1	4	3	7	4	5	8	22	23	12	13	8
ENSMUSG00000039997	107	98	93	89	102	118	109	102	85	66	109	109	91	88	71	96	71	92	98	85
ENSMUSG00000026535	0	0	0	0	0	1	1	2	0	1	0	1	1	0	0	1	1	3	1	0
ENSMUSG00000054203	0	0	3	0	3	3	3	0	1	0	0	1	0	2	1	2	3	1	2	2
ENSMUSG00000045381	1	0	1	0	0	0	0	0	0	0	0	0	1	0	0	0	1	0	0	0
ENSMUSG00000047048	2	0	0	0	0	0	0	0	0	0	0	0	0	0	0	0	0	0	0	1
ENSMUSG00000055033	1	0	0	0	0	0	0	0	0	0	0	0	0	0	0	0	0	0	0	0
ENSMUSG00000026532	2	1	2	0	1	0	0	1	2	2	1	0	0	1	0	0	1	0	0	1
ENSMUSG00000050788	0	0	1	0	0	0	0	0	0	0	0	0	0	0	0	0	0	0	0	0
ENSMUSG00000066672	0	0	0	0	1	0	0	1	1	2	0	0	0	0	0	0	0	0	1	0
ENSMUSG00000051509	1	0	0	0	0	0	0	1	0	0	0	1	0	0	0	0	0	1	0	0
ENSMUSG00000066671	0	1	0	0	1	2	1	0	0	0	0	0	0	2	0	0	0	0	1	0
ENSMUSG00000028354	1816	1783	1780	1915	1851	1961	1833	1859	1926	1914	1720	1648	1690	1845	1889	1650	1660	1710	1664	2030
ENSMUSG00000050069	399	382	393	395	349	437	340	425	373	359	362	377	384	363	390	299	313	322	384	378
ENSMUSG00000026527	1657	1662	1655	1739	1388	1734	1513	1649	1744	1671	1565	1451	1397	1456	1566	1469	1393	1418	1533	1728
ENSMUSG00000103079	0	0	0	0	0	0	0	1	2	0	1	0	1	0	2	0	0	1	3	0
ENSMUSG00000026526	1384	1278	1397	1409	1309	1308	1321	1364	1466	1331	1351	1279	1307	1268	1355	1218	1246	1359	1272	982
ENSMUSG00000039783	6	1	2	1	3	4	2	5	3	2	4	3	4	3	3	4	0	2	1	4
ENSMUSG00000026525	36	20	24	30	38	34	27	21	23	22	27	20	29	34	7	17	19	29	22	22
ENSMUSG00000078185	220	238	192	218	244	250	226	213	232	248	233	196	174	218	225	214	186	270	213	165
ENSMUSG00000026523	0	0	0	0	0	0	0	1	0	0	0	0	1	2	0	1	0	0	0	0
ENSMUSG00000039748	8	9	6	9	7	7	9	10	8	9	8	7	7	13	11	14	11	9	11	8
ENSMUSG00000104158	1	0	0	0	0	0	0	0	0	0	0	0	0	0	0	0	0	0	0	2
ENSMUSG00000055214	53	45	59	39	72	59	59	77	28	72	49	66	51	65	40	97	73	66	46	53
ENSMUSG00000078184	1	0	0	0	0	1	0	0	1	0	1	1	1	2	2	0	1	0	0	0
ENSMUSG00000104157	8	3	6	9	6	8	8	7	10	11	9	7	8	6	4	6	8	9	9	5
ENSMUSG00000104021	0	2	0	0	0	0	0	0	0	0	0	0	0	1	0	0	0	0	0	0
ENSMUSG00000057335	1789	1722	1661	1813	1751	1940	1859	1849	1923	1748	1950	1666	1745	1822	1930	1672	1669	1729	1557	1518
ENSMUSG00000026504	500	488	471	488	488	515	505	484	508	481	494	453	492	507	488	558	442	456	452	448
ENSMUSG00000103367	5	1	4	5	9	6	5	5	3	3	6	1	9	10	8	7	8	8	6	8
ENSMUSG00000102475	0	2	0	0	0	2	0	0	0	0	4	2	1	2	3	0	1	0	0	0
ENSMUSG00000019699	3954	3802	3729	3929	4417	4690	4313	4627	4279	4739	4347	3625	3927	4021	4450	3694	4017	3944	3625	3596
ENSMUSG00000103633	1	1	0	0	3	0	1	0	0	0	3	0	1	1	0	1	0	1	0	0
ENSMUSG00000063659	9720	9427	10016	9792	9208	10395	9640	10500	10809	10151	9073	9621	10183	10199	10850	8633	9257	9237	8398	8532
ENSMUSG00000102432	2	6	3	6	3	2	5	1	3	6	5	3	6	4	9	3	4	3	2	7
ENSMUSG00000103043	0	0	0	0	1	1	0	0	0	0	0	2	2	0	0	0	0	1	0	0
ENSMUSG00000102885	0	1	1	2	0	0	0	0	0	2	0	0	0	0	0	0	0	0	0	1
ENSMUSG00000101746	0	0	1	0	0	2	0	0	0	0	1	1	0	2	0	0	0	0	0	0
ENSMUSG00000015962	2	1	1	0	1	3	4	2	0	2	2	3	1	1	3	2	2	3	2	0
ENSMUSG00000015961	1567	1675	1674	1581	1536	1733	1607	1673	1792	1669	1770	1685	1593	1546	1665	1664	1366	1451	1336	1448
ENSMUSG00000089657	0	1	0	0	1	0	0	0	0	0	0	0	0	0	1	0	0	1	0	0
ENSMUSG00000102483	2	3	1	3	2	0	1	2	0	0	0	0	2	0	4	0	3	3	0	2
ENSMUSG00000091476	57	56	46	56	58	62	64	85	58	49	61	65	59	54	53	79	35	46	54	53
ENSMUSG00000104097	13	18	13	28	14	15	16	13	17	18	18	13	18	21	15	13	7	19	12	23
ENSMUSG00000102493	2	2	4	2	1	4	4	3	7	1	2	3	0	6	3	4	4	1	6	2
ENSMUSG00000026502	427	428	531	445	440	451	444	428	519	468	522	468	499	463	437	526	469	411	432	362
ENSMUSG00000103958	0	0	0	1	0	0	0	0	1	0	0	0	0	0	0	0	0	0	0	2
ENSMUSG00000070489	1	4	0	3	1	0	1	2	0	0	0	1	0	0	1	1	2	0	2	1
ENSMUSG00000104126	4	4	6	1	7	7	0	6	7	9	7	5	2	6	6	6	7	7	2	6
ENSMUSG00000026500	8	3	8	5	5	6	13	6	7	7	17	8	12	10	8	8	9	6	7	5
ENSMUSG00000039630	7183	7747	7363	7245	6819	7987	7945	7736	8382	7556	8680	6984	7107	7233	7334	7773	6607	6964	6361	4550
ENSMUSG00000026495	290	331	285	255	299	272	330	309	296	301	301	294	259	254	302	286	301	282	217	205
ENSMUSG00000026494	523	543	506	501	644	636	637	626	599	569	582	508	551	621	588	447	549	481	447	448
ENSMUSG00000102922	0	0	0	0	0	1	0	1	0	0	2	0	0	0	0	0	0	0	0	0
ENSMUSG00000055067	552	607	556	617	627	606	623	617	610	638	573	529	534	524	600	601	490	577	633	472
ENSMUSG00000096474	0	3	1	1	2	0	2	2	0	1	0	1	1	0	0	2	1	1	0	3
ENSMUSG00000026492	410	403	390	374	344	386	372	415	400	389	403	388	354	374	356	350	332	413	349	290
ENSMUSG00000082395	1	0	1	4	0	2	2	1	1	1	4	3	0	0	1	2	3	0	3	2
ENSMUSG00000038949	1166	985	1212	1037	1164	1034	1066	1044	1025	1027	1189	1015	1117	1128	1024	1010	910	1052	945	810
ENSMUSG00000038936	1171	1034	1173	1117	1146	997	1084	1030	1181	1170	1307	1313	1190	1138	1178	1093	1081	1358	930	691
ENSMUSG00000087236	3	4	3	0	0	2	3	0	2	2	1	1	3	1	5	1	4	6	4	2
ENSMUSG00000026491	1130	1138	1262	1182	1331	1290	1371	1270	1470	1353	1463	1169	1285	1255	1271	1188	1193	1227	1078	785
ENSMUSG00000073486	0	0	0	0	0	0	0	0	0	1	0	0	0	1	0	0	0	0	1	1
ENSMUSG00000104418	0	0	2	1	1	2	0	0	0	0	0	0	0	2	1	1	0	1	0	0
ENSMUSG00000026490	6768	6611	6454	6475	6607	6575	6575	6328	6555	6318	6267	6472	6405	6707	6951	6079	5901	5720	5667	6412
ENSMUSG00000026489	1108	1007	1027	995	1132	1036	1056	1159	1018	1067	992	1021	1099	968	1220	1074	991	879	917	777
ENSMUSG00000104520	0	4	1	2	4	7	0	1	1	2	3	3	0	0	4	1	0	3	3	3
ENSMUSG00000010609	330	303	338	295	331	317	309	349	302	310	325	328	312	343	303	324	306	343	330	225
ENSMUSG00000055676	98	79	85	83	75	90	101	75	75	78	88	106	101	70	73	83	90	80	79	97
ENSMUSG00000038855	1369	1043	1333	1008	1491	1074	1204	1145	982	1128	1420	1502	1340	1614	1354	1368	1470	1530	1393	1277
ENSMUSG00000053963	12360	11638	12006	12179	13059	13128	13038	14378	13131	13665	11735	12437	12492	11761	14617	11155	13044	10957	12422	12905
ENSMUSG00000102608	1	0	0	0	0	0	1	2	0	0	1	1	0	0	1	0	1	0	0	2
ENSMUSG00000026496	2178	2035	2165	2001	1829	2059	2253	2169	2152	2143	2124	1865	1966	2019	1984	1923	2132	1987	1965	1474
ENSMUSG00000058729	93	76	83	96	96	94	80	79	94	104	85	87	91	105	108	85	75	93	84	90
ENSMUSG00000026497	0	0	1	0	0	0	0	0	0	0	0	0	0	0	0	0	0	0	0	0
ENSMUSG00000104202	0	0	0	0	0	0	0	0	0	1	0	0	0	0	0	0	1	0	0	0
ENSMUSG00000026499	813	757	794	773	832	851	804	810	806	797	870	737	810	776	766	735	751	743	685	583
ENSMUSG00000103156	0	2	0	0	0	2	0	1	0	1	2	1	5	1	2	2	1	1	0	1
ENSMUSG00000060743	1365	1238	1422	1314	1450	1285	1373	1284	1442	1319	1360	1500	1430	1320	1278	1401	1311	1354	1338	1105
ENSMUSG00000097347	42	52	48	24	45	28	41	43	23	43	61	52	28	43	65	45	44	47	29	39
ENSMUSG00000038806	334	312	452	354	372	345	365	372	413	378	356	353	338	362	372	357	335	367	344	300
ENSMUSG00000103979	1	0	3	2	0	2	1	0	2	0	1	0	2	2	2	0	2	1	0	1
ENSMUSG00000066652	21	25	19	36	17	25	18	33	28	35	31	29	25	25	27	23	21	24	25	19
ENSMUSG00000026520	456	386	516	435	473	441	458	399	456	471	454	517	472	428	479	518	441	512	397	308
ENSMUSG00000038793	133	149	164	128	135	163	149	162	122	144	136	195	136	116	160	140	153	138	145	90
ENSMUSG00000026519	827	800	886	743	716	640	765	781	661	705	871	755	719	946	730	806	878	823	690	751
ENSMUSG00000103930	0	0	1	1	0	1	0	1	0	1	1	0	0	0	1	0	0	0	0	0
ENSMUSG00000038776	740	571	794	555	936	610	764	574	573	518	960	915	811	988	647	912	808	953	928	1020
ENSMUSG00000038768	0	1	1	1	0	0	0	0	1	0	1	2	2	0	1	1	0	0	0	0
ENSMUSG00000104390	0	0	0	0	0	0	0	0	0	0	0	1	0	0	0	0	0	0	0	0
ENSMUSG00000103328	0	0	0	1	0	0	0	1	0	0	0	1	0	0	0	0	1	0	0	0
ENSMUSG00000102219	2	2	2	1	2	3	1	3	1	2	3	1	2	2	1	1	2	2	3	3
ENSMUSG00000026516	900	1078	946	923	952	1007	1077	974	1152	901	1244	888	975	906	825	1079	766	838	871	829
ENSMUSG00000062169	733	694	752	704	712	762	711	712	708	689	748	789	779	745	694	791	736	763	676	713
ENSMUSG00000038733	2565	2571	2577	2488	2506	2681	2715	2696	2636	2603	2717	2550	2587	2494	2714	2573	2576	2428	2313	2055
ENSMUSG00000054135	19	22	12	10	14	16	15	26	20	15	26	16	16	16	13	18	11	9	10	24
ENSMUSG00000081214	4	0	1	1	1	2	0	2	1	1	0	3	0	2	1	0	0	1	1	4
ENSMUSG00000103260	0	0	0	0	0	0	1	0	0	0	0	0	0	1	0	0	0	0	0	0
ENSMUSG00000026514	931	1130	953	1026	920	1047	920	1019	976	1071	895	854	903	865	935	907	809	1122	999	765
ENSMUSG00000089927	1	0	0	3	1	0	0	3	2	0	0	2	1	0	1	2	3	0	2	2
ENSMUSG00000050625	22	25	33	15	28	18	32	32	25	11	21	22	23	25	21	13	19	24	17	19
ENSMUSG00000047369	22	20	24	26	27	17	30	19	27	29	29	32	14	32	29	18	22	22	24	17
ENSMUSG00000004880	220	211	220	195	198	207	241	186	235	207	247	241	214	233	244	267	211	247	195	137
ENSMUSG00000056699	0	0	0	0	0	0	0	0	0	0	0	1	0	0	0	0	0	0	0	0
ENSMUSG00000022995	3673	3663	3745	3568	3921	4014	4079	3886	3886	3850	3817	3877	3706	4038	4034	3504	3542	3598	3339	3234
ENSMUSG00000026511	1144	1070	1114	1035	1147	1153	1064	1113	1125	1210	1130	1210	1103	1057	1128	1057	1013	1161	990	750
ENSMUSG00000038633	2031	1729	2155	1898	2039	1776	1812	1803	1806	1851	2024	2120	2198	2058	2127	2084	1941	2187	2076	1778
ENSMUSG00000100147	141	152	154	134	126	161	157	169	162	140	231	138	153	167	119	248	171	156	111	170
ENSMUSG00000047539	1143	1128	1192	1222	1125	1204	1079	1136	1269	1196	1171	1128	1117	1157	1232	1167	1025	1071	1056	821
ENSMUSG00000097260	1	0	0	0	0	0	0	0	0	0	0	0	0	0	0	0	0	0	0	0
ENSMUSG00000026510	844	884	879	789	889	845	937	789	810	866	964	1000	846	938	992	991	1058	973	980	1052
ENSMUSG00000026509	2071	1938	2111	1799	2048	1876	2138	1977	1917	1908	2310	2381	2167	2276	2411	2370	2184	2521	2122	1821
ENSMUSG00000103878	0	0	0	1	0	0	0	0	0	0	0	0	2	0	0	1	0	1	1	1
ENSMUSG00000038599	1	1	0	0	1	0	2	0	0	2	2	0	0	0	0	2	2	1	0	0
ENSMUSG00000102688	0	0	0	0	0	0	0	0	0	0	0	0	1	0	1	0	0	0	0	0
ENSMUSG00000043429	1	2	1	0	0	1	1	0	2	0	0	2	0	0	1	2	2	0	1	0
ENSMUSG00000038576	3287	3286	3334	3197	3089	3304	3443	3312	3156	3267	3015	3033	3060	3135	3435	3043	3060	2923	3016	2701
ENSMUSG00000079164	11	8	12	8	12	16	12	10	7	9	17	11	10	11	12	15	19	16	5	15
ENSMUSG00000104367	3	0	1	0	0	1	1	1	0	1	0	0	1	0	0	2	2	0	0	2
ENSMUSG00000030768	141	129	152	122	148	153	149	118	132	130	151	163	142	152	154	144	132	146	128	128
ENSMUSG00000102478	2	3	4	1	1	3	1	2	1	4	2	1	2	1	1	2	3	3	2	1
ENSMUSG00000046836	1222	1275	1312	1222	1178	1196	1288	1333	1367	1248	1351	1238	1177	1294	1309	1217	1197	1257	1114	947
ENSMUSG00000042901	1112	1093	1155	1100	1107	1144	1084	1192	1128	1169	1145	1088	1112	1047	1101	1205	994	1200	1114	1152
ENSMUSG00000056050	1843	1770	1844	1775	1785	1828	1825	1813	1818	1863	1858	1736	1770	1843	1841	1793	1564	1648	1713	1609
ENSMUSG00000103415	0	0	0	1	0	0	3	1	3	1	3	2	4	1	1	1	0	2	0	0
ENSMUSG00000072258	168	178	156	169	163	199	174	197	203	172	176	185	165	180	168	210	139	157	180	131
ENSMUSG00000104212	19	13	11	12	11	10	13	6	15	8	6	12	11	7	12	12	8	7	10	3
ENSMUSG00000053461	7	3	9	7	9	9	6	7	5	3	5	7	10	8	5	7	3	5	8	3
ENSMUSG00000104022	0	0	0	0	0	1	0	0	0	1	0	0	1	1	0	0	0	2	1	1
ENSMUSG00000103451	1	0	1	1	0	0	0	0	1	1	1	3	0	0	0	0	0	0	0	0
ENSMUSG00000039384	144	141	118	134	122	144	133	122	136	133	113	121	101	121	115	135	85	120	115	155
ENSMUSG00000044854	2	2	2	2	3	2	3	3	2	2	2	1	0	0	3	3	2	0	1	4
ENSMUSG00000101574	0	1	0	0	0	0	0	0	0	0	0	0	0	0	0	0	0	0	0	0
ENSMUSG00000103308	0	2	2	2	0	0	1	0	1	1	0	0	1	1	0	2	1	1	0	0
ENSMUSG00000102606	0	0	0	0	0	0	0	0	0	0	0	0	1	0	0	2	1	0	0	0
ENSMUSG00000039377	23	20	22	16	17	19	19	14	9	19	34	50	36	45	51	56	44	46	40	56
ENSMUSG00000102158	0	0	0	1	0	0	0	1	0	0	0	0	0	0	0	0	1	1	0	0
ENSMUSG00000026621	2	4	7	5	11	2	6	3	4	0	2	9	3	6	9	8	1	4	7	5
ENSMUSG00000073481	756	656	724	622	807	691	780	673	659	718	823	843	786	740	692	739	666	796	699	429
ENSMUSG00000039349	363	390	375	299	378	369	383	484	365	526	283	295	341	431	306	475	350	476	339	233
ENSMUSG00000026620	1518	1486	1449	1367	1416	1389	1385	1377	1467	1435	1345	1352	1303	1360	1329	1383	1159	1422	1335	1064
ENSMUSG00000103478	0	0	0	0	0	0	1	0	1	0	0	0	0	0	0	0	0	0	0	1
ENSMUSG00000104461	2	0	0	0	0	0	0	0	1	0	2	0	0	0	0	0	0	0	0	0
ENSMUSG00000039318	1532	1551	1464	1549	1491	1505	1591	1653	1619	1625	1735	1351	1458	1470	1486	1249	1372	1261	1297	955
ENSMUSG00000026618	1129	1077	1106	1080	1123	1105	1109	1116	1117	1130	1091	966	1040	1064	999	1060	1038	1052	999	889
ENSMUSG00000026617	1130	1034	1191	1037	1053	1058	1066	1030	1069	1019	1065	1082	1055	1046	1112	1019	872	969	892	698
ENSMUSG00000097261	2	3	2	0	1	2	1	3	4	1	1	3	7	3	0	3	0	3	2	2
ENSMUSG00000026615	1934	1838	1930	1894	1947	1985	1982	1909	2018	1931	2116	2075	1893	2025	2075	1924	1847	2022	1745	1301
ENSMUSG00000097615	61	50	64	64	73	81	60	69	72	69	57	63	50	53	58	56	60	53	52	55
ENSMUSG00000026614	395	368	361	352	411	451	370	362	385	351	350	378	308	292	360	355	325	363	345	283
ENSMUSG00000102185	5	6	12	15	10	10	7	4	7	4	10	5	5	8	4	10	6	5	5	2
ENSMUSG00000103799	0	0	0	0	0	0	0	0	0	0	0	0	0	0	0	0	1	0	0	0
ENSMUSG00000102546	0	1	0	0	0	1	0	0	0	1	1	1	0	0	0	0	0	1	0	0
ENSMUSG00000039246	126	91	94	116	103	85	116	113	103	118	99	119	96	94	95	117	103	105	95	104
ENSMUSG00000103449	0	0	0	0	0	0	0	1	0	0	0	0	0	0	0	0	0	0	0	0
ENSMUSG00000039239	1217	1106	1262	1088	1499	1134	1124	1167	1157	1230	1295	1259	1326	1193	1143	1169	1213	1140	1119	1490
ENSMUSG00000001305	137	113	114	71	105	92	89	98	89	98	110	110	87	89	103	102	76	73	79	49
ENSMUSG00000097784	6	6	7	1	6	6	6	4	3	4	6	11	4	3	2	6	7	3	2	8
ENSMUSG00000097935	1	0	1	1	0	2	0	0	0	1	1	0	1	0	1	0	3	0	1	1
ENSMUSG00000039224	0	0	0	0	0	0	0	0	0	1	1	0	0	0	0	0	0	1	0	0
ENSMUSG00000104424	0	0	0	0	2	0	0	0	0	0	1	0	1	1	0	1	0	0	1	0
ENSMUSG00000026611	13	8	21	11	23	5	16	11	14	14	17	23	24	16	16	17	9	18	9	13
ENSMUSG00000089947	0	0	0	3	1	0	0	0	0	0	1	0	0	0	0	0	0	0	0	0
ENSMUSG00000039210	373	371	407	393	419	412	448	398	425	417	388	397	385	421	428	416	380	378	351	352
ENSMUSG00000103923	0	3	1	1	2	2	4	1	2	1	4	4	4	1	2	4	3	1	0	1
ENSMUSG00000026610	471	487	505	434	451	477	477	496	414	426	490	428	428	483	468	411	380	377	437	414
ENSMUSG00000026609	5	3	2	0	6	5	3	2	1	1	0	2	2	2	4	3	2	0	1	4
ENSMUSG00000026608	1550	1614	1679	1597	1661	1687	1574	1682	1713	1635	1656	1609	1455	1659	1657	1508	1407	1599	1522	1227
ENSMUSG00000104464	0	0	0	0	0	0	1	0	0	0	1	0	0	0	0	0	0	0	0	0
ENSMUSG00000037624	1005	1044	1083	1054	1105	1249	987	1003	1077	1169	1017	1066	1047	1053	1159	1120	1094	1058	1006	879
ENSMUSG00000102824	24	18	29	22	25	12	24	13	16	13	16	27	22	17	22	29	17	29	24	29
ENSMUSG00000026605	18	19	11	9	18	18	12	13	18	9	11	27	21	26	32	21	25	17	16	19
ENSMUSG00000103374	1	0	0	0	0	0	0	0	1	0	0	1	0	0	0	0	1	0	0	1
ENSMUSG00000026604	479	355	457	364	577	511	467	368	380	423	493	453	430	470	441	367	317	431	479	454
ENSMUSG00000102248	0	0	0	0	0	1	0	0	1	0	0	0	0	0	0	0	0	0	0	0
ENSMUSG00000026603	827	867	946	863	876	879	875	943	926	849	772	860	824	789	802	873	787	822	880	749
ENSMUSG00000010175	1999	2082	2547	2104	2319	2592	2815	2541	2609	2275	2409	2831	2649	2584	2907	2103	2919	2132	2213	2523
ENSMUSG00000103644	0	0	0	1	1	0	0	1	0	0	0	0	0	0	0	0	0	0	0	1
ENSMUSG00000103510	0	0	0	0	1	0	0	0	1	0	0	0	0	0	0	0	0	0	0	0
ENSMUSG00000089872	846	753	854	858	819	869	788	859	819	834	790	795	795	729	773	745	691	816	790	529
ENSMUSG00000026634	1029	1074	1088	1107	1114	1057	1118	1098	1115	1097	1247	1079	1054	1064	1139	1152	980	1052	985	762
ENSMUSG00000037568	52	68	53	52	71	59	58	64	45	66	50	61	44	44	59	61	42	60	53	69
ENSMUSG00000104487	0	0	0	0	1	0	0	0	0	2	3	1	2	0	0	0	1	0	1	1
ENSMUSG00000103723	5	1	3	5	4	5	9	8	5	2	5	5	8	6	3	4	3	5	8	8
ENSMUSG00000103964	18	20	15	17	14	9	13	15	14	20	21	19	10	14	25	21	13	7	8	15
ENSMUSG00000066595	261	279	298	276	346	260	310	308	296	303	359	305	285	293	266	352	256	313	266	189
ENSMUSG00000057072	3	11	8	5	6	10	8	6	7	5	9	7	5	7	9	6	3	5	5	8
ENSMUSG00000026632	178	222	192	197	219	246	214	241	262	182	277	230	197	227	198	285	189	173	162	185
ENSMUSG00000062510	14	14	17	11	13	14	6	6	13	6	3	17	13	9	12	24	14	13	10	10
ENSMUSG00000026630	12	5	14	17	18	11	12	15	11	14	12	16	23	18	14	22	22	10	27	19
ENSMUSG00000091017	0	0	0	0	1	0	0	0	0	0	0	0	0	0	0	0	0	0	0	0
ENSMUSG00000026628	18	19	23	24	12	18	26	17	23	16	55	58	53	59	41	80	56	72	58	51
ENSMUSG00000073478	33	28	41	28	24	27	35	33	33	28	35	32	33	34	36	33	34	43	19	21
ENSMUSG00000103174	14	8	7	12	16	7	5	6	4	8	11	18	7	11	15	9	11	12	9	10
ENSMUSG00000037499	766	524	724	690	769	573	695	663	644	590	706	781	691	618	637	750	603	794	768	694
ENSMUSG00000026627	193	151	175	169	194	208	186	191	142	176	260	287	235	245	237	271	255	292	227	219
ENSMUSG00000026626	2173	2019	2120	1895	2087	2166	2089	2016	2168	2119	2066	1980	2066	2074	2038	2046	1901	2092	1891	1435
ENSMUSG00000103433	0	0	0	2	0	0	0	0	2	0	0	0	1	0	0	0	0	0	0	0
ENSMUSG00000103114	15	18	16	11	9	17	15	12	11	13	16	16	7	12	7	19	10	9	11	14
ENSMUSG00000104341	0	0	0	0	1	0	0	0	0	0	0	0	0	0	0	0	0	0	0	0
ENSMUSG00000037474	28	47	46	43	39	40	24	32	55	48	42	49	54	35	58	39	21	39	36	24
ENSMUSG00000037461	539	615	578	542	513	555	605	570	571	551	615	562	532	576	561	548	522	526	510	489
ENSMUSG00000026623	4558	4566	4479	4481	4628	4819	4477	4982	4559	4704	4577	4297	4594	4633	4873	4124	3806	4268	3783	3067
ENSMUSG00000102596	0	0	0	0	0	0	0	0	0	0	0	0	0	0	0	0	0	0	0	1
ENSMUSG00000026622	10	20	12	7	15	14	16	17	21	22	19	22	19	13	25	25	15	18	16	13
ENSMUSG00000037434	718	710	784	649	778	769	795	721	654	807	731	770	650	802	811	758	809	822	707	583
ENSMUSG00000049353	49	10	61	16	77	9	23	15	13	23	34	39	44	58	23	42	14	34	45	62
ENSMUSG00000102915	0	1	0	0	0	0	0	1	0	1	0	0	1	4	0	0	0	0	0	0
ENSMUSG00000026637	27	37	21	30	29	26	31	30	22	31	24	35	19	37	26	36	35	40	29	43
ENSMUSG00000103653	16	15	13	16	21	11	12	16	12	19	12	7	17	14	15	13	17	20	9	20
ENSMUSG00000037395	592	520	531	496	459	541	577	577	633	564	591	567	553	499	547	577	520	480	418	548
ENSMUSG00000058248	1182	1091	1255	1001	1261	1219	1059	1198	1151	1160	1153	1073	1260	1313	1090	1131	1153	1209	1165	1095
ENSMUSG00000037375	13	16	12	13	14	15	20	15	14	18	18	30	17	28	25	28	27	20	27	13
ENSMUSG00000100872	3	3	3	2	2	5	3	3	8	3	2	0	3	1	6	6	1	5	5	3
ENSMUSG00000016262	382	407	390	373	353	412	395	444	418	409	396	441	410	405	419	311	404	310	345	377
ENSMUSG00000102162	11	6	8	10	10	6	7	8	9	11	11	8	11	11	8	13	5	5	7	6
ENSMUSG00000016200	542	552	575	597	619	609	654	626	619	637	603	576	590	565	639	464	554	470	526	453
ENSMUSG00000103640	1	0	1	0	0	1	0	0	0	0	0	2	0	0	2	2	0	0	0	1
ENSMUSG00000102442	0	0	0	0	0	0	1	0	0	0	0	0	0	0	0	0	0	1	1	0
ENSMUSG00000016181	357	312	379	329	338	347	362	327	380	328	347	355	290	335	383	344	323	308	287	238
ENSMUSG00000026638	20	17	29	21	30	13	33	21	28	21	31	24	22	29	23	27	15	38	27	29
ENSMUSG00000079144	92	94	74	92	88	84	89	119	83	109	118	88	78	66	93	108	77	93	72	53
ENSMUSG00000037318	14	14	12	14	9	16	8	11	15	12	33	23	32	28	27	44	34	39	19	16
ENSMUSG00000026639	40	36	31	45	51	41	39	37	43	33	39	41	30	31	44	38	45	30	32	27
ENSMUSG00000016194	541	475	548	524	519	511	527	560	603	587	521	571	512	525	561	444	519	535	475	395
ENSMUSG00000009633	76	46	77	61	83	71	69	66	80	64	75	80	72	63	72	69	72	82	64	46
ENSMUSG00000016179	665	674	687	702	597	611	691	659	707	721	605	614	533	557	612	505	413	536	566	522
ENSMUSG00000097850	0	0	0	0	0	0	0	1	0	0	0	1	0	0	0	0	0	0	0	0
ENSMUSG00000026640	2796	2895	2878	2804	2854	3089	2963	3059	2974	3091	2898	2471	2717	2672	3004	2470	2620	2509	2894	2600
ENSMUSG00000103597	0	2	2	1	0	0	1	1	0	0	2	1	1	1	4	1	0	3	2	1
ENSMUSG00000016494	1229	1202	1177	1091	1083	1173	1139	1091	1222	1216	1498	1333	1470	1448	1413	1950	1658	1580	1546	1465
ENSMUSG00000096929	639	736	622	601	550	682	716	637	668	587	941	623	541	563	540	729	510	563	502	480
ENSMUSG00000104206	0	0	0	0	3	2	0	1	0	1	0	0	0	0	1	0	0	0	2	0
ENSMUSG00000104077	6	3	3	5	4	3	11	6	2	3	7	3	7	3	3	3	6	4	5	3
ENSMUSG00000016493	121	167	116	113	125	142	128	159	150	145	155	159	118	123	116	175	92	105	78	76
ENSMUSG00000016481	386	376	470	396	417	429	455	359	442	410	505	452	469	471	421	436	393	481	411	406
ENSMUSG00000026616	7	11	8	11	15	11	8	13	13	12	8	6	21	9	5	12	9	6	6	10
ENSMUSG00000050530	1439	1500	1525	1519	1545	1559	1559	1643	1499	1642	1495	1472	1518	1366	1564	1397	1349	1336	1380	1176
ENSMUSG00000026643	2007	2051	2007	2011	1947	1923	1873	2062	2081	2025	1985	1990	2043	2024	1976	1914	1737	1691	1701	1536
ENSMUSG00000049950	113	90	116	106	114	109	127	107	111	100	132	137	127	103	120	121	107	115	128	158
ENSMUSG00000026644	6	4	2	2	6	4	6	6	3	4	1	5	6	1	3	4	3	2	2	1
ENSMUSG00000026645	2	0	1	0	1	0	0	1	1	0	2	1	2	0	1	1	2	0	0	0
ENSMUSG00000026650	37	36	46	25	59	30	50	52	33	41	36	38	43	33	40	45	42	43	30	39
ENSMUSG00000026648	197	178	166	192	226	231	187	208	218	195	240	254	208	205	189	230	179	190	163	185
ENSMUSG00000026646	100	96	125	105	100	101	110	91	109	103	115	100	110	95	99	102	74	110	98	92
ENSMUSG00000109865	506	440	519	473	492	479	526	508	554	535	509	515	476	493	510	514	450	476	471	394
ENSMUSG00000051396	108	89	96	106	86	98	122	96	93	110	117	93	82	80	80	90	98	100	107	56
ENSMUSG00000039496	21	22	25	30	21	17	26	27	17	32	25	22	32	17	25	24	21	28	27	45
ENSMUSG00000081278	0	0	0	0	0	0	0	1	0	0	0	1	0	0	0	0	0	0	0	0
ENSMUSG00000082580	0	0	0	0	0	1	0	0	0	0	0	0	0	0	0	0	0	0	0	1
ENSMUSG00000026655	334	210	340	243	384	310	292	250	241	247	363	332	336	328	322	325	332	319	299	339
ENSMUSG00000081070	0	0	0	1	0	0	1	1	0	0	0	2	0	0	1	1	0	0	0	0
ENSMUSG00000026657	1216	1148	1332	1139	1238	1345	1367	1157	1236	1250	1442	1281	1177	1247	1315	1360	1392	1307	1335	1140
ENSMUSG00000086458	1	0	0	0	3	0	3	0	0	2	0	0	2	2	0	1	4	1	1	0
ENSMUSG00000081889	2	1	0	0	1	2	0	0	2	3	2	0	1	2	0	0	1	1	0	0
ENSMUSG00000104284	8	6	4	5	8	4	7	7	6	3	7	7	8	3	5	10	12	6	4	7
ENSMUSG00000102517	4	1	2	1	8	1	5	2	7	5	4	2	4	4	9	4	6	2	3	0
ENSMUSG00000086921	7	0	4	2	2	0	3	1	2	2	1	4	2	1	2	1	1	3	5	3
ENSMUSG00000102816	20	22	7	7	13	11	21	11	17	6	13	11	13	16	9	13	14	10	9	15
ENSMUSG00000102136	18	22	16	12	15	9	16	12	15	11	10	10	14	18	11	16	8	7	16	10
ENSMUSG00000102357	1	2	0	3	4	0	3	1	1	4	3	0	2	3	3	3	5	1	2	1
ENSMUSG00000087355	7	5	2	2	4	1	2	6	3	0	3	1	11	3	2	1	4	5	3	6
ENSMUSG00000102494	1	2	2	2	2	2	1	1	3	0	3	1	1	3	1	1	2	1	0	4
ENSMUSG00000039449	794	804	807	774	723	733	798	740	826	870	754	717	730	733	729	712	698	717	563	509
ENSMUSG00000083378	1	0	1	0	0	3	0	0	1	0	0	1	0	0	0	0	0	0	0	1
ENSMUSG00000048186	36	35	49	31	50	38	31	38	36	36	54	39	49	32	30	42	38	43	37	30
ENSMUSG00000026662	539	532	579	525	617	580	561	582	528	608	565	566	575	627	603	580	552	585	548	467
ENSMUSG00000026664	1624	1467	1703	1595	1601	1481	1680	1522	1533	1545	1564	1667	1683	1492	1479	1632	1547	1693	1581	1773
ENSMUSG00000086670	9	8	7	11	9	7	6	7	10	7	5	7	8	9	13	13	9	4	15	14
ENSMUSG00000082795	1	0	0	0	0	1	0	0	1	0	0	0	1	0	0	0	0	0	0	0
ENSMUSG00000069188	7	4	4	4	0	4	2	3	5	1	1	3	7	2	2	3	1	2	3	1
ENSMUSG00000026668	37	45	54	39	48	30	55	32	30	35	42	50	41	32	39	45	39	52	37	38
ENSMUSG00000026669	13	5	9	12	14	8	12	5	12	17	16	15	16	18	20	16	10	11	11	10
ENSMUSG00000026672	313	317	348	335	334	323	303	301	310	307	298	334	339	361	346	359	355	331	320	306
ENSMUSG00000097770	0	0	0	0	0	0	0	0	0	0	0	0	0	0	1	0	0	0	0	0
ENSMUSG00000026676	51	66	64	43	76	60	68	73	45	55	77	58	65	66	82	76	75	100	54	60
ENSMUSG00000081005	0	0	0	0	1	1	0	0	0	0	0	0	0	0	0	0	0	0	0	0
ENSMUSG00000080820	0	0	0	0	0	0	0	0	0	0	0	0	0	0	0	1	0	0	0	0
ENSMUSG00000039145	4200	4418	4116	4384	4766	4823	4548	5167	4774	5186	4616	4405	4287	4307	5155	4417	4492	3817	4036	3935
ENSMUSG00000082013	0	0	0	0	0	0	0	0	0	0	0	0	0	0	0	1	0	0	0	0
ENSMUSG00000039128	992	1048	1037	985	888	892	865	964	953	902	955	1002	984	831	972	918	879	928	817	661
ENSMUSG00000025817	266	274	296	290	280	281	280	261	300	249	361	323	314	303	359	328	226	294	255	251
ENSMUSG00000056718	14	14	13	15	12	5	18	12	20	11	18	18	18	21	21	12	11	24	16	8
ENSMUSG00000025816	839	877	811	873	787	867	834	811	933	868	987	773	811	810	829	855	670	790	615	576
ENSMUSG00000025815	192	207	205	207	166	176	214	191	191	184	232	207	191	187	198	225	163	134	151	171
ENSMUSG00000043241	1118	1184	1222	1195	1248	1314	1222	1268	1441	1270	1274	1401	1269	1243	1407	1172	1149	1100	1036	955
ENSMUSG00000045319	49	33	62	35	60	69	38	53	42	53	48	63	46	40	54	44	64	49	50	35
ENSMUSG00000039063	19	4	21	17	30	22	27	23	15	15	22	19	27	31	24	28	15	24	35	29
ENSMUSG00000087485	2	1	0	0	0	0	0	0	0	0	0	0	0	0	0	1	2	1	0	0
ENSMUSG00000039046	485	448	454	467	567	542	517	523	503	585	513	508	511	560	505	535	468	509	463	398
ENSMUSG00000086109	7	7	7	6	10	7	4	5	3	5	18	7	7	8	9	16	10	13	20	9
ENSMUSG00000002107	9950	10335	9619	9642	9520	10750	10416	10491	10829	10003	10617	9687	9668	10012	10976	9620	9241	9523	8941	10678
ENSMUSG00000075538	7	5	3	6	9	4	6	7	6	8	4	2	6	11	4	6	11	3	6	2
ENSMUSG00000062319	9	10	8	3	5	7	5	1	12	4	11	10	9	8	3	10	8	3	2	6
ENSMUSG00000097774	0	0	0	2	0	0	0	0	0	0	0	0	0	0	0	1	0	0	0	0
ENSMUSG00000099424	0	0	0	0	0	0	0	0	0	0	2	0	0	0	0	0	0	0	0	0
ENSMUSG00000085070	0	0	0	0	0	1	0	0	0	0	0	1	0	0	0	0	2	0	0	0
ENSMUSG00000083269	0	0	0	0	0	0	0	0	0	0	0	0	0	0	0	1	0	0	0	0
ENSMUSG00000082953	1	0	0	0	1	0	0	0	0	0	3	1	0	1	0	0	0	0	1	0
ENSMUSG00000015619	2	0	3	0	2	2	1	2	2	1	2	7	5	5	1	14	1	15	2	5
ENSMUSG00000025783	0	0	0	0	0	0	0	0	0	0	0	0	0	0	0	1	0	0	0	0
ENSMUSG00000025782	524	522	609	534	500	604	527	499	531	516	521	503	571	596	534	514	460	529	547	581
ENSMUSG00000025781	3944	3896	4096	3896	4057	3740	3918	3858	4056	4167	3712	3993	3666	3513	4036	3977	3379	3977	3427	3145
ENSMUSG00000037262	201	171	201	181	159	181	179	176	195	166	161	156	164	155	163	168	150	156	168	143
ENSMUSG00000037254	55	41	104	67	141	181	122	44	49	81	63	51	51	77	58	87	54	176	110	92
ENSMUSG00000025780	743	639	806	672	959	1005	1141	839	702	788	897	769	687	875	807	854	838	939	764	588
ENSMUSG00000086748	0	0	0	0	0	0	1	0	0	0	0	0	0	0	1	0	0	0	0	0
ENSMUSG00000061186	65	66	74	78	78	76	80	80	89	67	90	73	67	86	63	77	45	66	59	72
ENSMUSG00000085257	0	0	0	0	0	0	0	0	0	0	0	0	0	0	1	0	0	0	2	0
ENSMUSG00000083900	0	0	0	0	0	0	0	0	0	0	0	0	1	0	0	0	2	0	0	0
ENSMUSG00000026778	278	202	324	244	359	231	243	231	248	208	274	335	317	361	240	241	198	280	254	228
ENSMUSG00000102196	0	2	1	0	0	0	1	0	0	0	1	2	0	2	0	1	0	0	0	0
ENSMUSG00000102674	3	3	1	0	3	2	1	1	3	1	1	2	4	1	0	0	1	1	1	1
ENSMUSG00000086006	43	42	28	36	43	29	46	27	38	38	60	38	51	42	41	51	66	61	35	58
ENSMUSG00000086491	0	0	0	0	1	0	0	1	1	1	3	2	1	1	0	1	1	4	1	4
ENSMUSG00000082424	8	7	2	8	6	2	2	7	7	3	5	5	4	5	5	3	0	5	4	4
ENSMUSG00000082314	0	0	1	0	0	0	0	0	0	0	0	0	0	0	0	0	0	0	0	0
ENSMUSG00000026773	913	840	901	853	765	809	864	828	863	764	998	1111	902	989	1094	996	1103	963	967	821
ENSMUSG00000037197	873	796	878	832	741	792	807	841	853	828	869	795	774	780	826	792	728	765	721	662
ENSMUSG00000082727	0	0	0	0	0	0	0	0	0	0	1	0	0	2	0	0	0	0	0	0
ENSMUSG00000026770	8	5	10	7	7	4	3	2	9	8	2	5	8	4	2	8	5	6	4	7
ENSMUSG00000023206	73	97	82	74	99	73	76	85	78	67	88	95	80	68	89	96	82	105	79	71
ENSMUSG00000058594	1061	1043	1147	1108	1125	1109	1067	1109	1155	1163	1186	1069	1077	1087	1111	1122	939	1114	1043	700
ENSMUSG00000047909	358	422	378	342	305	305	388	399	378	371	531	404	318	331	386	430	338	309	267	273
ENSMUSG00000080801	0	0	0	0	0	0	0	0	0	1	0	0	0	1	0	0	0	1	0	0
ENSMUSG00000026768	323	380	351	415	424	461	429	438	413	387	472	362	314	315	342	410	380	335	314	260
ENSMUSG00000026767	1230	1191	1408	1226	1111	1301	1225	1192	1317	1249	1261	1190	1275	1144	1286	1276	1210	1046	1107	953
ENSMUSG00000083547	0	0	0	0	0	0	0	0	0	0	0	0	0	0	0	0	1	0	0	0
ENSMUSG00000026730	2332	2605	2699	2740	2553	2816	2810	2551	3067	2583	2757	2480	2571	2440	2891	2406	2581	2941	2701	2060
ENSMUSG00000049630	2324	2589	2541	2486	2679	2834	2885	2447	2895	2748	2711	2170	2287	2491	2465	2080	2408	2847	2473	1738
ENSMUSG00000026727	586	505	622	520	547	585	553	520	513	530	607	601	651	599	558	629	611	726	663	643
ENSMUSG00000086358	2	2	2	0	2	6	2	3	0	4	3	2	2	3	1	2	3	2	5	1
ENSMUSG00000026726	18	23	17	10	25	11	18	15	11	17	18	23	16	10	30	29	14	17	26	13
ENSMUSG00000026723	123	158	139	137	129	147	136	159	146	147	132	157	142	157	147	131	140	145	115	131
ENSMUSG00000026728	1109	906	1332	982	1208	1186	1312	981	936	868	1996	2009	1758	2002	1789	2732	2542	3967	1857	2208
ENSMUSG00000003418	154	114	172	136	181	150	177	167	161	191	293	356	329	307	286	369	426	343	275	325
ENSMUSG00000063275	128	132	150	124	123	126	139	102	153	75	133	115	118	107	119	143	88	145	133	107
ENSMUSG00000086657	1	5	1	5	6	1	2	0	1	1	0	0	3	2	2	1	1	4	2	1
ENSMUSG00000026718	1509	1556	1620	1622	1559	1700	1548	1580	1687	1665	1661	1486	1563	1581	1666	1467	1414	1499	1406	1256
ENSMUSG00000061531	2	3	4	3	3	3	2	6	1	3	4	4	5	1	8	1	1	4	1	3
ENSMUSG00000026712	80	68	115	59	123	159	122	72	88	64	68	88	80	103	57	111	68	154	105	89
ENSMUSG00000036949	1168	1056	1280	1035	1570	1159	1111	989	1172	1107	1371	1559	1499	1448	1333	1433	1292	1429	1277	1033
ENSMUSG00000084901	0	0	0	1	1	0	0	0	2	0	3	1	1	0	0	3	2	0	0	1
ENSMUSG00000057914	1381	1398	1417	1400	1397	1550	1527	1628	1461	1652	1447	1418	1391	1376	1538	1259	1474	1310	1313	1543
ENSMUSG00000070271	2	1	2	4	5	2	2	1	1	5	6	3	4	1	1	3	1	3	3	2
ENSMUSG00000083633	2	0	1	3	2	0	0	1	0	0	0	3	1	0	0	2	2	1	2	0
ENSMUSG00000081008	0	2	0	1	0	1	1	1	1	0	0	1	0	1	0	1	1	0	0	0
ENSMUSG00000082542	0	2	1	3	2	1	0	0	1	1	1	0	1	2	1	1	2	0	3	2
ENSMUSG00000083305	2	0	0	2	2	0	0	0	1	1	2	1	1	0	1	0	4	0	2	2
ENSMUSG00000085281	0	1	0	1	0	0	1	3	0	0	1	0	0	0	0	2	0	0	0	0
ENSMUSG00000026707	105	125	122	121	134	139	140	129	142	140	148	129	99	122	133	123	104	108	118	70
ENSMUSG00000017418	567	701	650	622	587	756	740	629	728	632	683	540	526	647	641	597	660	696	636	518
ENSMUSG00000083860	0	0	0	0	0	1	1	0	0	0	0	0	0	0	0	0	0	0	0	0
ENSMUSG00000082632	1	0	0	0	0	1	0	1	0	0	0	0	0	0	0	0	0	0	0	0
ENSMUSG00000075520	1	2	0	1	0	0	0	0	0	0	0	1	0	0	0	0	0	2	2	1
[truncated: 26,692 more rows]

## Sheet: Diff_analysis_norm
Geneid	Gene name	Transcript ID(s)	Transcript type	A.2	A.3	A.4	A.6	A.7	B.1	B.2	B.4	B.7	B.8	C.3	C.4	C.5	C.6	C.7	D.1	D.2	D.3	D.5	D.8
ENSMUSG00000051951	Xkr4	ENSMUST00000070533.4,ENSMUST00000159265.1,ENSMUST00000162897.1	processed_transcript,protein_coding	22.9282	23.2183	18.7558	24.1894	38.7875	34.1256	29.9735	33.6967	31.3018	35.5205	28.7164	25.3284	25.5449	29.1934	30.959	23.0584	30.3066	29.5732	31.1388	23.1587
ENSMUSG00000102851	Gm18956	ENSMUST00000192857.1	processed_pseudogene	0.0473724	0	0	0.149934	0	0	0.0472768	0.048207	0	0.0483273	0	0.0473427	0.0491249	0	0.0952585	0.0948904	0.156488	0	0	0
ENSMUSG00000103147	Gm7341	ENSMUST00000192183.1	processed_pseudogene	0	0	0	0	0	0	0	0	0	0.0483273	0	0	0.0491249	0.096348	0	0	0.104326	0.0964867	0.0514692	0
ENSMUSG00000102331	Gm19938	ENSMUST00000192692.1	sense_intronic	3.88454	4.9506	6.11091	4.19815	4.33088	4.87508	6.14598	4.77249	5.65637	4.83273	5.21271	5.82315	4.81424	5.87723	6.09654	4.79196	4.85114	3.95595	3.4999	3.86899
ENSMUSG00000025900	Rp1	ENSMUST00000208660.1,ENSMUST00000194992.6,ENSMUST00000027032.5,ENSMUST00000208793.1	retained_intron,protein_coding	0	0.297036	0.141021	0.199912	0.0951841	0	0.283661	0.289242	0	0.241636	0.186168	0.0473427	0.196499	0.337218	0.238146	0.142336	0.156488	0.0964867	0.154407	0.221085
ENSMUSG00000025902	Sox17	ENSMUST00000192505.1,ENSMUST00000027035.9,ENSMUST00000191939.1,ENSMUST00000192913.1,ENSMUST00000192650.5,ENSMUST00000191647.1,ENSMUST00000195555.1,ENSMUST00000116652.7	retained_intron,protein_coding	7.81644	7.62393	6.81601	6.99692	6.42493	5.87878	6.00415	6.79718	5.5605	5.75094	5.77121	5.39707	6.87748	6.93705	5.57262	6.31021	5.42493	5.54798	5.14692	6.19039
ENSMUSG00000104238	Gm37587	ENSMUST00000193450.1	retained_intron	0.0473724	0	0.047007	0	0	0.238975	0	0.048207	0	0.0483273	0.0465421	0	0	0	0	0	0.104326	0	0.0514692	0
ENSMUSG00000102269	Gm7357	ENSMUST00000195361.1	processed_pseudogene	0.0947448	0.049506	0.141021	0.099956	0.0475921	0.0477949	0.236384	0.144621	0.191741	0	0.0930841	0.0473427	0.0491249	0.144522	0.0952585	0.189781	0.0521628	0.14473	0.102938	0.386899
ENSMUSG00000104328	Gm37323	ENSMUST00000195771.1	lincRNA	0	0	0	0	0	0	0	0	0.0958707	0	0.0465421	0	0	0	0	0	0	0.0482433	0	0.0552713
ENSMUSG00000102735	Gm7369	ENSMUST00000192738.1	processed_pseudogene	0	0	0	0	0	0.0477949	0	0	0	0	0	0	0	0	0	0	0	0	0	0
ENSMUSG00000098104	Gm6085	ENSMUST00000182774.1	processed_pseudogene	0.331607	0.297036	0.188028	0.099956	0.0951841	0.0477949	0.0472768	0.048207	0.287612	0.241636	0.139626	0.0946854	0	0.192696	0.142888	0.0474452	0.208651	0.192973	0.257346	0
ENSMUSG00000102175	Gm6119	ENSMUST00000193443.1	processed_pseudogene	0	0	0	0	0	0	0.0472768	0	0.0479353	0.0483273	0	0	0	0	0	0	0	0.0482433	0	0
ENSMUSG00000103265	Gm2053	ENSMUST00000195671.1	processed_pseudogene	0	0	0	0	0	0	0	0	0	0	0.0465421	0.0473427	0	0	0	0.0474452	0	0	0	0.0552713
ENSMUSG00000103922	Gm6123	ENSMUST00000193658.1	processed_pseudogene	0	0.049506	0.282042	0.149934	0.0951841	0.382359	0.189107	0.241035	0.287612	0.193309	0.139626	0.331399	0.196499	0.289044	0.0952585	0.142336	0.260814	0.241217	0.154407	0.276357
ENSMUSG00000033845	Mrpl15	ENSMUST00000132625.1,ENSMUST00000156816.6,ENSMUST00000115538.4,ENSMUST00000045689.13,ENSMUST00000130201.7,ENSMUST00000192286.1,ENSMUST00000146665.2	nonsense_mediated_decay,processed_transcript,retained_intron,protein_coding	27.7128	25.6441	25.8068	27.188	24.4623	26.1438	24.5366	25.0194	28.2819	27.0633	25.0396	26.9854	24.8081	24.087	24.2433	23.7226	25.1946	25.7619	25.3743	22.1085
ENSMUSG00000025903	Lypla1	ENSMUST00000137887.7,ENSMUST00000119612.8,ENSMUST00000134384.7,ENSMUST00000150971.7,ENSMUST00000141278.1,ENSMUST00000027036.10,ENSMUST00000115529.7,ENSMUST00000131119.1	nonsense_mediated_decay,retained_intron,protein_coding	25.6758	25.9907	25.4778	22.69	23.3677	25.7137	24.3003	26.9959	27.1314	24.9852	28.1114	25.139	31.2925	25.0505	26.0056	27.6131	25.8728	27.8846	23.2641	19.8424
ENSMUSG00000104217	Gm37988	ENSMUST00000155020.1	nonsense_mediated_decay	0	0	0	0	0	0	0	0	0	0	0.0465421	0	0	0	0	0	0	0	0	0
ENSMUSG00000033813	Tcea1	ENSMUST00000081551.13,ENSMUST00000165720.2	protein_coding	56.1363	57.1795	54.3401	59.124	58.0623	60.6518	57.7249	62.5244	65.7194	61.4723	57.8983	55.1069	59.5393	58.3869	57.8219	55.843	58.631	60.4006	60.7336	68.4812
ENSMUSG00000062588	Gm6104	ENSMUST00000078030.4	processed_pseudogene	0	0.049506	0	0.099956	0.0951841	0.0955899	0.189107	0.144621	0.0958707	0.193309	0.0465421	0.142028	0.0982497	0.096348	0	0.0474452	0.156488	0.241217	0	0
ENSMUSG00000002459	Rgs20	ENSMUST00000119256.7,ENSMUST00000002533.14,ENSMUST00000133521.1,ENSMUST00000147158.1,ENSMUST00000170566.1,ENSMUST00000156289.1,ENSMUST00000118000.7	nonsense_mediated_decay,processed_transcript,retained_intron,protein_coding	17.1962	17.3271	14.5252	15.3932	15.6102	15.151	13.6157	16.1975	14.9558	15.7547	15.5916	15.5284	14.541	14.8376	15.7653	17.0328	16.6921	17.6571	17.3966	24.2088
ENSMUSG00000091305	Gm17100	ENSMUST00000168963.1	processed_pseudogene	0.0947448	0	0.0940139	0	0.142776	0.143385	0.189107	0.144621	0	0.0966545	0.279252	0	0	0.096348	0.142888	0.0474452	0	0.0482433	0.0514692	0
ENSMUSG00000091665	Gm17101	ENSMUST00000169520.1	processed_pseudogene	0	0	0	0	0.0475921	0	0.0472768	0	0	0	0.0465421	0	0	0.048174	0	0	0.0521628	0	0	0
ENSMUSG00000033793	Atp6v1h	ENSMUST00000044369.12,ENSMUST00000192698.2,ENSMUST00000192142.1,ENSMUST00000192847.5,ENSMUST00000194978.5,ENSMUST00000194676.5,ENSMUST00000194301.5,ENSMUST00000192029.5	retained_intron,protein_coding	135.485	145.399	145.252	147.835	131.64	133.73	130.815	147.995	146.395	150.539	131.714	131.376	136.076	134.694	141.03	124.591	130.355	134.551	119.408	91.1977
ENSMUSG00000025905	Oprk1	ENSMUST00000027038.10,ENSMUST00000159083.1,ENSMUST00000160339.1,ENSMUST00000160777.7,ENSMUST00000192685.1	retained_intron,protein_coding	2.27387	1.43568	1.83327	1.34941	3.42663	2.19857	1.37103	2.12111	1.96535	1.88476	1.7686	2.31979	1.62112	1.15618	2.66724	2.5146	1.25191	1.49554	2.05877	2.54248
ENSMUSG00000033774	Npbwr1	ENSMUST00000044180.4	protein_coding	2.98446	3.56443	2.82042	2.69881	2.61756	2.77211	2.50567	2.16931	2.78025	3.38291	1.4428	1.657	2.21062	1.87879	2.42909	1.85036	1.19974	1.1096	1.85289	1.9345
ENSMUSG00000025907	Rb1cc1	ENSMUST00000159656.1,ENSMUST00000159349.1,ENSMUST00000162418.1,ENSMUST00000159530.1,ENSMUST00000160871.7,ENSMUST00000162257.7,ENSMUST00000162210.7,ENSMUST00000159206.1,ENSMUST00000027040.12,ENSMUST00000159661.7,ENSMUST00000159906.7,ENSMUST00000159802.1,ENSMUST00000160062.7,ENSMUST00000161183.1,ENSMUST00000161327.7,ENSMUST00000162795.7	nonsense_mediated_decay,processed_transcript,retained_intron,protein_coding	96.2133	105.448	100.501	109.002	112.936	113.991	106.94	115.118	116.195	110.524	109.7	101.929	106.257	110.704	116.406	96.7407	100.257	99.0435	97.1738	86.8865
ENSMUSG00000087247	Fam150a	ENSMUST00000133144.3	protein_coding	0	0	0	0	0	0	0.0472768	0	0	0	0	0	0	0	0	0.0474452	0	0	0	0
ENSMUSG00000103355	Gm2147	ENSMUST00000193588.1	processed_pseudogene	0	0	0.0940139	0	0	0	0.0472768	0	0	0.0966545	0	0.0473427	0	0	0	0	0	0	0	0.0552713
ENSMUSG00000102706	Gm7417	ENSMUST00000192950.1	processed_pseudogene	0	0	0	0	0	0	0	0	0	0	0	0	0	0	0	0	0	0	0.0514692	0
ENSMUSG00000103845	Gm19026	ENSMUST00000194240.1	processed_pseudogene	1.3738	1.28716	0.799118	0.849626	1.61813	1.72062	1.18192	1.10876	1.19838	0.966545	1.02393	0.994197	1.27725	1.01165	1.57177	0.759123	1.4084	1.1096	1.08085	1.10543
ENSMUSG00000033740	St18	ENSMUST00000131467.7,ENSMUST00000151281.7,ENSMUST00000139756.7,ENSMUST00000130338.1,ENSMUST00000150761.7,ENSMUST00000043578.12,ENSMUST00000139838.7,ENSMUST00000151015.1,ENSMUST00000131494.7,ENSMUST00000132207.1,ENSMUST00000142304.1,ENSMUST00000140079.7,ENSMUST00000163727.3	nonsense_mediated_decay,processed_transcript,protein_coding	28.9919	29.1591	31.5417	27.5879	28.3173	35.2727	32.0064	32.5879	32.7398	31.3644	27.2271	28.2163	28.3942	26.592	29.9588	24.197	34.5318	24.1217	23.1097	29.6254
ENSMUSG00000104385	Gm7449	ENSMUST00000194393.1	processed_pseudogene	0	0	0	0	0	0	0	0	0	0.0483273	0	0	0	0	0	0	0	0	0	0
ENSMUSG00000102135	Gm37108	ENSMUST00000194605.1	processed_pseudogene	0	0	0	0	0	0.0477949	0.0472768	0	0.0479353	0.0966545	0	0	0	0	0	0	0.0521628	0.0482433	0	0
ENSMUSG00000051285	Pcmtd1	ENSMUST00000182675.7,ENSMUST00000182892.7,ENSMUST00000183204.1,ENSMUST00000061280.16,ENSMUST00000182114.7,ENSMUST00000182306.1,ENSMUST00000182388.7,ENSMUST00000182823.1	nonsense_mediated_decay,processed_transcript,retained_intron,protein_coding	132.974	137.676	137.354	144.386	129.784	132.057	133.179	143.319	154.496	145.513	146.421	139.566	143.788	139.367	145.745	126.631	144.543	133.441	123.835	125.19
ENSMUSG00000098201	Gm26983	ENSMUST00000182051.1	processed_pseudogene	0	0	0	0	0.0951841	0	0	0	0	0.0483273	0	0	0	0	0	0.0474452	0	0	0	0
ENSMUSG00000048538	Gm9826	ENSMUST00000029124.7	processed_pseudogene	0.0473724	0.049506	0	0	0.0475921	0	0.0945535	0.048207	0.0479353	0	0.0465421	0.0946854	0	0	0	0	0	0	0	0.0552713
ENSMUSG00000102768	Gm19002	ENSMUST00000192649.1	processed_pseudogene	0	0	0	0	0.0475921	0	0	0	0	0	0	0	0	0	0	0	0	0	0	0
ENSMUSG00000097797	Gm26901	ENSMUST00000193428.1,ENSMUST00000181554.1,ENSMUST00000193732.1,ENSMUST00000193106.5	lincRNA,retained_intron	0.947448	1.13864	0.752111	0.449802	0.428329	0.764719	0.709152	0.674898	0.383483	0.5316	0.837757	0.946854	0.687748	0.867132	0.857326	1.13868	0.782442	0.530677	0.514692	0.939612
ENSMUSG00000103067	Gm30414	ENSMUST00000194886.1	lincRNA	0	0	0	0	0	0	0	0	0	0	0	0	0	0	0.0476292	0	0	0	0	0
ENSMUSG00000104226	Gm7470	ENSMUST00000194219.1	processed_pseudogene	0.0947448	0.049506	0	0	0	0	0	0	0	0	0.0465421	0	0	0.048174	0	0	0	0	0	0
ENSMUSG00000103557	Gm38216	ENSMUST00000194872.1	processed_pseudogene	0	0.049506	0	0	0	0	0	0	0	0	0	0	0	0.048174	0	0	0	0	0	0
ENSMUSG00000025909	Sntg1	ENSMUST00000194098.1,ENSMUST00000140295.7,ENSMUST00000191683.5,ENSMUST00000134075.7,ENSMUST00000144593.7,ENSMUST00000140302.7,ENSMUST00000132064.7,ENSMUST00000115484.8,ENSMUST00000115488.2,ENSMUST00000135046.3,ENSMUST00000126083.1	nonsense_mediated_decay,processed_transcript,retained_intron,protein_coding	24.8231	29.9512	25.4308	30.5865	29.6975	28.9159	27.9406	33.8413	31.0621	33.0075	27.0409	24.6656	26.5765	28.7599	26.8629	24.197	27.229	25.3277	25.1169	22.9376
ENSMUSG00000086235	Gm16284	ENSMUST00000140995.1	processed_pseudogene	0	0.0990121	0	0.099956	0.0951841	0.0477949	0.0945535	0	0	0	0	0.0946854	0.0491249	0	0	0	0	0.0482433	0	0.110543
ENSMUSG00000084353	Gm15452	ENSMUST00000119877.1	processed_pseudogene	0	0	0.047007	0	0.0475921	0	0	0	0	0	0	0	0	0	0	0	0	0	0	0
ENSMUSG00000103933	Gm36964	ENSMUST00000191876.1	processed_pseudogene	0	0.049506	0	0	0	0	0.0472768	0	0.0479353	0	0	0.0473427	0	0.048174	0	0	0	0	0	0
ENSMUSG00000066693	Gm7493	ENSMUST00000085919.2	processed_pseudogene	0.0473724	0	0.0940139	0.049978	0	0.0477949	0.0472768	0	0	0.0483273	0	0	0	0	0.0476292	0.0474452	0	0	0	0
ENSMUSG00000103819	Gm38008	ENSMUST00000195333.1	processed_pseudogene	0.0473724	0	0	0	0.0475921	0	0	0	0	0.0483273	0	0	0	0.048174	0	0	0	0.0482433	0	0
ENSMUSG00000101571	Gm6187	ENSMUST00000040649.6	processed_pseudogene	0	0	0.047007	0	0	0	0	0	0	0	0	0	0	0	0	0	0	0	0	0
ENSMUSG00000102272	Gm7512	ENSMUST00000195217.1	processed_pseudogene	0	0	0	0.099956	0.0475921	0	0	0	0	0	0	0.0946854	0	0	0.0476292	0.0474452	0	0	0	0
ENSMUSG00000103411	Gm18300	ENSMUST00000192792.1	processed_pseudogene	0.0473724	0.049506	0	0.049978	0	0.0477949	0.0472768	0	0	0.0483273	0	0.189371	0.196499	0.048174	0	0.0474452	0.104326	0	0.0514692	0
ENSMUSG00000061024	Rrs1	ENSMUST00000072079.8	protein_coding	19.2332	22.1292	21.7172	19.9912	18.3705	20.9342	22.9292	20.1505	20.8998	21.3123	21.4559	22.0144	18.7166	20.9557	19.6709	18.7883	19.8219	22.3367	18.8892	15.3654
ENSMUSG00000025911	Adhfe1	ENSMUST00000027044.14,ENSMUST00000130927.7,ENSMUST00000190654.1,ENSMUST00000186467.1,ENSMUST00000144177.7	nonsense_mediated_decay,protein_coding	22.0282	16.9311	18.7558	19.0916	19.7031	19.7393	22.4092	17.1617	20.3246	18.896	19.6407	19.9786	19.2569	20.6185	17.2894	20.6387	20.9694	19.1044	17.6025	18.0737
ENSMUSG00000079671	2610203C22Rik	ENSMUST00000145176.7	retained_intron	0.99482	0.693085	0.705104	0.74967	1.28499	1.05149	1.04009	0.626691	0.671095	0.483273	1.21009	0.473427	0.589498	0.818958	0.714439	0.569342	0.93893	1.1096	1.08085	0.82907
ENSMUSG00000081441	Gm6161	ENSMUST00000121942.1	processed_pseudogene	0	0.049506	0.0940139	0.049978	0	0	0.14183	0.0964139	0.143806	0.144982	0.139626	0.0473427	0	0.096348	0.0952585	0.0948904	0.0521628	0.0482433	0.0514692	0
ENSMUSG00000067879	3110035E14Rik	ENSMUST00000088666.3	protein_coding	253.821	290.155	270.901	298.069	211.594	252.166	228.678	257.907	276.491	277.64	229.499	215.93	237.42	237.98	267.629	215.638	207.921	233.305	241.956	197.54
ENSMUSG00000025912	Mybl1	ENSMUST00000160022.1,ENSMUST00000188212.1,ENSMUST00000160451.1,ENSMUST00000088658.10,ENSMUST00000115468.8	retained_intron,protein_coding	2.84234	3.71295	3.05545	3.29855	3.09348	3.7758	3.97125	3.76014	3.45134	3.76953	3.67682	2.93525	3.04574	2.74592	4.57241	4.12773	4.0687	3.18406	3.39696	3.64791
ENSMUSG00000045210	Vcpip1	ENSMUST00000057438.6	protein_coding	98.724	107.23	98.5266	107.403	107.748	111.458	107.224	116.564	107.327	115.744	102.998	98.0468	109.499	105.067	113.691	95.3174	108.864	96.5349	99.6958	82.0779
ENSMUSG00000025915	Sgk3	ENSMUST00000189050.1,ENSMUST00000188782.6,ENSMUST00000188486.1,ENSMUST00000188298.6,ENSMUST00000188625.1,ENSMUST00000191338.1,ENSMUST00000188738.6,ENSMUST00000188830.6,ENSMUST00000171265.7,ENSMUST00000097826.5,ENSMUST00000166384.7,ENSMUST00000168907.7	nonsense_mediated_decay,processed_transcript,retained_intron,protein_coding	17.1014	15.2479	17.5336	13.3441	21.3212	13.8127	13.8994	13.2569	16.6815	14.2082	21.7817	25.6124	20.8781	23.8943	16.9084	16.3686	15.4402	22.4814	18.5804	18.6264
ENSMUSG00000046334	Gm6195	ENSMUST00000063059.4	processed_pseudogene	0	0	0	0	0.0475921	0	0	0	0	0	0	0	0	0	0	0	0	0	0	0
ENSMUSG00000046101	Mcmdc2	ENSMUST00000171802.7,ENSMUST00000125294.8,ENSMUST00000140948.8,ENSMUST00000118098.2,ENSMUST00000183059.1,ENSMUST00000052843.11	nonsense_mediated_decay,protein_coding	2.2265	3.36641	1.59824	2.24901	1.95127	2.19857	2.45839	2.65138	2.92406	2.07807	3.02523	2.93525	1.71937	1.92696	2.61961	2.46715	2.29516	1.785	1.90436	1.49233
ENSMUSG00000098234	Snhg6	ENSMUST00000182043.7,ENSMUST00000182580.7,ENSMUST00000182742.1,ENSMUST00000182498.7,ENSMUST00000182819.7	lincRNA	6.39527	6.83183	6.34594	6.04734	7.37677	5.35303	5.86232	7.6167	7.14237	7.49072	7.6329	7.05407	7.17223	7.46697	7.62068	8.11313	8.50254	8.00839	6.99981	6.3562
ENSMUSG00000099032	Tcf24	ENSMUST00000097824.2,ENSMUST00000185184.1	protein_coding	0.521096	0.396048	0.564084	0.549758	0.856657	0.525744	0.803705	0.385656	0.766965	0.724909	1.21009	1.23091	0.982497	0.96348	0.904956	1.28102	1.4084	1.59203	1.13232	1.21597
ENSMUSG00000025916	Ppp1r42	ENSMUST00000155163.1,ENSMUST00000124874.7,ENSMUST00000147000.8,ENSMUST00000176398.7,ENSMUST00000130102.7,ENSMUST00000027049.9	nonsense_mediated_decay,retained_intron,protein_coding	0.236862	0.445554	0.611091	0.24989	0.618697	0.238975	0.330937	0.433863	0.575224	0.579927	0.279252	0.804826	0.589498	0.24087	0.238146	0.332116	0.312977	0.530677	0.360284	0.552713
ENSMUSG00000025917	Cops5	ENSMUST00000186528.6,ENSMUST00000191296.1,ENSMUST00000139578.7,ENSMUST00000190155.6,ENSMUST00000027050.9,ENSMUST00000150509.2,ENSMUST00000188619.1	nonsense_mediated_decay,retained_intron,protein_coding	52.7255	54.6052	52.3188	55.7755	52.2085	49.5633	52.2881	55.2934	57.1869	55.4797	55.7108	51.7929	49.9109	48.8484	51.9159	53.2809	52.5801	54.4185	49.4619	44.1618
ENSMUSG00000056763	Cspp1	ENSMUST00000185422.1,ENSMUST00000119714.7,ENSMUST00000190318.1,ENSMUST00000134716.1,ENSMUST00000187226.6,ENSMUST00000155974.7,ENSMUST00000117415.7,ENSMUST00000191360.6,ENSMUST00000136283.1,ENSMUST00000188249.6,ENSMUST00000186294.6,ENSMUST00000071087.11,ENSMUST00000191521.6,ENSMUST00000153804.1,ENSMUST00000190610.1,ENSMUST00000118263.7,ENSMUST00000128164.1,ENSMUST00000143606.7,ENSMUST00000188449.6…	nonsense_mediated_decay,retained_intron,protein_coding	21.5544	23.7629	21.7642	23.5896	25.2238	23.8497	25.7186	21.886	27.7546	22.0372	28.5768	22.1564	23.8256	25.7731	21.3855	25.0985	20.7608	20.8894	23.2641	20.0635
ENSMUSG00000067851	Arfgef1	ENSMUST00000186720.1,ENSMUST00000186813.1,ENSMUST00000088615.10,ENSMUST00000131556.1,ENSMUST00000187417.1,ENSMUST00000142497.1,ENSMUST00000128834.1,ENSMUST00000156563.1	retained_intron,protein_coding	116.583	124.953	119.821	127.644	129.879	127.278	124.338	134.015	136.136	138.313	130.504	113.291	126.3	121.784	129.933	114.058	131.346	116.218	121.21	116.733
ENSMUSG00000042501	Cpa6	ENSMUST00000147575.1,ENSMUST00000035577.6,ENSMUST00000153695.7,ENSMUST00000140938.1	nonsense_mediated_decay,processed_transcript,retained_intron,protein_coding	0.663213	0.643578	0.752111	0.599736	0.571105	0.573539	0.425491	1.01235	0.671095	0.869891	0.744673	0.52077	0.392999	0.578088	0.381034	0.569342	1.04326	0.28946	0.669099	0.994884
ENSMUSG00000083422	Gm15604	ENSMUST00000118350.1	processed_pseudogene	0	0	0	0	0	0	0	0.048207	0.0479353	0	0	0	0	0	0	0	0	0	0	0
ENSMUSG00000100212	Gm5522	ENSMUST00000189483.1	processed_pseudogene	0	0	0.047007	0	0	0	0	0	0	0	0	0	0	0	0	0	0	0	0	0
ENSMUSG00000048960	Prex2	ENSMUST00000188189.6,ENSMUST00000190935.1,ENSMUST00000187694.1,ENSMUST00000027056.11,ENSMUST00000189385.6,ENSMUST00000187745.6,ENSMUST00000189822.1,ENSMUST00000188154.1	nonsense_mediated_decay,retained_intron,protein_coding	58.8365	60.4469	54.5281	59.3739	77.4799	80.7734	83.7272	73.2746	67.6847	76.8887	72.6521	67.8421	68.7748	67.9253	65.9665	71.5473	86.2251	74.6324	62.9468	56.7084
ENSMUSG00000101827	Gm28686	ENSMUST00000187404.1	processed_pseudogene	0	0	0	0.049978	0	0	0	0	0	0	0	0	0	0	0	0	0	0.0482433	0	0.0552713
ENSMUSG00000057715	A830018L16Rik	ENSMUST00000137824.7,ENSMUST00000142117.2,ENSMUST00000048613.13,ENSMUST00000150870.7,ENSMUST00000135014.7,ENSMUST00000171690.8,ENSMUST00000141339.2,ENSMUST00000191437.1,ENSMUST00000141512.7,ENSMUST00000179089.7	nonsense_mediated_decay,processed_transcript,protein_coding	86.3125	97.6754	94.625	94.3085	83.3337	104.958	93.2298	104.031	104.595	103.904	95.6439	78.3049	87.5896	100.009	89.4001	78.7116	97.5966	92.8684	94.7547	75.1137
ENSMUSG00000099845	Gm29273	ENSMUST00000188880.1	processed_pseudogene	0.0473724	0	0	0	0	0.0477949	0	0.0964139	0	0	0.0465421	0	0.0491249	0	0	0	0	0	0.0514692	0
ENSMUSG00000101610	Gm7560	ENSMUST00000187748.1	processed_pseudogene	0	0	0	0	0	0	0	0	0	0	0	0	0	0	0	0	0	0	0	0.0552713
ENSMUSG00000097628	Gm2383	ENSMUST00000181461.1	processed_pseudogene	0.0473724	0	0	0.099956	0	0	0.0472768	0	0.0479353	0.0966545	0	0.0473427	0	0	0.0476292	0.0474452	0	0	0.0514692	0.0552713
ENSMUSG00000016918	Sulf1	ENSMUST00000189541.6,ENSMUST00000187376.6,ENSMUST00000180062.7,ENSMUST00000186051.6,ENSMUST00000186674.1,ENSMUST00000189447.1,ENSMUST00000177608.7,ENSMUST00000088585.9,ENSMUST00000186405.6,ENSMUST00000185780.1	retained_intron,protein_coding	28.9919	10.0002	39.9089	8.1964	58.681	11.8053	15.4595	7.42387	9.05978	8.84389	52.1271	39.9573	40.921	51.6907	11.6215	39.8065	16.9007	54.8527	59.1895	57.4822
ENSMUSG00000025938	Slco5a1	ENSMUST00000147606.2,ENSMUST00000133201.2,ENSMUST00000136197.7,ENSMUST00000188454.6,ENSMUST00000115403.8,ENSMUST00000191566.1,ENSMUST00000146763.7,ENSMUST00000115402.7	processed_transcript,protein_coding	3.0792	2.27728	1.88028	2.4989	2.18924	2.48534	2.36384	2.84421	2.10916	2.17473	3.11832	2.22511	2.16149	1.92696	3.33405	2.56204	3.54707	2.5569	1.69848	2.10031
ENSMUSG00000042414	Prdm14	ENSMUST00000047577.6	protein_coding	0	0.049506	0	0	0	0.0477949	0	0	0	0	0	0	0	0	0	0	0	0	0	0
ENSMUSG00000005886	Ncoa2	ENSMUST00000081713.10,ENSMUST00000145280.1,ENSMUST00000143603.7,ENSMUST00000068304.12,ENSMUST00000147927.7,ENSMUST00000006037.12,ENSMUST00000139970.7,ENSMUST00000146784.1,ENSMUST00000133232.1,ENSMUST00000124088.1,ENSMUST00000185275.1	processed_transcript,retained_intron,protein_coding	110.188	112.577	105.249	113.1	117.505	122.737	117.341	121.626	119.551	122.268	109.001	99.6564	117.801	117.111	120.883	104.142	113.298	104.061	111.379	122.923
ENSMUSG00000101171	Gm7593	ENSMUST00000187246.1	processed_pseudogene	0	0	0	0	0.0475921	0	0	0	0	0	0	0.0473427	0	0	0	0	0	0	0	0
ENSMUSG00000025935	Tram1	ENSMUST00000185447.1,ENSMUST00000188377.1,ENSMUST00000027068.10	nonsense_mediated_decay,retained_intron,protein_coding	34.0134	30.4957	36.1954	32.2358	35.7416	33.1219	31.9118	32.3469	31.7332	34.699	38.3972	37.6848	36.0085	39.3581	35.579	40.3759	37.4529	39.8007	38.2931	34.2129
ENSMUSG00000025937	Lactb2	ENSMUST00000027071.6,ENSMUST00000156222.1	retained_intron,protein_coding	22.5966	22.4757	23.9265	21.8904	24.8907	22.9894	22.6928	21.2593	21.7626	23.1971	26.7617	25.8491	27.166	26.0621	23.7194	28.0401	25.1946	28.2223	27.0213	42.78
ENSMUSG00000067813	Xkr9	ENSMUST00000088542.3	protein_coding	0	0	0	0.099956	0	0	0.0945535	0	0	0	0	0	0	0	0	0	0	0	0	0
ENSMUSG00000097711	Gm5523	ENSMUST00000180415.1	processed_pseudogene	0.0947448	0.049506	0	0.099956	0.190368	0	0.0945535	0.0964139	0.0958707	0.0966545	0.0930841	0.0946854	0	0.24087	0	0.0474452	0	0.0964867	0.154407	0.165814
ENSMUSG00000025932	Eya1	ENSMUST00000187790.1,ENSMUST00000189526.1,ENSMUST00000080664.13,ENSMUST00000185329.1,ENSMUST00000188857.6,ENSMUST00000185453.6,ENSMUST00000027066.12,ENSMUST00000190337.6,ENSMUST00000168081.8	retained_intron,protein_coding	15.1592	16.7825	17.3926	17.8921	18.0374	18.1143	17.5397	17.2099	16.1063	18.0261	15.9174	15.6231	17.1446	16.5719	16.4321	15.135	19.4567	18.8631	16.676	18.9028
ENSMUSG00000025930	Msc	ENSMUST00000190471.1,ENSMUST00000188982.1,ENSMUST00000027062.6,ENSMUST00000190719.1	retained_intron,protein_coding	1.27905	1.58419	1.26919	1.34941	1.42776	1.48164	1.04009	1.25338	1.82154	1.54647	0.605047	0.757484	0.933372	0.96348	0.952585	1.56569	0.521628	0.771893	1.44114	1.27124
ENSMUSG00000081201	Smt3h2-ps4	ENSMUST00000121569.1	processed_pseudogene	0	0	0.0940139	0	0	0	0	0	0	0.0483273	0	0.0473427	0	0.048174	0	0	0	0	0	0
ENSMUSG00000082193	Rpl5-ps1	ENSMUST00000121367.1	processed_pseudogene	0.0947448	0	0	0.049978	0	0.0477949	0	0.144621	0.0479353	0	0.0465421	0.0946854	0.0982497	0.096348	0	0.0474452	0	0.0964867	0.0514692	0
ENSMUSG00000032769	Trpa1	ENSMUST00000041447.4	protein_coding	0.710586	0.742591	0.799118	0.599736	0.809065	0.669129	0.520044	0.674898	0.71903	0.628254	0.325794	0.757484	0.442124	0.289044	0.714439	0.616787	0.36514	0.14473	0.566161	0.221085
ENSMUSG00000073737	Gm10566	ENSMUST00000086739.5	processed_pseudogene	0.0947448	0.049506	0.188028	0.099956	0	0.0477949	0.0472768	0.192828	0.143806	0.193309	0.139626	0.189371	0.0491249	0.048174	0.0476292	0.0948904	0.104326	0.14473	0.205877	0.221085
ENSMUSG00000092083	Kcnb2	ENSMUST00000170146.2,ENSMUST00000175681.2	protein_coding	31.8816	37.179	32.5288	36.0342	39.0731	39.8132	35.4576	38.0353	39.8343	38.7585	35.0462	29.7786	32.3733	34.0108	37.4842	31.8357	35.3664	30.0073	35.4622	37.0318
ENSMUSG00000101652	Gm6060	ENSMUST00000188671.1	processed_pseudogene	0.142117	0	0	0	0.0475921	0	0	0	0	0	0	0	0	0	0.0476292	0	0	0	0	0
ENSMUSG00000100814	Gm28669	ENSMUST00000188400.1	processed_pseudogene	0	0	0	0	0	0	0	0	0	0	0	0	0	0	0	0.0474452	0	0	0	0
ENSMUSG00000025925	Terf1	ENSMUST00000027057.7,ENSMUST00000188684.1,ENSMUST00000186565.6,ENSMUST00000188371.6	processed_transcript,retained_intron,protein_coding	6.67951	7.82195	7.00404	7.54668	6.71048	6.73908	7.28062	6.65256	7.38204	7.82902	7.44673	6.15455	7.3196	7.70784	7.85883	7.40145	7.40712	5.35501	6.38218	6.07984
ENSMUSG00000032719	Sbspon	ENSMUST00000040695.4	protein_coding	1.08956	1.23765	1.17517	0.899604	1.66572	0.716924	1.51286	1.3498	1.53393	0.821563	2.09439	1.70434	1.179	1.34887	1.52414	1.09124	0.730279	1.25433	1.38967	1.87922
ENSMUSG00000067795	4930444P10Rik	ENSMUST00000151004.1,ENSMUST00000145070.7,ENSMUST00000115367.7	protein_coding	0.615841	0.24753	0.235035	0.199912	0.333144	0.19118	0.189107	0.385656	0.191741	0.193309	0.186168	0.662798	0.196499	0.192696	0.381034	0.332116	0.469465	0.192973	0.308815	0.110543
ENSMUSG00000043716	Rpl7	ENSMUST00000140597.7,ENSMUST00000125005.1,ENSMUST00000141217.1,ENSMUST00000151017.1,ENSMUST00000149566.1,ENSMUST00000058437.13	processed_transcript,retained_intron,protein_coding	184.515	181.539	194.468	195.614	189.75	172.492	181.921	185.452	195.145	200.171	206.228	211.953	206.177	199.681	199.9	209.376	220.127	250.624	209.788	145.308
ENSMUSG00000025921	Rdh10	ENSMUST00000152626.1,ENSMUST00000027053.7	retained_intron,protein_coding	14.5433	12.1785	16.2644	11.295	15.753	11.0884	13.7575	12.4374	13.2302	12.6134	16.5224	15.8125	14.6883	15.1266	11.6215	15.5146	12.3104	14.7625	13.9996	14.7574
ENSMUSG00000025920	Stau2	ENSMUST00000115359.9,ENSMUST00000054668.12,ENSMUST00000144138.3,ENSMUST00000162007.7,ENSMUST00000128957.8,ENSMUST00000162751.7,ENSMUST00000149320.8,ENSMUST00000159558.7,ENSMUST00000131257.8,ENSMUST00000127420.7,ENSMUST00000151888.7,ENSMUST00000115360.7,ENSMUST00000162627.7,ENSMUST00000027052.12,ENSMUST00000162435.7,ENSMUST00000153966.8,ENSMUST00000145092.7	nonsense_mediated_decay,processed_transcript,protein_coding	153.771	161.736	152.726	162.878	145.727	168.573	144.525	164.482	167.582	165.376	138.044	144.064	152.778	154.928	159.748	142.098	146.212	143.958	165.165	172.446
ENSMUSG00000025939	Ube2w	ENSMUST00000182080.1,ENSMUST00000136455.8,ENSMUST00000133639.1,ENSMUST00000117146.7,ENSMUST00000132919.1,ENSMUST00000182554.7	nonsense_mediated_decay,processed_transcript,retained_intron,protein_coding	64.8054	64.4569	67.0789	68.4699	62.0601	66.9607	62.1217	73.6603	77.1759	69.9779	68.6495	64.9069	70.7398	62.0481	67.7288	61.1569	68.9592	66.9617	59.4469	54.4975
ENSMUSG00000079658	Eloc	ENSMUST00000191535.1,ENSMUST00000187910.6,ENSMUST00000186541.1,ENSMUST00000115352.9,ENSMUST00000188641.6,ENSMUST00000186948.6,ENSMUST00000188987.6,ENSMUST00000185771.6,ENSMUST00000185393.6,ENSMUST00000186701.1,ENSMUST00000190986.1	retained_intron,protein_coding	106.351	113.418	112.441	117.748	93.4232	106.153	106.231	113.961	122.043	119.707	111.98	106.947	108.026	107.862	102.641	103.098	112.046	103.482	100.982	73.345
ENSMUSG00000097744	D030040B21Rik	ENSMUST00000181371.1	lincRNA	0	0	0	0	0	0	0	0	0	0	0	0	0	0	0	0.0948904	0.0521628	0	0	0
ENSMUSG00000100959	Gm7654	ENSMUST00000186738.1	processed_pseudogene	0	0	0	0	0.0475921	0	0	0	0	0	0	0	0	0	0	0	0	0	0	0
ENSMUSG00000025940	Tmem70	ENSMUST00000065373.5,ENSMUST00000177501.1,ENSMUST00000177532.1,ENSMUST00000176451.1	processed_transcript,protein_coding	37.7084	38.7632	43.8575	39.8825	38.6448	36.8021	36.5449	38.6138	40.4095	40.6915	39.0488	39.2471	39.8894	37.8648	36.9127	35.8686	37.7659	38.2087	35.3593	32.0021
ENSMUSG00000025779	Ly96	ENSMUST00000026881.10,ENSMUST00000190366.1,ENSMUST00000191260.1	retained_intron,protein_coding	0.757958	0.643578	0.705104	0.899604	0.713881	0.716924	0.850982	0.385656	0.766965	0.386618	0.930841	0.804826	0.736873	0.529914	0.809697	1.28102	0.625954	0.72365	0.720568	1.21597
ENSMUSG00000091020	Gm5828	ENSMUST00000071842.9	processed_pseudogene	0.0473724	0.049506	0.047007	0.149934	0	0	0.0945535	0	0.0479353	0.0483273	0.139626	0	0.196499	0.048174	0	0.0474452	0.0521628	0.0964867	0	0.0552713
ENSMUSG00000042686	Jph1	ENSMUST00000186024.1,ENSMUST00000038382.4	nonsense_mediated_decay,protein_coding	40.1244	48.3179	42.5883	43.0311	44.4986	48.2729	44.1565	43.7237	41.6558	45.6209	47.566	35.1756	38.1209	43.2602	43.3426	40.8978	45.173	27.8846	41.793	49.1362
ENSMUSG00000100110	Gm28783	ENSMUST00000188872.1	lincRNA	0	0	0	0	0	0	0	0	0.0479353	0	0.0930841	0	0	0	0	0.0474452	0	0	0	0
ENSMUSG00000025777	Gdap1	ENSMUST00000026879.7,ENSMUST00000189736.1,ENSMUST00000189465.1,ENSMUST00000150457.1	nonsense_mediated_decay,retained_intron,protein_coding	103.746	116.488	106.659	116.699	112.841	116.859	106.987	121.192	123.098	118.112	114.726	108.652	120.11	103.67	122.741	107.89	98.6399	94.9911	95.6297	106.231
ENSMUSG00000099899	Gm28784	ENSMUST00000187817.1	lincRNA	0.0947448	0.148518	0.376056	0.24989	0.0951841	0.0955899	0.0945535	0	0.0479353	0.144982	0.186168	0.142028	0.245624	0.144522	0.190517	0.142336	0.0521628	0	0.154407	0.165814
ENSMUSG00000100398	Gm5251	ENSMUST00000188959.1	processed_pseudogene	0.0473724	0	0	0.049978	0	0.0477949	0.0472768	0	0	0	0	0	0.0982497	0	0	0.0474452	0	0	0	0
ENSMUSG00000101589	Rbm6-ps1	ENSMUST00000186192.1	processed_pseudogene	0.0947448	0.198024	0.047007	0.049978	0.0475921	0.0955899	0.14183	0.048207	0.0479353	0	0.0465421	0.142028	0.0491249	0	0.0476292	0.0948904	0.156488	0	0.102938	0.0552713
ENSMUSG00000102048	Gm6075	ENSMUST00000186816.1	processed_pseudogene	0	0	0	0	0	0	0	0.048207	0.0479353	0	0	0.0473427	0	0	0	0	0	0.0482433	0	0
ENSMUSG00000067780	Pi15	ENSMUST00000088476.3	protein_coding	1.13694	1.83172	1.69225	1.29943	1.28499	1.864	1.84379	0.867726	1.29425	1.83644	1.39626	1.657	1.3755	1.39705	1.19073	1.13868	1.14758	1.06135	1.02938	1.1607
ENSMUSG00000025776	Crispld1	ENSMUST00000160305.7,ENSMUST00000095075.4,ENSMUST00000159958.7	protein_coding	5.92155	5.84171	6.11091	5.29767	7.8051	6.69129	5.53138	5.92946	5.51256	7.68403	6.19009	4.82896	6.43536	5.9254	6.66809	4.55474	5.68575	4.96906	4.8381	3.97953
ENSMUSG00000100554	Gm7690	ENSMUST00000190885.1	processed_pseudogene	0	0.049506	0.0940139	0.049978	0	0	0.0472768	0.048207	0	0.0483273	0.0465421	0.0946854	0	0.048174	0	0.0474452	0.104326	0	0.102938	0.0552713
ENSMUSG00000099473	Gm18775	ENSMUST00000190763.1	transcribed_unprocessed_pseudogene	0	0	0	0	0.0951841	0	0	0.048207	0.0479353	0.0483273	0.0465421	0	0	0	0	0	0.0521628	0.0482433	0	0
ENSMUSG00000099591	Gm17969	ENSMUST00000185706.1	processed_pseudogene	0.18949	0.0990121	0.141021	0.399824	0.0475921	0.0955899	0	0	0.0479353	0	0.0930841	0.0946854	0.147375	0.048174	0.190517	0.142336	0.0521628	0.0482433	0.0514692	0.110543
ENSMUSG00000109887	Gm28756	ENSMUST00000209405.1,ENSMUST00000209898.1,ENSMUST00000191057.1	lincRNA,retained_intron	2.17913	1.73271	1.59824	1.94914	2.18924	1.76841	1.37103	1.73545	1.82154	1.88476	2.04785	1.51497	1.67025	1.63792	1.47651	1.9927	1.35623	1.59203	1.64701	1.49233
ENSMUSG00000102001	Gm28755	ENSMUST00000185773.1	unprocessed_pseudogene	0.0473724	0	0	0	0	0	0	0	0	0	0	0	0	0	0	0	0	0	0.0514692	0.0552713
ENSMUSG00000101685	Gm17837	ENSMUST00000186435.1	processed_pseudogene	0	0	0	0	0	0	0	0	0.0479353	0	0	0	0	0	0	0	0	0	0	0
ENSMUSG00000101738	Gm29006	ENSMUST00000187966.2	unitary_pseudogene	0	0	0	0	0	0	0	0	0	0	0	0	0	0	0.0476292	0	0	0	0	0
ENSMUSG00000042596	Tfap2d	ENSMUST00000037294.7,ENSMUST00000149505.1	processed_transcript,protein_coding	0.0473724	0.148518	0.0940139	0.149934	0	0.0955899	0.0945535	0	0.0479353	0.0483273	0.0465421	0.0473427	0	0	0	0	0.104326	0.0482433	0.257346	0.165814
ENSMUSG00000100720	Gm10075	ENSMUST00000162030.1	processed_pseudogene	0	0.0990121	0	0	0.0475921	0.0477949	0.0472768	0	0	0	0	0	0	0	0	0.0474452	0	0	0	0
ENSMUSG00000025927	Tfap2b	ENSMUST00000064976.5,ENSMUST00000027059.10,ENSMUST00000186972.1,ENSMUST00000191068.1,ENSMUST00000187754.6	retained_intron,protein_coding	0.947448	0.49506	0.564084	0.349846	0.428329	1.43385	0.330937	0.385656	0.431418	0.289964	0.651589	0.331399	0.491249	0.674436	0.381034	1.37591	0.469465	0.771893	0.874976	0.663256
ENSMUSG00000100204	Gm4849	ENSMUST00000188428.1	processed_pseudogene	0	0.049506	0.047007	0	0	0	0	0	0	0	0.0465421	0	0	0	0	0	0.0521628	0	0.0514692	0
ENSMUSG00000043760	Pkhd1	ENSMUST00000132647.1,ENSMUST00000147480.7,ENSMUST00000088448.11,ENSMUST00000128051.1	processed_transcript,retained_intron,protein_coding	0.0947448	0.0990121	0.188028	0	0	0.0477949	0.0945535	0.0964139	0.0958707	0	0.186168	0.0473427	0.0982497	0.048174	0	0.0474452	0.0521628	0	0.102938	0.221085
ENSMUSG00000090142	Gm15795	ENSMUST00000160969.2	processed_pseudogene	0	0	0	0	0	0	0	0	0	0	0	0.0473427	0	0	0	0.0474452	0	0	0	0
ENSMUSG00000099906	Gm28653	ENSMUST00000185494.1	lincRNA	0	0	0	0	0	0	0	0	0	0	0	0	0	0	0	0	0	0	0	0.0552713
ENSMUSG00000041872	Il17f	ENSMUST00000191111.1,ENSMUST00000189301.1,ENSMUST00000039046.9,ENSMUST00000190692.1	processed_transcript,retained_intron,protein_coding	0.0473724	0.0990121	0	0	0.0475921	0	0.0472768	0	0	0.0966545	0	0.0473427	0.0491249	0	0	0	0	0.0482433	0	0.110543
ENSMUSG00000041859	Mcm3	ENSMUST00000188112.1,ENSMUST00000053266.10,ENSMUST00000190421.1,ENSMUST00000185296.1,ENSMUST00000191061.1	retained_intron,protein_coding	3.93191	3.11888	2.82042	3.6484	3.23626	2.62872	3.21482	2.50676	3.64309	2.36804	3.63028	4.2135	3.73349	4.72105	4.85818	5.93065	5.52926	6.31988	5.30132	4.75333
ENSMUSG00000099714	Gm20587	ENSMUST00000186367.1	processed_pseudogene	0.0473724	0	0	0	0	0	0.0472768	0	0	0	0	0	0	0.048174	0	0	0	0.0482433	0.0514692	0
ENSMUSG00000102121	Gm28065	ENSMUST00000185290.1	lincRNA	0	0	0	0	0	0	0	0	0	0	0	0	0	0	0	0	0	0	0	0.0552713
ENSMUSG00000097934	6720483E21Rik	ENSMUST00000181654.1	lincRNA	0.236862	0.24753	0.235035	0.649714	0.285552	0.19118	0.189107	0.385656	0.239677	0.193309	0.465421	0.331399	0.245624	0.337218	0.238146	0.379562	0.104326	0.241217	0.360284	0.718527
ENSMUSG00000025931	Paqr8	ENSMUST00000167119.7,ENSMUST00000068880.13,ENSMUST00000189400.6,ENSMUST00000187651.1	protein_coding	193.753	198.866	195.972	191.366	209.12	213.882	207.45	193.551	211.059	206.599	208.741	233.826	215.511	245.88	248.291	210.372	240.21	245.655	213.134	158.186
ENSMUSG00000100929	Gm28064	ENSMUST00000185639.1	processed_pseudogene	0.378979	0.445554	0.376056	0.849626	0.523513	0.334564	0.330937	0.241035	0.335547	0.5316	0.511963	0.852169	0.982497	0.529914	0.762068	0.474452	0.469465	0.57892	0.463222	0.44217
ENSMUSG00000041809	Efhc1	ENSMUST00000038447.5,ENSMUST00000160782.1	processed_transcript,protein_coding	2.17913	1.18814	4.0426	1.79921	2.76034	1.52944	2.12745	1.73545	1.43806	2.31971	2.46673	3.31399	2.11237	2.4087	2.42909	2.98905	1.98219	2.17095	3.29403	2.87411
ENSMUSG00000041779	Tram2	ENSMUST00000037998.5,ENSMUST00000187210.1	processed_transcript,protein_coding	1.75278	1.78222	1.92729	1.99912	2.9983	2.34195	1.56013	1.63904	1.486	1.30484	3.35103	2.22511	1.91587	3.17948	2.2862	2.84671	2.29516	3.42528	2.6764	2.04504
ENSMUSG00000100819	Gm2693	ENSMUST00000189119.1	unprocessed_pseudogene	0.142117	0.148518	0.047007	0.24989	0.23796	0.19118	0.0945535	0.241035	0.0479353	0.0483273	0.0930841	0.284056	0	0.385392	0.238146	0.189781	0.104326	0.0964867	0.205877	0.165814
ENSMUSG00000025933	Tmem14a	ENSMUST00000027065.11,ENSMUST00000027064.7	protein_coding	22.1229	24.6045	26.4179	24.1894	18.7989	23.0372	23.3074	25.2122	22.7693	24.5986	23.5037	22.2511	20.7798	22.5936	24.2433	22.5839	22.6387	23.3015	20.2788	20.4504
ENSMUSG00000025934	Gsta3	ENSMUST00000121676.7,ENSMUST00000190711.1,ENSMUST00000027067.14,ENSMUST00000124990.2	retained_intron,protein_coding	0.99482	0.49506	0.987146	1.24945	1.61813	1.33826	1.13464	1.20517	1.00664	1.15985	1.62897	1.75168	1.03162	1.34887	1.1431	1.42336	0.782442	1.15784	0.772037	0.994884
ENSMUSG00000096375	Gm7094	ENSMUST00000178379.2	unprocessed_pseudogene	0	0.049506	0	0	0.0951841	0.0955899	0	0.0964139	0	0.0966545	0	0	0.0491249	0.048174	0	0.0474452	0.104326	0.0482433	0	0.0552713
ENSMUSG00000025936	Gm4956	ENSMUST00000082032.12,ENSMUST00000178869.7,ENSMUST00000179730.1	transcribed_unprocessed_pseudogene,processed_transcript	0.0473724	0.049506	0	0	0.0475921	0.0477949	0.0472768	0	0	0	0.0465421	0	0	0	0.0476292	0.0474452	0	0.14473	0.0514692	0.0552713
ENSMUSG00000093963	Gm21909	ENSMUST00000178260.1	unprocessed_pseudogene	0	0	0	0	0	0	0	0.048207	0	0	0	0.0473427	0	0	0	0	0	0	0	0.0552713
ENSMUSG00000067750	Khdc1a	ENSMUST00000088407.3	protein_coding	0	0	0	0	0	0	0	0	0	0	0	0	0	0	0	0.0948904	0	0	0	0.110543
ENSMUSG00000094436	Gm16327	ENSMUST00000137146.1	processed_pseudogene	0	0	0.047007	0	0	0	0	0	0	0	0	0.0473427	0	0	0	0	0	0	0	0.0552713
ENSMUSG00000041722	Khdc1c	ENSMUST00000070223.5	protein_coding	0.0473724	0	0.141021	0.099956	0.0475921	0.0955899	0	0.048207	0.0479353	0.0483273	0.0465421	0.0946854	0.0491249	0	0	0	0	0.0964867	0	0.110543
ENSMUSG00000085507	Gm2709	ENSMUST00000142979.1	unprocessed_pseudogene	0	0	0	0	0	0	0	0	0.0479353	0	0.0465421	0	0	0	0.0476292	0	0.0521628	0	0	0.0552713
ENSMUSG00000094926	Gm16533	ENSMUST00000140035.1	processed_pseudogene	0	0	0.047007	0	0.0475921	0	0	0.048207	0	0	0	0.0473427	0	0	0	0.0474452	0	0	0	0.165814
ENSMUSG00000085079	Khdc1b	ENSMUST00000147615.1	protein_coding	0.0947448	0.049506	0.0940139	0.049978	0.0475921	0	0	0	0.0479353	0	0.0465421	0.0473427	0	0	0.142888	0	0	0.0482433	0	0.0552713
ENSMUSG00000028033	Kcnq5	ENSMUST00000029667.12,ENSMUST00000173404.1,ENSMUST00000173058.7,ENSMUST00000115300.7,ENSMUST00000174183.7,ENSMUST00000115299.7,ENSMUST00000134505.1	nonsense_mediated_decay,processed_transcript,retained_intron,protein_coding	106.162	105.448	99.1847	114.2	104.798	108.877	101.645	110.731	113.271	115.164	100.624	93.928	99.134	101.551	112.548	98.686	113.819	97.4998	98.3061	125.632
ENSMUSG00000082935	Gm7658	ENSMUST00000119064.1	processed_pseudogene	0.142117	0.346542	0.47007	0.299868	0.333144	0.28677	0.0945535	0.337449	0.335547	0.338291	0.418878	0.0946854	0.245624	0.192696	0.190517	0.284671	0.156488	0.241217	0.154407	0.165814
ENSMUSG00000097109	Gm26580	ENSMUST00000181002.1	lincRNA	1.61066	1.13864	1.3162	2.0491	1.52295	2.10298	2.41112	2.12111	1.72567	1.64313	1.34972	1.3256	1.32637	2.11966	2.04806	1.42336	2.76463	1.64027	1.80142	2.32139
ENSMUSG00000100418	Gm28239	ENSMUST00000190225.1	processed_pseudogene	0	0	0.047007	0	0	0	0	0	0	0	0	0	0	0	0	0	0	0	0	0
ENSMUSG00000041670	Rims1	ENSMUST00000097808.6,ENSMUST00000097810.9,ENSMUST00000115273.8,ENSMUST00000081544.12,ENSMUST00000164877.7,ENSMUST00000097809.9,ENSMUST00000097811.9,ENSMUST00000185942.1,ENSMUST00000218140.1	protein_coding	187.263	197.678	177.028	196.264	188.369	222.963	191.707	211.773	196.247	193.261	177.604	169.582	186.822	181.664	212.093	194.62	186.013	173.145	211.126	192.731
ENSMUSG00000097642	Gm26866	ENSMUST00000180414.1	processed_pseudogene	0.0947448	0	0	0.099956	0	0.0477949	0.0472768	0.0964139	0	0.0483273	0	0	0	0	0	0.0948904	0.156488	0	0	0.0552713
ENSMUSG00000101468	Gm7761	ENSMUST00000190510.1	processed_pseudogene	0.0473724	0.0990121	0.0940139	0	0	0	0.0472768	0	0	0.0966545	0	0	0	0	0	0	0	0	0	0
ENSMUSG00000073730	4933415F23Rik	ENSMUST00000073179.5	protein_coding	0	0	0	0.099956	0	0.0955899	0	0	0	0	0.0465421	0	0.0491249	0.048174	0.0476292	0	0.0521628	0	0	0
ENSMUSG00000097970	Gm27028	ENSMUST00000182303.1	lincRNA	0.236862	0.049506	0.141021	0	0.428329	0.143385	0.425491	0.0964139	0.191741	0.338291	0.372336	0.0473427	0.147375	0.048174	0.190517	0.332116	0	0.28946	0.463222	0.0552713
ENSMUSG00000100775	Gm29107	ENSMUST00000190910.1	lincRNA	0	0.049506	0.141021	0.049978	0	0.0477949	0	0	0.0479353	0	0	0.142028	0.0491249	0.048174	0.0952585	0.0474452	0	0.0482433	0.0514692	0
ENSMUSG00000026158	Ogfrl1	ENSMUST00000188677.1,ENSMUST00000027343.5,ENSMUST00000189537.1,ENSMUST00000186064.6	processed_transcript,retained_intron,protein_coding	191.242	201.341	186.101	198.962	198.364	211.206	180.077	203.482	194.282	194.082	181.933	194.673	206.767	196.261	224.048	200.219	197.854	182.167	183.127	212.684
ENSMUSG00000099503	Gm28822	ENSMUST00000191140.1	lincRNA	0.0473724	0	0	0	0	0	0	0	0	0	0.0465421	0	0	0	0	0.0948904	0.104326	0	0	0
ENSMUSG00000026156	B3gat2	ENSMUST00000140583.1,ENSMUST00000063663.5,ENSMUST00000144602.1	protein_coding	14.7802	14.7033	15.6533	15.2433	16.4669	15.9635	13.7575	15.8601	13.5178	16.0446	15.6381	15.2444	14.8357	15.3675	15.4319	14.281	16.1183	13.1222	13.6393	14.4811
ENSMUSG00000026155	Smap1	ENSMUST00000148710.7,ENSMUST00000129254.7,ENSMUST00000149737.7,ENSMUST00000136506.1,ENSMUST00000027339.13,ENSMUST00000133398.1,ENSMUST00000141330.7	processed_transcript,retained_intron,protein_coding	45.9512	47.5753	43.7635	46.3796	44.0227	46.5523	46.5203	45.8448	43.0939	44.1228	39.5142	38.2529	43.5737	42.6822	49.3439	42.0839	43.6081	40.7174	46.9399	46.2621
ENSMUSG00000026154	Sdhaf4	ENSMUST00000155767.2,ENSMUST00000027338.3	processed_transcript,protein_coding	8.10068	6.83183	7.85016	7.84655	8.75694	7.36042	8.84076	8.43622	7.95727	8.21563	7.91215	8.85309	8.15473	7.90053	9.85925	9.06203	6.93765	8.15312	7.15421	7.9038
ENSMUSG00000026153	Fam135a	ENSMUST00000187619.6,ENSMUST00000187369.6,ENSMUST00000185525.1,ENSMUST00000188712.6,ENSMUST00000186999.6,ENSMUST00000185807.1,ENSMUST00000187752.6,ENSMUST00000186331.1,ENSMUST00000027337.14	nonsense_mediated_decay,retained_intron,protein_coding	37.1873	39.1593	35.7253	37.5835	41.072	38.2837	41.509	38.1799	40.745	40.8849	40.0262	36.5486	38.0718	38.3947	41.1517	40.6605	39.0178	34.9282	34.6902	31.6152
ENSMUSG00000026147	Col9a1	ENSMUST00000124600.1,ENSMUST00000088349.2,ENSMUST00000147902.1,ENSMUST00000054588.14	processed_transcript,protein_coding	0.615841	0.445554	0.47007	0.399824	0.475921	0.669129	0.14183	0.723105	0.527289	0.628254	0.605047	0.473427	0.491249	0.385392	0.333405	0.616787	0.36514	0.530677	0.308815	0.276357
ENSMUSG00000026141	Col19a1	ENSMUST00000144297.1,ENSMUST00000115244.8,ENSMUST00000051344.5	processed_transcript,protein_coding	9.14287	11.8814	6.58098	11.7948	11.2793	13.3348	12.0556	11.5215	12.8467	11.9368	13.6368	9.84729	10.1197	10.1165	9.38296	13.7591	8.91984	6.94704	8.85269	8.95395
ENSMUSG00000099997	Tubb4b-ps2	ENSMUST00000187481.1	processed_pseudogene	0.0947448	0.0990121	0.141021	0.099956	0	0.143385	0.0472768	0.0964139	0.191741	0	0.0465421	0	0.196499	0.24087	0.0952585	0.142336	0.0521628	0.0482433	0.0514692	0
ENSMUSG00000100131	Gm28439	ENSMUST00000187714.1	unprocessed_pseudogene	5.77943	3.96048	6.48696	4.59798	6.94844	5.25744	5.295	6.45973	6.75888	6.42752	4.74729	8.85309	7.81085	6.45531	5.66788	5.64598	6.15521	5.7892	6.22777	7.62744
ENSMUSG00000067736	Gm10222	ENSMUST00000088336.2	unprocessed_pseudogene	0.568469	0.643578	0.940139	0.699692	1.04703	1.05149	0.945535	1.44621	1.00664	0.869891	0.744673	0.710141	1.32637	0.770784	0.952585	1.28102	0.886768	1.785	1.49261	1.49233
ENSMUSG00000101939	Gm28438	ENSMUST00000188299.1	unprocessed_pseudogene	1.13694	0.445554	0.940139	0.899604	0.523513	0.430154	0.425491	0.723105	0.431418	0.628254	0.558505	0.615455	0.442124	0.626262	1.00021	0.759123	0.573791	0.86838	0.257346	0.110543
ENSMUSG00000101111	Gm28437	ENSMUST00000190277.1	unprocessed_pseudogene	4.78461	4.35653	4.7007	4.04822	5.04476	4.01477	4.25491	4.96532	5.41669	5.89593	4.93346	6.10721	5.10899	5.20279	4.85818	5.26642	5.00763	6.22339	5.04398	4.20062
ENSMUSG00000100862	Gm10925	ENSMUST00000189941.1	unprocessed_pseudogene	8.85864	8.36652	8.7433	8.09644	8.94731	7.88616	7.89522	9.11112	9.20359	9.71378	8.23794	9.89463	12.3303	9.29758	8.23986	8.35035	10.2239	10.9512	10.2938	13.4309
ENSMUSG00000102070	Gm28661	ENSMUST00000188231.1	unprocessed_pseudogene	5.21096	4.75258	5.07675	4.59798	6.42493	6.06996	5.295	6.07408	6.75888	6.13756	5.63159	6.95938	6.73011	6.02175	4.38189	5.02919	6.52035	7.28474	6.74246	6.79837
ENSMUSG00000101249	Gm29216	ENSMUST00000187117.1	unprocessed_pseudogene	5.11622	5.69319	5.35879	5.54756	5.94901	5.6398	4.49129	5.88125	6.80682	6.76582	5.81776	7.57484	6.9266	6.55166	5.42973	4.36496	4.85114	6.31988	5.14692	6.30093
ENSMUSG00000073725	Lmbrd1	ENSMUST00000191471.6,ENSMUST00000095062.9,ENSMUST00000186096.6,ENSMUST00000190195.1,ENSMUST00000187468.1,ENSMUST00000186190.1	retained_intron,protein_coding	194.416	199.856	192.4	203.61	193.985	193.139	192.038	203.192	196.775	201.283	189.938	176.21	186.38	195.683	191.803	186.744	183.352	190.995	193.164	163.603
ENSMUSG00000100450	Gm9443	ENSMUST00000188406.1	processed_pseudogene	0	0	0	0	0	0	0	0	0.0479353	0.0483273	0.0465421	0	0	0	0	0	0	0	0	0
ENSMUSG00000099392	Gm29414	ENSMUST00000185379.1	lincRNA	0	0	0	0	0	0	0	0	0	0	0	0.0473427	0	0	0	0.0474452	0	0	0	0
ENSMUSG00000033569	Adgrb3	ENSMUST00000135518.7,ENSMUST00000041838.6,ENSMUST00000154102.1,ENSMUST00000190202.1,ENSMUST00000126096.7,ENSMUST00000134022.1,ENSMUST00000189254.1,ENSMUST00000151309.7,ENSMUST00000153568.7,ENSMUST00000126626.7,ENSMUST00000146592.7	processed_transcript,retained_intron,protein_coding	109.288	120.3	110.043	118.198	103.227	114.039	115.734	114.492	120.462	119.513	102.998	100.509	101.836	100.443	109.643	100.299	107.664	93.3991	104.328	114.909
ENSMUSG00000080849	Gm15702	ENSMUST00000119680.1	processed_pseudogene	0	0	0	0	0	0	0	0	0	0	0	0	0	0	0.0476292	0	0.0521628	0.0482433	0.0514692	0
ENSMUSG00000101301	Gm29214	ENSMUST00000190216.1	processed_pseudogene	0.0947448	0.198024	0.188028	0.349846	0.190368	0.143385	0.330937	0.048207	0	0.289964	0.372336	0.142028	0.343874	0.289044	0.0952585	0.284671	0.0521628	0.14473	0.257346	0.0552713
ENSMUSG00000073722	4931408C20Rik	ENSMUST00000097801.3	protein_coding	0	0	0	0	0	0	0	0	0	0	0	0	0.0491249	0	0	0	0	0	0	0
ENSMUSG00000101514	Gm5524	ENSMUST00000185409.1	lincRNA	0	0.049506	0	0	0	0.0477949	0	0	0	0.0966545	0	0.0473427	0.0491249	0	0	0	0	0	0	0
ENSMUSG00000101033	Gm18776	ENSMUST00000188833.1	processed_pseudogene	0	0	0	0	0	0	0	0	0	0	0	0.0473427	0	0	0	0	0	0	0	0
ENSMUSG00000101372	Gm19028	ENSMUST00000189614.1	processed_pseudogene	0	0	0	0	0	0	0	0	0	0.0483273	0	0	0	0	0	0	0	0	0.0514692	0
ENSMUSG00000086240	Gm7846	ENSMUST00000145844.2	processed_pseudogene	0.0473724	0.049506	0.047007	0	0.0951841	0.143385	0.0472768	0.144621	0.191741	0.193309	0.0930841	0	0.0491249	0.048174	0	0	0.104326	0.0964867	0.102938	0
ENSMUSG00000048411	Gm597	ENSMUST00000059937.4	protein_coding	0	0	0	0	0	0	0	0	0	0	0	0	0.0491249	0	0	0	0	0.0482433	0.0514692	0.0552713
ENSMUSG00000081557	Gm5697	ENSMUST00000122295.2	processed_pseudogene	0	0.049506	0	0	0	0.0477949	0	0	0	0	0	0	0	0.096348	0	0	0	0	0	0
ENSMUSG00000099492	Gm5525	ENSMUST00000190438.1	processed_pseudogene	0.0947448	0.198024	0.0940139	0.099956	0.0951841	0.28677	0.0472768	0	0.0479353	0.386618	0.0465421	0.189371	0.0491249	0.144522	0.0476292	0.0948904	0.104326	0.241217	0.0514692	0
ENSMUSG00000053185	Gm9898	ENSMUST00000065469.2	lincRNA	0.0473724	0.0990121	0.0940139	0.049978	0.0475921	0	0	0	0.0958707	0	0.0465421	0	0	0.048174	0.0476292	0	0.0521628	0	0	0
ENSMUSG00000100261	Gm6473	ENSMUST00000188572.1	unprocessed_pseudogene	0.0473724	0	0	0.049978	0.0475921	0	0	0.0964139	0.0958707	0.144982	0.0465421	0	0	0	0	0	0.0521628	0	0	0.0552713
ENSMUSG00000048874	Phf3	ENSMUST00000186733.6,ENSMUST00000185521.1,ENSMUST00000188847.1,ENSMUST00000088310.9,ENSMUST00000187600.1,ENSMUST00000191245.6,ENSMUST00000187316.1,ENSMUST00000190190.1,ENSMUST00000187968.1,ENSMUST00000191329.1,ENSMUST00000185604.1,ENSMUST00000186105.6,ENSMUST00000188780.1,ENSMUST00000191064.6	nonsense_mediated_decay,processed_transcript,retained_intron,protein_coding	86.8809	91.4872	93.3088	100.956	97.7541	99.1267	97.6738	93.1359	103.492	98.6843	99.4604	92.6024	99.2813	102.418	100.498	88.1057	96.5012	92.386	102.012	105.513
ENSMUSG00000026064	Ptp4a1	ENSMUST00000124445.2,ENSMUST00000153681.1,ENSMUST00000076587.4,ENSMUST00000202889.1,ENSMUST00000027232.13,ENSMUST00000130934.1	processed_transcript,retained_intron,protein_coding	31.0763	29.8026	32.4818	30.0868	26.9371	25.3791	25.4349	26.0318	26.7479	26.435	27.5529	30.3467	30.9487	28.4708	30.7685	29.5109	28.4287	29.0425	26.1978	23.6561
ENSMUSG00000086727	4931428L18Rik	ENSMUST00000187892.6,ENSMUST00000187659.6,ENSMUST00000127775.7,ENSMUST00000135245.2	protein_coding	0	0	0	0	0	0	0	0	0	0	0	0	0	0	0	0.0948904	0	0	0	0
ENSMUSG00000050217	Lgsn	ENSMUST00000161773.2,ENSMUST00000062560.13	protein_coding	0	0	0	0.049978	0	0.0477949	0	0	0	0	0	0	0	0	0	0	0	0	0	0
ENSMUSG00000070960	Gm19680	ENSMUST00000095050.4	processed_pseudogene	0.0473724	0	0	0	0	0.0477949	0.0472768	0.0964139	0	0	0.0465421	0.0473427	0.0982497	0	0.0952585	0.0474452	0.0521628	0	0.102938	0.110543
ENSMUSG00000026058	Khdrbs2	ENSMUST00000189878.1,ENSMUST00000027226.11,ENSMUST00000186984.1,ENSMUST00000188257.6,ENSMUST00000185666.1	processed_transcript,protein_coding	8.29017	9.60417	9.82446	10.1455	7.1864	8.26852	10.07	9.40036	9.58707	9.5688	9.44804	8.00092	8.15473	9.58662	8.66852	7.78101	7.7201	8.97326	7.82331	5.74822
ENSMUSG00000091318	Gm5415	ENSMUST00000171322.2	protein_coding	4.50038	3.21789	3.61954	3.39851	2.28442	2.48534	3.4512	3.22987	2.78025	4.01116	3.5372	2.31979	2.50537	3.46853	3.0959	2.70438	2.34733	2.21919	1.95583	3.81372
ENSMUSG00000100481	Gm7114	ENSMUST00000190159.1	processed_pseudogene	0.0947448	0.049506	0.047007	0	0.0475921	0.0477949	0.0472768	0	0.0958707	0.0483273	0.0465421	0	0.147375	0.048174	0	0	0.0521628	0.192973	0	0
ENSMUSG00000100590	Gm4785	ENSMUST00000191025.1	processed_pseudogene	0.0947448	0.049506	0.047007	0.049978	0	0	0.0472768	0.048207	0.0479353	0	0	0	0	0.048174	0	0.0474452	0	0	0	0.0552713
ENSMUSG00000026134	Prim2	ENSMUST00000189552.1,ENSMUST00000187353.1,ENSMUST00000027312.10	retained_intron,protein_coding	5.96892	5.54468	6.15791	5.19771	4.94958	5.92657	5.295	5.88125	6.75888	6.28254	6.70206	6.2019	6.33711	4.6247	5.76314	6.54744	6.05089	5.06555	6.79393	7.24054
ENSMUSG00000101682	Gm29228	ENSMUST00000185489.1	processed_pseudogene	0	0.049506	0	0	0	0	0.0472768	0	0	0	0	0	0	0	0	0	0	0	0	0
ENSMUSG00000004768	Rab23	ENSMUST00000122822.1,ENSMUST00000115174.3,ENSMUST00000088287.9,ENSMUST00000132066.3,ENSMUST00000151482.7,ENSMUST00000195006.5,ENSMUST00000135330.7,ENSMUST00000150593.7,ENSMUST00000140354.7,ENSMUST00000138024.7	nonsense_mediated_decay,processed_transcript,retained_intron,protein_coding	25.06	27.0303	29.0033	27.5879	25.9853	27.5777	26.5695	25.4533	29.7678	26.29	26.9013	27.6481	25.6923	25.195	25.9579	24.9087	30.2023	27.4505	27.0213	25.3695
ENSMUSG00000042215	Bag2	ENSMUST00000189741.1,ENSMUST00000155484.1,ENSMUST00000044691.8,ENSMUST00000187602.1	retained_intron,protein_coding	7.05848	8.11899	6.43995	7.34677	7.70992	7.88616	7.89522	6.74898	6.99856	7.15243	5.67813	6.58064	7.7126	7.90053	6.76335	6.49999	6.62468	8.00839	7.92625	9.28558
ENSMUSG00000042197	Zfp451	ENSMUST00000140163.1,ENSMUST00000151055.7,ENSMUST00000019861.12,ENSMUST00000125723.3,ENSMUST00000139143.7,ENSMUST00000194656.5,ENSMUST00000130376.2,ENSMUST00000115167.7,ENSMUST00000044455.7	nonsense_mediated_decay,processed_transcript,retained_intron,protein_coding	50.8306	51.9318	47.9941	51.4774	48.7819	55.4421	52.3827	50.8102	56.1802	53.16	51.1963	52.4084	50.9425	54.4366	53.1066	46.5912	51.3804	48.6775	49.0501	44.9908
ENSMUSG00000081402	Gm15455	ENSMUST00000117459.2	processed_pseudogene	0.142117	0.24753	0	0.149934	0.0951841	0.19118	0.0472768	0.0964139	0.0958707	0.0966545	0.0465421	0.0946854	0.0982497	0.048174	0.190517	0.189781	0.0521628	0.0482433	0.102938	0.0552713
ENSMUSG00000042182	Bend6	ENSMUST00000115161.7,ENSMUST00000126724.7,ENSMUST00000129464.7,ENSMUST00000139700.2,ENSMUST00000195350.5,ENSMUST00000062289.10	processed_transcript,retained_intron,protein_coding	118.668	120.003	114.556	122.596	117.314	130.098	109.351	121.337	122.906	124.443	117.658	118.404	122.026	112.486	122.026	115.244	106.308	119.788	120.85	157.578
ENSMUSG00000026131	Dst	ENSMUST00000194192.2,ENSMUST00000182335.1,ENSMUST00000187486.6,ENSMUST00000185269.6,ENSMUST00000182507.3,ENSMUST00000183034.4,ENSMUST00000097786.9,ENSMUST00000183331.7,ENSMUST00000115104.9,ENSMUST00000183302.5,ENSMUST00000097785.9,ENSMUST00000185736.1,ENSMUST00000182410.2,ENSMUST00000182018.7,ENSMUST00000183006.3,ENSMUST00000189952.1,ENSMUST00000182314.7,ENSMUST00000182697.7,ENSMUST00000185897.6,…	processed_transcript,retained_intron,protein_coding	337.244	346.938	299.716	332.304	350.04	347.087	356.75	335.81	311.819	340.707	339.012	319.989	321.326	348.539	352.456	282.726	347.456	303.547	306.55	303.661
ENSMUSG00000099382	Gm28631	ENSMUST00000190740.1	processed_pseudogene	0.0473724	0	0	0	0	0	0	0	0.0479353	0	0.0465421	0	0	0	0.0476292	0.0474452	0	0	0	0
ENSMUSG00000096992	Gm26788	ENSMUST00000187268.1	retained_intron	0.0947448	0.346542	0.329049	0.24989	0.23796	0.143385	0.14183	0.241035	0.287612	0.386618	0.372336	0.142028	0.294749	0.24087	0.381034	0.332116	0.573791	0.192973	0.154407	0.276357
ENSMUSG00000101206	Gm5266	ENSMUST00000187302.1	processed_pseudogene	0	0	0	0	0	0	0	0	0	0	0	0	0	0	0	0	0	0.0482433	0	0
ENSMUSG00000101462	Gm3052	ENSMUST00000186409.1,ENSMUST00000188254.2	processed_transcript,transcribed_processed_pseudogene	1.08956	1.18814	0.799118	1.19947	0.761473	1.19487	0.803705	0.530277	0.766965	1.11153	0.698131	0.946854	0.835123	1.15618	1.00021	0.759123	1.09542	0.771893	0.463222	0.718527
ENSMUSG00000102336	Gm37233	ENSMUST00000192173.1	lincRNA	2.55811	3.66345	2.39736	3.04866	3.617	3.44123	3.07299	3.08525	2.34883	3.38291	3.07178	2.22511	2.06324	4.23931	4.00086	2.27737	3.18193	4.24541	3.75725	3.86899
ENSMUSG00000042111	Ccdc115	ENSMUST00000188583.1,ENSMUST00000042493.9	retained_intron,protein_coding	15.9171	15.2479	15.8884	14.5436	13.7541	14.5775	16.1687	16.3422	16.346	15.2231	15.2193	18.1796	14.541	13.3442	14.384	14.5657	18.4656	16.9817	16.6245	19.7871
ENSMUSG00000026127	Imp4	ENSMUST00000027303.13,ENSMUST00000134327.1,ENSMUST00000191000.1,ENSMUST00000136770.2,ENSMUST00000149962.7,ENSMUST00000128086.1,ENSMUST00000137794.7,ENSMUST00000187077.1	nonsense_mediated_decay,processed_transcript,retained_intron,protein_coding	25.5811	24.654	24.9137	26.6383	25.1762	26.0482	28.1297	22.7537	25.8851	22.9071	27.7856	26.4646	26.38	26.4957	23.767	26	25.5076	28.2706	26.5581	24.9274
ENSMUSG00000026126	Ptpn18	ENSMUST00000188019.1,ENSMUST00000185610.1,ENSMUST00000188972.2,ENSMUST00000186252.1,ENSMUST00000190122.1,ENSMUST00000027302.13,ENSMUST00000188884.2	processed_transcript,retained_intron,protein_coding	2.60548	1.28716	2.16232	1.34941	2.04646	1.05149	0.945535	0.674898	1.00664	0.869891	2.60635	3.21931	3.24224	3.03496	2.14332	4.22262	3.07761	3.85947	2.77933	3.70318
ENSMUSG00000100280	Gm28417	ENSMUST00000191357.2	retained_intron	0.0947448	0	0.0940139	0.049978	0.0951841	0.0477949	0	0	0	0.0483273	0.23271	0.142028	0.196499	0.24087	0	0.284671	0.104326	0.192973	0.205877	0.110543
ENSMUSG00000101223	4930568A12Rik	ENSMUST00000188292.6,ENSMUST00000186117.1	lincRNA	0.0473724	0	0.047007	0.049978	0.0475921	0.0477949	0	0	0.0479353	0.0966545	0	0.189371	0.0491249	0.048174	0	0	0.156488	0.0964867	0	0.110543
ENSMUSG00000026125	Prss39	ENSMUST00000191604.1,ENSMUST00000027299.9	nonsense_mediated_decay,protein_coding	0	0	0	0	0	0	0	0	0	0	0	0	0	0	0	0	0	0	0	0.0552713
ENSMUSG00000026124	Cfc1	ENSMUST00000027298.4	protein_coding	0.0473724	0.049506	0	0	0.0475921	0.0477949	0	0	0.0958707	0	0	0.0473427	0.0491249	0	0	0.142336	0	0	0	0.110543
ENSMUSG00000101803	Gm28419	ENSMUST00000189108.1	processed_pseudogene	0	0	0	0	0	0	0.0472768	0	0	0	0	0	0	0	0	0	0	0	0	0
ENSMUSG00000037529	Prss40	ENSMUST00000047840.8,ENSMUST00000190790.6,ENSMUST00000115071.3	nonsense_mediated_decay,protein_coding	0	0.049506	0	0	0.0475921	0.0477949	0.0472768	0	0	0.0483273	0	0	0	0	0.0476292	0.142336	0	0	0.0514692	0
ENSMUSG00000045174	Amer3	ENSMUST00000052670.10	protein_coding	45.0985	48.0209	45.0327	47.0793	45.2125	48.3207	46.804	46.3751	44.5799	44.5094	45.0992	45.449	37.0893	43.1157	47.1053	40.2335	54.8753	38.7876	50.6456	50.5732
ENSMUSG00000103521	Gm29730	ENSMUST00000192986.1	processed_pseudogene	0	0	0	0	0	0.0477949	0	0	0	0	0	0	0	0	0	0	0	0	0	0
ENSMUSG00000104098	AA619741	ENSMUST00000195095.1	processed_pseudogene	0	0	0.047007	0	0	0.0477949	0	0	0	0	0	0	0	0	0	0	0	0	0	0
ENSMUSG00000037509	Arhgef4	ENSMUST00000160855.1,ENSMUST00000211073.1,ENSMUST00000047664.15,ENSMUST00000162760.7,ENSMUST00000162599.7,ENSMUST00000159021.7,ENSMUST00000159059.1,ENSMUST00000159747.8	nonsense_mediated_decay,retained_intron,protein_coding	258.037	257.481	261.359	259.886	270.275	261.151	265.554	278.829	276.06	278.752	241.321	272.694	260.853	249.878	270.82	251.554	290.808	284.877	256.111	237.832
ENSMUSG00000102537	Gm37224	ENSMUST00000192878.1	processed_pseudogene	0	0	0	0.049978	0	0	0	0.0964139	0	0	0	0	0.0982497	0	0.0952585	0	0	0.0482433	0	0.0552713
ENSMUSG00000102612	Gm37845	ENSMUST00000194977.1	processed_pseudogene	0.18949	0	0	0	0	0.0477949	0.0945535	0	0	0.193309	0.0465421	0	0	0.048174	0.0952585	0	0	0.0964867	0	0
ENSMUSG00000037503	Fam168b	ENSMUST00000170092.7,ENSMUST00000185231.1,ENSMUST00000185279.1,ENSMUST00000191307.6,ENSMUST00000167518.7,ENSMUST00000185469.6,ENSMUST00000047534.11,ENSMUST00000140534.1	nonsense_mediated_decay,processed_transcript,retained_intron,protein_coding	271.965	275.254	265.589	275.529	268.134	283.663	264.703	282.734	285.263	289.432	255.795	249.638	264.046	273.676	278.107	250.178	266.448	241.844	248.39	253.474
ENSMUSG00000026123	Plekhb2	ENSMUST00000191722.1,ENSMUST00000152654.2,ENSMUST00000027297.10,ENSMUST00000156687.7	processed_transcript,protein_coding	248.184	253.768	266.012	257.087	267.658	251.64	253.12	260.125	252.763	258.502	233.129	250.159	257.365	259.176	247.91	238.27	247.2	277.303	266.816	252.479
ENSMUSG00000103716	Gm19430	ENSMUST00000193847.1	processed_pseudogene	0	0	0	0	0	0	0	0	0.0479353	0	0	0	0	0	0	0	0	0	0	0
ENSMUSG00000103548	Gm37670	ENSMUST00000193622.1	processed_pseudogene	0.0473724	0	0	0.099956	0	0	0.0945535	0	0	0	0	0.0473427	0.0491249	0	0	0	0	0.0482433	0	0
ENSMUSG00000104417	Gm37068	ENSMUST00000195168.1	lincRNA	0	0	0	0	0	0	0	0	0	0	0	0.0473427	0	0	0	0.0474452	0	0	0	0.110543
ENSMUSG00000102531	1110002O04Rik	ENSMUST00000194261.1	lincRNA	0.0947448	0.0990121	0.188028	0.049978	0	0.0477949	0.0945535	0.048207	0.0958707	0	0	0	0	0	0.0952585	0.0948904	0.104326	0.14473	0.102938	0.0552713
ENSMUSG00000103708	Gm33222	ENSMUST00000194823.1,ENSMUST00000193725.1	lincRNA	0	0.0990121	0.047007	0	0.0475921	0	0.0472768	0	0	0	0.0465421	0	0	0	0.0476292	0	0	0	0.0514692	0
ENSMUSG00000045216	Hs6st1	ENSMUST00000194670.1,ENSMUST00000088174.3	retained_intron,protein_coding	66.8898	70.1996	69.9934	72.668	65.7722	73.6998	62.7835	67.1041	66.726	70.7028	66.8809	64.9542	67.1537	69.7078	71.0628	65.8539	70.2111	71.6896	78.1816	85.1731
ENSMUSG00000102202	Gm33280	ENSMUST00000193983.1	lincRNA	0.331607	0.198024	0.282042	0.449802	0.571105	0.238975	0.378214	0.144621	0.575224	0.289964	0.325794	0.52077	0.785998	0.529914	0.381034	0.189781	0.417302	0.771893	0.514692	0.939612
ENSMUSG00000037470	Uggt1	ENSMUST00000173250.1,ENSMUST00000192159.1,ENSMUST00000174716.7,ENSMUST00000173082.1,ENSMUST00000046875.13,ENSMUST00000172592.1,ENSMUST00000174142.1,ENSMUST00000174266.7,ENSMUST00000173999.7,ENSMUST00000174224.7,ENSMUST00000173166.1	nonsense_mediated_decay,retained_intron,protein_coding	61.4894	57.9221	56.2673	59.4738	62.6788	57.0671	60.3724	58.4269	57.9059	59.0559	63.2041	56.8113	66.7607	65.7093	61.0607	54.4671	62.0216	62.5233	62.1747	62.125
ENSMUSG00000047180	Neurl3	ENSMUST00000056946.7,ENSMUST00000188666.2	protein_coding	1.84752	1.08913	0.893132	0.599736	1.38017	0.908104	1.27647	1.10876	1.34219	0.869891	1.30318	1.98839	1.76849	1.87879	1.9528	1.9927	2.34733	2.02622	2.26464	1.60287
ENSMUSG00000037447	Arid5a	ENSMUST00000137906.1,ENSMUST00000115031.7,ENSMUST00000140218.1,ENSMUST00000147123.7,ENSMUST00000115029.1,ENSMUST00000115032.7,ENSMUST00000142319.7,ENSMUST00000141121.1,ENSMUST00000124280.7,ENSMUST00000192874.1,ENSMUST00000150747.7,ENSMUST00000126413.7,ENSMUST00000116629.8,ENSMUST00000145179.7,ENSMUST00000097778.8	nonsense_mediated_decay,processed_transcript,retained_intron,protein_coding	10.6588	8.26751	8.69629	9.14598	8.3762	9.79796	12.2447	8.58084	8.62836	9.90709	10.4254	9.98931	9.2846	9.68297	9.85925	11.7664	12.1539	10.4206	13.5879	11.0543
ENSMUSG00000102762	4930403P22Rik	ENSMUST00000192234.1	lincRNA	0.0473724	0.049506	0.047007	0.049978	0.0951841	0	0.0472768	0.144621	0	0	0.0465421	0.0473427	0.0491249	0.048174	0.0476292	0.0474452	0	0.0964867	0.0514692	0.110543
ENSMUSG00000010453	Kansl3	ENSMUST00000186470.1,ENSMUST00000187628.1,ENSMUST00000185621.2,ENSMUST00000188961.6,ENSMUST00000185912.6,ENSMUST00000010597.9,ENSMUST00000188528.6,ENSMUST00000188957.1,ENSMUST00000185614.1	nonsense_mediated_decay,retained_intron,protein_coding	67.8372	65.5955	65.8098	67.5203	72.8635	72.8395	70.7733	67.9718	73.1014	63.792	70.0458	70.1146	67.5958	64.4086	65.9189	67.8941	63.8473	62.2821	69.226	57.5927
ENSMUSG00000037432	Fer1l5	ENSMUST00000140452.3,ENSMUST00000179162.6,ENSMUST00000202030.1	nonsense_mediated_decay,protein_coding	15.9645	15.0498	16.4054	15.0934	16.4193	16.8238	14.7976	13.3533	15.9145	13.7249	12.8921	16.0018	17.0463	17.0054	16.1463	12.7628	12.4669	15.4861	14.154	12.7677
ENSMUSG00000001143	Lman2l	ENSMUST00000152088.1,ENSMUST00000001171.12,ENSMUST00000125304.7,ENSMUST00000134594.7,ENSMUST00000123583.1,ENSMUST00000192969.5,ENSMUST00000115011.7,ENSMUST00000193502.1	nonsense_mediated_decay,retained_intron,protein_coding	56.3731	49.209	51.7077	52.0271	60.0136	52.0487	46.4258	47.2428	48.2709	50.8886	47.6125	52.5504	55.6093	55.1592	56.0596	44.0766	46.5814	45.0593	45.0355	42.9458
ENSMUSG00000037408	Cnnm4	ENSMUST00000192530.1,ENSMUST00000153128.1	retained_intron,protein_coding	15.1592	16.1885	17.3456	15.6931	14.5632	17.015	16.5941	14.5585	15.4352	15.2231	14.94	16.9014	15.2778	13.4887	16.4321	14.9452	17.0051	14.0388	18.1686	16.1392
ENSMUSG00000001138	Cnnm3	ENSMUST00000097776.3,ENSMUST00000135100.1,ENSMUST00000001166.13,ENSMUST00000154225.1,ENSMUST00000195264.1	retained_intron,protein_coding	34.6292	32.1789	34.9262	32.1858	34.9802	35.0337	35.9776	32.7807	31.2538	32.6209	31.8813	32.9032	33.6997	35.4079	31.34	33.4489	31.8193	31.1652	32.2197	35.4842
ENSMUSG00000067653	Ankrd23	ENSMUST00000194853.2,ENSMUST00000054665.9,ENSMUST00000193083.5,ENSMUST00000193991.2	processed_transcript,protein_coding	0.331607	0.24753	0.235035	0.399824	0.523513	0.19118	0.236384	0.530277	0.383483	0.483273	0.511963	0.52077	0.294749	0.289044	0.285775	0.806568	0.36514	0.385947	0.463222	0.552713
ENSMUSG00000109510	Gm42417	ENSMUST00000191849.5,ENSMUST00000207088.1	nonsense_mediated_decay,protein_coding	0	0	0	0	0	0	0	0	0.0479353	0	0	0	0	0	0	0	0	0.0482433	0	0
ENSMUSG00000079610	Ankrd39	ENSMUST00000194894.3,ENSMUST00000001172.11,ENSMUST00000208269.1,ENSMUST00000208690.1,ENSMUST00000207843.1,ENSMUST00000207922.1	nonsense_mediated_decay,processed_transcript,retained_intron,protein_coding	5.35308	5.14863	4.93573	5.14774	5.04476	5.40083	5.01134	5.73663	5.27289	5.75094	4.65421	6.2019	4.27386	4.38383	4.239	5.8832	5.58142	4.48663	4.06606	3.75845
ENSMUSG00000026121	Sema4c	ENSMUST00000191785.1,ENSMUST00000191642.5,ENSMUST00000191677.5,ENSMUST00000195620.5,ENSMUST00000195339.2,ENSMUST00000193382.5,ENSMUST00000114991.7,ENSMUST00000195160.1	retained_intron,protein_coding	13.5959	11.6834	11.1407	11.5449	11.089	10.0847	10.0227	10.2681	10.8813	10.8253	11.2632	13.6347	14.0988	12.9106	12.7646	13	12.6234	10.9995	12.4555	10.5015
ENSMUSG00000087589	D430040D24Rik	ENSMUST00000194426.1	retained_intron	0.710586	1.03963	1.12817	0.899604	0.951841	0.764719	0.472768	1.01235	0.479353	0.918218	0.791215	1.04154	0.785998	0.72261	1.19073	1.32847	1.25191	0.771893	0.823506	1.27124
ENSMUSG00000046337	Fam178b	ENSMUST00000195729.1,ENSMUST00000193155.5,ENSMUST00000194839.5,ENSMUST00000193763.5,ENSMUST00000114981.2,ENSMUST00000193548.5,ENSMUST00000194025.1,ENSMUST00000170295.7	nonsense_mediated_decay,processed_transcript,protein_coding	0.142117	0.0990121	0.329049	0.199912	0.23796	0.0477949	0.14183	0.289242	0.0479353	0.144982	0.139626	0.284056	0.147375	0.192696	0.0952585	0.189781	0.104326	0.0964867	0.154407	0.276357
ENSMUSG00000089906	Gm6428	ENSMUST00000161062.1	processed_pseudogene	0	0.049506	0	0	0	0	0	0	0	0	0	0	0	0	0	0	0	0	0	0
ENSMUSG00000061518	Cox5b	ENSMUST00000195151.5,ENSMUST00000193235.1,ENSMUST00000192859.1,ENSMUST00000081180.5,ENSMUST00000191790.5,ENSMUST00000193210.5	processed_transcript,retained_intron,protein_coding	169.735	167.578	171.951	176.173	148.868	143.911	154.264	167.375	163.316	162.38	158.569	165.321	163.979	134.984	151.937	155.668	160.609	167.549	162.9	138.012
ENSMUSG00000037351	Actr1b	ENSMUST00000162662.1,ENSMUST00000160043.1,ENSMUST00000159675.1,ENSMUST00000159448.7,ENSMUST00000162684.2,ENSMUST00000043951.9,ENSMUST00000160084.1	processed_transcript,retained_intron,protein_coding	238.188	247.728	227.655	248.941	246.432	241.269	231.042	248.603	245.429	240.186	232.71	234.583	242.038	223.865	243.052	248.423	224.926	225.538	232.177	230.868
ENSMUSG00000102416	4933424G06Rik	ENSMUST00000192873.2,ENSMUST00000193459.2,ENSMUST00000195374.1,ENSMUST00000208994.1	processed_transcript,retained_intron,protein_coding	0.663213	0.792097	0.47007	0.399824	0.380737	0.573539	0.567321	0.48207	0.814901	0.579927	0.698131	0.52077	0.442124	0.529914	0.285775	0.521897	0.156488	0.43419	0.772037	0.607984
ENSMUSG00000104237	Gm33533	ENSMUST00000193853.1	lincRNA	0.757958	0.841603	0.376056	0.649714	0.761473	0.764719	0.803705	0.771312	0.814901	0.386618	0.884299	0.331399	0.785998	0.674436	0.381034	0.616787	1.04326	0.72365	0.977914	0.663256
ENSMUSG00000026117	Zap70	ENSMUST00000190128.1,ENSMUST00000185871.1,ENSMUST00000186624.1,ENSMUST00000027291.6	retained_intron,protein_coding	4.64249	4.30703	3.94859	4.89785	4.99717	4.11036	4.30219	4.19401	3.83483	4.88105	4.32841	4.26084	4.81424	3.5167	4.81055	5.02919	4.43384	4.0042	3.4999	3.97953
ENSMUSG00000097291	Gm18828	ENSMUST00000181035.1,ENSMUST00000180475.1	transcribed_processed_pseudogene,processed_transcript	0.0473724	0	0.047007	0	0.0951841	0	0.0472768	0	0	0	0.0465421	0	0	0.096348	0	0	0	0.0482433	0.0514692	0
ENSMUSG00000026116	Tmem131	ENSMUST00000190442.1,ENSMUST00000189470.1,ENSMUST00000187917.1,ENSMUST00000191381.1,ENSMUST00000194563.5,ENSMUST00000185964.2,ENSMUST00000186486.1,ENSMUST00000027290.11	nonsense_mediated_decay,retained_intron,protein_coding	99.6715	105.695	108.727	101.255	105.559	105.914	107.649	96.3657	102.15	102.695	101.369	89.6198	100.902	110.27	101.641	97.4524	107.612	99.9119	108.085	147.132
ENSMUSG00000102930	Gm38115	ENSMUST00000194317.1	sense_intronic	0	0	0.047007	0	0	0	0	0.048207	0	0.0966545	0	0	0.0491249	0	0.0476292	0.0948904	0	0	0	0
ENSMUSG00000080054	Rpl12-ps1	ENSMUST00000116168.3	processed_pseudogene	0.0473724	0	0	0	0	0	0	0	0	0	0	0	0	0	0	0	0	0	0	0.0552713
ENSMUSG00000050122	Vwa3b	ENSMUST00000194048.1,ENSMUST00000169057.2,ENSMUST00000195450.1,ENSMUST00000194320.1,ENSMUST00000027289.13,ENSMUST00000067178.13,ENSMUST00000117172.8,ENSMUST00000162449.6,ENSMUST00000194890.1	nonsense_mediated_decay,processed_transcript,retained_intron,protein_coding	9.61659	8.66356	10.8586	10.7953	10.2323	10.1803	9.59718	9.40036	10.6416	10.342	9.26187	10.4627	10.8566	11.1764	10.4784	8.9197	11.2672	7.91191	9.41886	12.7124
ENSMUSG00000026114	Cnga3	ENSMUST00000194195.5,ENSMUST00000195272.5,ENSMUST00000191981.5,ENSMUST00000027288.9	protein_coding	0.18949	0.0990121	0.188028	0	0.523513	0.143385	0.236384	0.144621	0.191741	0.144982	0	0	0.0982497	0.337218	0.0476292	0	0.260814	0.43419	0.257346	0.165814
ENSMUSG00000026113	Inpp4a	ENSMUST00000146676.1,ENSMUST00000123124.1,ENSMUST00000114933.8,ENSMUST00000027287.10,ENSMUST00000193024.1,ENSMUST00000136846.7,ENSMUST00000058307.14,ENSMUST00000137266.7,ENSMUST00000193774.5,ENSMUST00000140264.7,ENSMUST00000168546.2,ENSMUST00000132615.7,ENSMUST00000132401.7	processed_transcript,retained_intron,protein_coding	106.635	115.795	103.321	111.801	110.937	121.208	114.268	114.781	121.852	111.443	112.213	108.841	108.664	111.186	115.93	109.788	101.926	91.6141	100.725	102.639
ENSMUSG00000026112	Coa5	ENSMUST00000027286.6,ENSMUST00000192179.1	retained_intron,protein_coding	95.2185	93.2694	96.4583	96.2077	99.8482	98.6965	94.128	100.463	95.7269	99.8924	85.0789	101.219	103.899	96.8779	101.546	101.912	104.221	98.9953	93.365	103.689
ENSMUSG00000026111	Unc50	ENSMUST00000193979.5,ENSMUST00000134184.1,ENSMUST00000193713.1,ENSMUST00000027285.12,ENSMUST00000118059.2,ENSMUST00000114925.9,ENSMUST00000144617.7	retained_intron,protein_coding	27.3339	28.961	26.794	28.4875	26.366	24.7578	24.8676	26.6585	25.5016	26.145	29.4611	27.1747	26.9204	23.798	28.1013	26.427	22.9516	29.5732	25.3228	18.4053
ENSMUSG00000026110	Mgat4a	ENSMUST00000143636.7,ENSMUST00000151952.7,ENSMUST00000154819.7,ENSMUST00000042161.14,ENSMUST00000194660.1,ENSMUST00000149791.7,ENSMUST00000148047.1,ENSMUST00000195598.1	nonsense_mediated_decay,retained_intron,protein_coding	42.8246	42.7732	45.5497	45.8298	48.3535	45.0706	45.7639	44.7361	51.3388	46.8774	49.2415	51.0828	51.1881	49.9564	49.8678	48.1569	52.0585	48.8705	47.4546	44.8803
ENSMUSG00000087233	Gm43213	ENSMUST00000151866.1	processed_pseudogene	0.0473724	0.049506	0.047007	0	0.190368	0.28677	0.0945535	0.048207	0.0479353	0	0.0930841	0	0	0.048174	0	0	0.0521628	0	0.154407	0.0552713
ENSMUSG00000026090	2010300C02Rik	ENSMUST00000162875.7,ENSMUST00000160589.1,ENSMUST00000160023.5	protein_coding	354.44	371.543	353.492	362.191	343.044	371.462	390.081	385.367	381.853	389.808	343.061	322.262	326.975	335.725	338.787	328.748	423.04	331.432	378.607	331.241
ENSMUSG00000060771	Tsga10	ENSMUST00000041815.14,ENSMUST00000134024.1,ENSMUST00000151735.7,ENSMUST00000155852.6,ENSMUST00000114902.7,ENSMUST00000088072.9,ENSMUST00000193669.1,ENSMUST00000123082.7	nonsense_mediated_decay,retained_intron,protein_coding	19.2332	17.6737	18.4737	21.2407	22.7966	18.7834	19.3835	19.4756	22.3379	17.7361	20.4785	20.8781	22.8431	21.4856	21.4332	21.7299	20.9694	21.6613	17.0878	18.0184
ENSMUSG00000037216	Lipt1	ENSMUST00000142670.1,ENSMUST00000128085.1,ENSMUST00000041621.4,ENSMUST00000144440.1	protein_coding	4.68987	3.3169	3.90158	4.0982	3.90255	4.44493	3.4512	3.76014	4.64973	3.47956	3.39757	4.07147	4.66686	3.17948	4.00086	3.36861	3.54707	4.24541	3.70578	4.03481
ENSMUSG00000026088	Mitd1	ENSMUST00000127170.1,ENSMUST00000139725.7,ENSMUST00000138806.1,ENSMUST00000131754.1,ENSMUST00000027257.9	processed_transcript,retained_intron,protein_coding	4.59512	4.70307	4.98274	5.29767	5.18754	4.34934	4.91678	5.20635	4.8894	4.63942	6.14355	5.30238	4.66686	5.29914	4.33426	5.55109	3.91221	4.6796	5.66161	4.14535
ENSMUSG00000026087	Mrpl30	ENSMUST00000162513.1,ENSMUST00000193673.5,ENSMUST00000195373.1,ENSMUST00000161694.1,ENSMUST00000194857.5,ENSMUST00000027256.11,ENSMUST00000160082.2	retained_intron,protein_coding	33.3502	31.6344	34.5971	35.7843	33.1241	31.2101	30.8245	32.2505	34.7052	35.7622	30.9039	31.9563	29.3275	32.1321	33.7691	30.7919	34.7926	37.9675	34.6387	30.1781
ENSMUSG00000061584	Lyg2	ENSMUST00000078307.6	protein_coding	0.521096	0.24753	0.282042	0.549758	0.571105	0.143385	0.283661	0.385656	0.575224	0.289964	0.558505	0.473427	0.540373	0.192696	0.476292	0.379562	0.36514	0.14473	0.154407	0.497442
ENSMUSG00000026085	Lyg1	ENSMUST00000027254.9,ENSMUST00000144184.1,ENSMUST00000114894.1	processed_transcript,protein_coding	0	0	0	0	0	0	0	0	0	0.0483273	0	0.0473427	0	0	0	0	0	0	0	0
ENSMUSG00000058407	Txndc9	ENSMUST00000192237.1,ENSMUST00000193832.5,ENSMUST00000194747.1,ENSMUST00000195032.5,ENSMUST00000192960.5,ENSMUST00000162031.7,ENSMUST00000194692.1,ENSMUST00000195247.5	retained_intron,protein_coding	44.0089	43.4168	44.6096	44.7303	37.7881	35.416	39.2397	40.1564	44.4361	43.9778	41.4224	44.0287	41.9526	42.6822	42.8187	38.6678	39.4351	44.818	43.0797	41.4535
ENSMUSG00000026083	Eif5b	ENSMUST00000193151.5,ENSMUST00000192548.5,ENSMUST00000195664.1,ENSMUST00000193806.5,ENSMUST00000027252.7	processed_transcript,retained_intron,protein_coding	108.53	103.567	110.325	105.454	94.5654	111.984	99.2812	96.7032	106.896	105.498	96.0628	98.4729	104.096	108.632	107.309	99.8247	105.473	98.0304	101.343	99.212
ENSMUSG00000026082	Rev1	ENSMUST00000192594.5,ENSMUST00000193113.1,ENSMUST00000193008.1,ENSMUST00000192697.1,ENSMUST00000193472.1,ENSMUST00000194815.5,ENSMUST00000193922.1,ENSMUST00000194650.5,ENSMUST00000193697.5,ENSMUST00000195383.1,ENSMUST00000027251.11	nonsense_mediated_decay,processed_transcript,retained_intron,protein_coding	14.0222	16.9806	13.632	15.4932	17.1807	17.5885	17.1615	17.3545	17.6402	14.7881	18.3376	15.4811	17.3411	14.5485	16.1463	16.2737	16.2226	16.065	14.3084	10.5568
ENSMUSG00000103804	Gm37062	ENSMUST00000195028.1	sense_intronic	0.710586	0.544566	0.517077	0.49978	0.475921	0.334564	0.236384	0.578484	0.766965	0.5316	0.511963	0.662798	0.343874	0.48174	0.476292	0.332116	0.36514	0.43419	0.360284	0.552713
ENSMUSG00000102716	Gm5099	ENSMUST00000194892.1	lincRNA	0	0	0	0.049978	0	0	0	0	0	0	0	0	0	0	0	0	0	0	0	0
ENSMUSG00000037138	Aff3	ENSMUST00000134963.1,ENSMUST00000039827.13,ENSMUST00000212668.1,ENSMUST00000136641.2,ENSMUST00000095027.8,ENSMUST00000027250.13	nonsense_mediated_decay,processed_transcript,protein_coding	63.5264	59.1102	56.8314	57.3248	61.2034	62.5636	61.9326	63.9707	62.0763	61.1823	56.6882	53.2132	60.3253	56.0263	64.109	54.0875	57.4312	51.6204	61.763	67.9284
ENSMUSG00000102984	Gm34727	ENSMUST00000195175.1	processed_pseudogene	0	0	0.047007	0	0.0475921	0	0	0	0.0479353	0	0	0	0	0	0	0.0474452	0	0.0964867	0.0514692	0
ENSMUSG00000048814	Lonrf2	ENSMUST00000147695.7,ENSMUST00000191724.1,ENSMUST00000039612.4	retained_intron,protein_coding	173.383	187.034	176.746	177.972	185.895	195.433	181.637	180.246	175.252	186.93	166.202	163.901	179.944	174.534	189.612	156.996	160.192	167.549	166.914	168.08
ENSMUSG00000026080	Chst10	ENSMUST00000027249.11,ENSMUST00000194657.1,ENSMUST00000192948.5,ENSMUST00000193435.5,ENSMUST00000192175.1,ENSMUST00000193441.5,ENSMUST00000195731.1,ENSMUST00000194361.5	nonsense_mediated_decay,retained_intron,protein_coding	67.0793	67.5757	68.5362	67.3204	66.962	64.0452	63.3036	68.02	64.6648	66.8366	64.1815	62.1137	63.7641	64.794	65.8712	59.4014	62.4389	63.4882	60.6307	49.1362
ENSMUSG00000102447	Gm6621	ENSMUST00000193251.1	processed_pseudogene	0	0	0	0	0	0	0	0.048207	0	0	0	0	0	0	0	0	0	0	0	0
ENSMUSG00000067604	Nms	ENSMUST00000160214.1,ENSMUST00000088029.7	protein_coding	0	0	0	0	0.0951841	0	0	0.048207	0	0	0.0465421	0	0	0.048174	0	0.0474452	0	0.14473	0	0
ENSMUSG00000026078	Pdcl3	ENSMUST00000194552.1,ENSMUST00000193073.1,ENSMUST00000193489.1,ENSMUST00000027247.10	nonsense_mediated_decay,retained_intron,protein_coding	17.6699	16.238	19.3669	18.4419	16.5144	18.1143	18.6743	17.3545	19.3659	17.2045	16.4293	18.369	17.5376	19.655	18.3849	19.4051	17.8918	19.7798	19.6097	15.9734
ENSMUSG00000104188	Gm37821	ENSMUST00000195476.1	lincRNA	0	0	0	0	0	0.0477949	0	0	0	0.0483273	0	0	0	0	0	0	0	0	0.0514692	0
ENSMUSG00000026077	Npas2	ENSMUST00000056815.8,ENSMUST00000173050.7,ENSMUST00000172825.1	processed_transcript,protein_coding	36.4294	39.8029	38.9688	37.5335	33.0765	39.9566	34.3229	34.5644	34.6093	39.435	31.7417	30.8675	33.6997	37.0458	34.7217	34.4927	26.9682	28.1741	42.8223	45.8199
ENSMUSG00000092553	Gm20428	ENSMUST00000174365.1	processed_pseudogene	0	0	0	0.049978	0	0.0477949	0	0	0	0	0	0	0	0	0	0.0474452	0.0521628	0	0.0514692	0
ENSMUSG00000092563	Gm3617	ENSMUST00000173076.1	processed_pseudogene	0.0473724	0	0.0940139	0	0	0.0955899	0.0472768	0.048207	0	0.144982	0.0930841	0.0946854	0	0.048174	0.0476292	0.0948904	0.156488	0.0964867	0.205877	0.165814
ENSMUSG00000073702	Rpl31	ENSMUST00000191855.1,ENSMUST00000086535.11,ENSMUST00000179954.7,ENSMUST00000178079.7,ENSMUST00000194746.5,ENSMUST00000195123.5	retained_intron,protein_coding	118.431	106.091	114.744	112.7	118.695	104.719	108.973	111.069	118.161	120.383	110.444	137.673	115.935	105.694	110.833	127.865	124.826	148.782	143.753	190.797
ENSMUSG00000003134	Tbc1d8	ENSMUST00000195854.1,ENSMUST00000192099.1,ENSMUST00000193823.1,ENSMUST00000192531.5,ENSMUST00000054462.10	nonsense_mediated_decay,retained_intron,protein_coding	15.775	15.2479	13.9611	15.6431	15.1343	15.4856	15.4595	13.8354	15.7228	13.8699	17.2206	15.8125	16.3586	16.2828	16.575	20.2117	16.2226	19.7315	16.2128	19.6213
ENSMUSG00000003135	Cnot11	ENSMUST00000195567.1,ENSMUST00000003219.13,ENSMUST00000161515.7,ENSMUST00000160145.1	retained_intron,protein_coding	34.9134	41.5356	37.7466	37.5835	33.6952	38.4749	34.4648	38.7102	37.773	38.1785	33.231	36.3119	37.0401	37.0458	36.6269	37.0072	36.4096	38.3534	38.2931	40.6244
ENSMUSG00000085894	Gm15832	ENSMUST00000146314.1	processed_transcript	1.75278	1.18814	1.78626	2.09908	0.904249	1.81621	1.46558	1.54262	1.58187	1.25651	1.62897	2.08308	1.76849	1.92696	2.42909	2.22992	1.61705	1.49554	1.49261	1.05015
ENSMUSG00000048234	Rnf149	ENSMUST00000195705.1,ENSMUST00000062525.10,ENSMUST00000153381.1,ENSMUST00000195136.1	nonsense_mediated_decay,retained_intron,protein_coding	18.0489	20.0995	17.8626	19.2915	19.6079	18.0187	20.6599	19.1864	20.5163	16.8662	21.0835	21.683	21.8114	22.2564	20.7664	19.8795	21.9084	20.6481	18.8892	19.0686
ENSMUSG00000102471	Gm5100	ENSMUST00000195631.1	processed_pseudogene	0	0	0.047007	0.099956	0.0475921	0.0477949	0	0	0	0	0	0	0	0.048174	0	0	0	0	0	0
ENSMUSG00000050967	Creg2	ENSMUST00000053355.5	protein_coding	133.732	159.657	137.072	161.879	146.346	167.76	151.806	182.56	175.827	178.859	138.742	152.396	151.354	130.937	164.607	133.321	143.135	132.524	138.452	142.545
ENSMUSG00000057173	Rfx8	ENSMUST00000126760.1,ENSMUST00000151913.2	processed_transcript,protein_coding	0.236862	0.346542	0.282042	0.349846	0.190368	0.28677	0.283661	0.289242	0.287612	0.144982	0.325794	0.284056	0.392999	0.626262	0.285775	0.379562	0.469465	0.43419	0.463222	0.165814
ENSMUSG00000091937	Gm3646	ENSMUST00000171319.3	protein_coding	0	0	0	0.049978	0	0.0477949	0.0472768	0	0.0479353	0	0	0	0	0.048174	0	0	0	0	0	0
ENSMUSG00000101634	1700066B17Rik	ENSMUST00000186683.1,ENSMUST00000187091.6,ENSMUST00000191299.6	lincRNA	0	0	0.047007	0	0	0	0	0	0	0	0.0930841	0	0	0	0	0.0474452	0	0	0	0
ENSMUSG00000026074	Map4k4	ENSMUST00000192509.5,ENSMUST00000191761.5,ENSMUST00000192194.1,ENSMUST00000191865.1,ENSMUST00000195356.1,ENSMUST00000168431.6,ENSMUST00000191964.1,ENSMUST00000193514.5,ENSMUST00000192884.1,ENSMUST00000195259.5,ENSMUST00000193682.5,ENSMUST00000163854.8,ENSMUST00000191657.1,ENSMUST00000195860.5,ENSMUST00000194163.1,ENSMUST00000195636.5,ENSMUST00000193661.1,ENSMUST00000192355.5	processed_transcript,retained_intron,protein_coding	114.783	105.943	109.573	107.653	113.602	112.414	114.646	111.117	111.306	106.803	116.588	107.894	113.577	121.784	109.976	110.12	125.712	113.082	112.975	109.05
ENSMUSG00000026073	Il1r2	ENSMUST00000194913.1,ENSMUST00000027243.12,ENSMUST00000191671.5,ENSMUST00000195770.1	nonsense_mediated_decay,protein_coding	0.18949	0.445554	0.564084	0.199912	0.285552	0.28677	0.14183	0.192828	0.383483	0.483273	0.558505	0.142028	0.245624	0.337218	0.523922	0.284671	0.521628	0.482433	0.257346	0.331628
ENSMUSG00000026072	Il1r1	ENSMUST00000114795.2,ENSMUST00000195402.1,ENSMUST00000027241.10	processed_transcript,protein_coding	13.0274	14.5548	16.6875	13.0443	15.0867	14.5297	19.2416	12.4374	14.9558	11.6469	15.6381	22.1564	15.4743	17.728	14.0506	16.843	21.0216	15.9203	16.8304	19.1791
ENSMUSG00000070942	Il1rl2	ENSMUST00000193388.1,ENSMUST00000194296.5,ENSMUST00000192551.1,ENSMUST00000095020.8	retained_intron,protein_coding	0.947448	0.693085	0.705104	0.99956	0.666289	0.812514	0.898259	0.530277	0.623159	0.869891	2.00131	2.17777	2.01412	1.54157	1.9528	2.32481	2.29516	1.73676	2.11024	2.15558
ENSMUSG00000103230	Gm17970	ENSMUST00000192199.1	processed_pseudogene	0.0947448	0	0	0	0.0475921	0	0	0	0.0479353	0	0.0465421	0.0946854	0.0491249	0.096348	0.0952585	0.0948904	0	0.0964867	0.154407	0.0552713
ENSMUSG00000026069	Il1rl1	ENSMUST00000053043.7,ENSMUST00000097772.9,ENSMUST00000173881.7,ENSMUST00000174335.7,ENSMUST00000173514.7	protein_coding	0.378979	0.297036	0.329049	0.299868	0.142776	0.382359	0.236384	0.337449	0.191741	0.338291	0.418878	0.710141	0.835123	1.05983	0.571551	0.854013	1.04326	1.35081	1.28673	0.82907
ENSMUSG00000026070	Il18r1	ENSMUST00000193793.5,ENSMUST00000195684.5,ENSMUST00000193391.5,ENSMUST00000167723.7,ENSMUST00000087983.7,ENSMUST00000108044.3	protein_coding	0	0.0990121	0	0	0	0	0	0	0	0	0	0.189371	0.0491249	0	0.142888	0.0948904	0.0521628	0.0964867	0.0514692	0.0552713
ENSMUSG00000026068	Il18rap	ENSMUST00000160468.1,ENSMUST00000159724.1,ENSMUST00000163057.7,ENSMUST00000027237.11	retained_intron,protein_coding	0.18949	0.0990121	0.047007	0.099956	0.23796	0.143385	0.0945535	0.0964139	0.0958707	0.0483273	0.0930841	0.378742	0.196499	0.048174	0.238146	0.379562	0.260814	0.385947	0.257346	0.221085
ENSMUSG00000026065	Slc9a4	ENSMUST00000193371.1,ENSMUST00000192454.1,ENSMUST00000027233.8,ENSMUST00000192849.1	processed_transcript,retained_intron,protein_coding	16.2487	17.2776	15.1362	17.0425	17.0856	16.3459	16.4996	18.3669	18.3592	17.5428	17.6394	16.0018	18.9131	16.3792	18.8612	15.2774	20.8651	18.8631	15.8525	15.2549
ENSMUSG00000026062	Slc9a2	ENSMUST00000192294.1,ENSMUST00000027231.12,ENSMUST00000192345.1	retained_intron,protein_coding	21.886	23.5154	23.3625	20.8408	21.6068	25.9526	25.1512	23.4768	22.3858	20.8774	22.9918	22.4878	24.5624	19.1251	22.5763	21.5876	24.9338	24.8936	20.0215	24.8721
ENSMUSG00000041945	Mfsd9	ENSMUST00000144385.1,ENSMUST00000039672.5,ENSMUST00000131390.7	nonsense_mediated_decay,retained_intron,protein_coding	6.869	5.00011	6.62798	6.99692	6.90085	6.73908	6.99696	6.60436	5.80018	6.66916	7.35364	6.29658	7.1231	6.35897	7.8112	6.68977	6.83333	7.28474	6.74246	4.36643
ENSMUSG00000079588	Tmem182	ENSMUST00000114765.3	protein_coding	0.236862	0.24753	0.141021	0.049978	0.142776	0.19118	0.330937	0.289242	0.0958707	0.193309	0.0465421	0.0473427	0.0491249	0.144522	0.190517	0.0474452	0.312977	0.192973	0.205877	0.165814
ENSMUSG00000100185	Gm28634	ENSMUST00000191087.1	lincRNA	0	0	0	0.049978	0	0	0	0	0	0	0.0465421	0	0	0	0	0	0	0	0	0
ENSMUSG00000100832	Gm29260	ENSMUST00000187227.1,ENSMUST00000186391.1	lincRNA	0.0473724	0.148518	0	0.049978	0	0.0477949	0	0	0.0958707	0.0966545	0.0465421	0.0473427	0	0	0	0.0474452	0.0521628	0	0	0
ENSMUSG00000100178	Gm5267	ENSMUST00000191574.1	processed_pseudogene	0	0	0	0	0	0	0	0	0	0	0	0	0	0	0	0	0	0	0.0514692	0
ENSMUSG00000101877	Gm8176	ENSMUST00000191297.1	processed_pseudogene	0	0	0	0	0	0	0	0	0	0	0	0.0473427	0	0	0	0	0	0	0	0
ENSMUSG00000053640	Gm9915	ENSMUST00000188087.1,ENSMUST00000066196.1	lincRNA	0	0.049506	0.047007	0.049978	0.0475921	0	0	0	0.0958707	0.0483273	0.0465421	0.0473427	0	0.048174	0	0	0.0521628	0	0	0
ENSMUSG00000101299	Gm28175	ENSMUST00000189138.1,ENSMUST00000209336.1	lincRNA	1.51592	1.98024	1.78626	2.34897	1.71331	1.43385	1.70196	1.97649	2.01328	2.27138	1.72206	1.75168	1.47375	2.07148	1.9528	2.4197	1.51272	1.68852	0.926445	2.26612
ENSMUSG00000100180	Gm28140	ENSMUST00000190148.1	lincRNA	0	0	0	0.049978	0	0	0.0472768	0	0	0.0483273	0.0465421	0	0	0	0	0	0	0	0.0514692	0.0552713
ENSMUSG00000060424	Pantr1	ENSMUST00000176977.7,ENSMUST00000185599.1,ENSMUST00000181660.7,ENSMUST00000078844.7,ENSMUST00000181725.7,ENSMUST00000186656.6,ENSMUST00000176154.2,ENSMUST00000176052.7,ENSMUST00000181593.7,ENSMUST00000180689.7,ENSMUST00000188153.6,ENSMUST00000177136.2	lincRNA	30.6973	29.4066	30.6015	33.1854	29.5547	29.3461	29.0279	27.7672	31.6373	34.7473	28.5303	27.5061	31.1943	26.7847	27.5773	26.9489	27.2811	29.4767	26.5581	28.0778
ENSMUSG00000045515	Pou3f3	ENSMUST00000054883.3	protein_coding	121.273	116.488	128	119.847	116.505	121.734	119.847	114.299	125.303	122.751	115.797	101.313	115.542	125.445	117.454	112.303	115.488	112.889	107.982	101.865
ENSMUSG00000097063	Pantr2	ENSMUST00000180589.1	lincRNA	0.852703	0.891109	0.611091	0.949582	0.951841	0.573539	0.945535	0.723105	0.766965	0.5316	1.11701	0.804826	0.982497	0.626262	0.809697	0.664233	0.730279	0.482433	0.669099	0.607984
ENSMUSG00000099784	Dalir	ENSMUST00000188773.1	lincRNA	1.56329	2.07925	1.50422	1.69925	1.52295	1.62503	2.08018	2.16931	2.3009	1.20818	1.90822	1.51497	1.03162	1.25252	1.42888	1.56569	1.77354	2.21919	1.13232	1.49233
ENSMUSG00000060679	Mrps9	ENSMUST00000185523.6,ENSMUST00000185376.6,ENSMUST00000187414.1,ENSMUST00000188174.6,ENSMUST00000201108.3,ENSMUST00000057208.12,ENSMUST00000202358.1	nonsense_mediated_decay,processed_transcript,retained_intron,protein_coding	28.1866	28.961	27.123	28.8873	26.8895	28.1034	28.9334	29.7919	30.0075	30.3012	29.6473	27.1747	29.8679	28.1336	28.7681	31.4562	29.4198	28.0294	26.0949	26.3091
ENSMUSG00000041907	Gpr45	ENSMUST00000114761.1,ENSMUST00000179766.2,ENSMUST00000179655.1,ENSMUST00000187998.1,ENSMUST00000188621.1	processed_transcript,protein_coding	14.6381	14.2082	14.9952	15.893	14.5156	14.4341	15.8377	15.3298	13.0863	13.8216	15.0331	15.2444	15.4743	14.3077	13.9554	13.9014	14.0318	15.9203	15.5437	17.4105
ENSMUSG00000070939	Tgfbrap1	ENSMUST00000186694.6,ENSMUST00000189010.1,ENSMUST00000187872.1,ENSMUST00000187525.1,ENSMUST00000188598.1,ENSMUST00000095014.7,ENSMUST00000190427.6,ENSMUST00000188728.1	retained_intron,protein_coding	62.8158	66.4866	66.3268	65.1214	65.2011	66.5305	68.2204	68.5503	62.5077	69.0113	60.9235	61.5455	66.7116	68.5516	64.8234	64.3357	66.1424	61.3655	66.8584	76.7718
ENSMUSG00000010290	AI597479	ENSMUST00000010434.7	protein_coding	28.4234	31.4363	31.1656	33.0355	33.1717	33.4564	29.9262	33.6485	30.7745	31.1228	32.0209	28.8791	31.7347	29.5307	31.864	29.3686	30.8804	29.1872	25.1169	20.5609
ENSMUSG00000008136	Fhl2	ENSMUST00000185893.1,ENSMUST00000187357.1,ENSMUST00000008280.13	protein_coding	28.4708	29.1591	27.217	29.7369	23.6533	25.6659	23.4966	27.1405	25.1181	27.6432	21.9213	21.825	24.7098	24.3279	26.7676	27.0438	22.6387	23.4463	24.1905	19.9529
ENSMUSG00000094497	Gm8210	ENSMUST00000178557.1	processed_pseudogene	0.0473724	0	0	0	0.0475921	0.0477949	0	0	0	0	0	0.0473427	0.0491249	0	0.0476292	0.0474452	0.0521628	0.0482433	0	0.0552713
ENSMUSG00000099576	Gm29040	ENSMUST00000189899.1	lincRNA	0	0	0	0	0	0.0477949	0	0	0	0	0	0	0	0	0	0	0	0	0	0
ENSMUSG00000066877	Nck2	ENSMUST00000086421.8,ENSMUST00000136648.7,ENSMUST00000114744.2,ENSMUST00000124817.1,ENSMUST00000187435.6,ENSMUST00000202540.1	processed_transcript,protein_coding	36.4767	35.4958	36.1484	38.0333	30.8873	36.3719	35.1266	35.625	36.7185	34.6506	32.4398	32.8558	36.1068	33.1919	34.6741	30.9343	35.4707	32.9502	32.1168	32.8312
ENSMUSG00000026051	1500015O10Rik	ENSMUST00000027217.8	protein_coding	12.0326	2.67333	22.6104	1.09952	28.8408	2.00739	4.01853	1.44621	2.73231	2.85131	26.1101	25.4704	24.4642	25.2913	2.52435	15.7518	2.92112	24.4111	23.7787	20.782
ENSMUSG00000100635	Gm29157	ENSMUST00000188753.1	lincRNA	0.331607	0.148518	0.47007	0.299868	0.618697	0.143385	0.0472768	0.0964139	0.335547	0.193309	0.186168	0.0946854	0.294749	0.192696	0.333405	0.427007	0.208651	0.192973	0.205877	0.276357
ENSMUSG00000100480	Gm29156	ENSMUST00000187764.1	lincRNA	0.473724	0.396048	0.799118	0.949582	0.380737	0.477949	0.425491	0.433863	0.575224	0.628254	0.791215	0.473427	0.933372	0.48174	0.285775	0.474452	1.09542	0.337703	0.720568	0.773798
ENSMUSG00000057363	Uxs1	ENSMUST00000126008.7,ENSMUST00000134860.7,ENSMUST00000076997.12,ENSMUST00000136704.1,ENSMUST00000139451.7,ENSMUST00000136179.7,ENSMUST00000153317.5,ENSMUST00000128261.1	nonsense_mediated_decay,processed_transcript,protein_coding	42.0667	42.5257	43.9515	44.0306	44.0703	42.1073	41.5563	43.9166	45.3948	45.4759	45.7508	43.3659	43.9667	41.3815	41.1517	42.8905	41.0521	42.0199	42.9767	47.9202
ENSMUSG00000090243	Gm16103	ENSMUST00000163003.1	processed_pseudogene	0.0473724	0	0.0940139	0	0	0.0477949	0	0.048207	0	0	0	0	0	0	0.0476292	0	0.0521628	0	0.0514692	0
ENSMUSG00000100701	Gm19587	ENSMUST00000191395.1	processed_pseudogene	0.0947448	0.0990121	0.047007	0.099956	0.0475921	0.0955899	0.0945535	0.048207	0.0958707	0	0.0930841	0.0473427	0.0982497	0.048174	0.0476292	0.0474452	0.0521628	0	0	0.110543
ENSMUSG00000041763	Tpp2	ENSMUST00000190401.6,ENSMUST00000189388.6,ENSMUST00000188313.6,ENSMUST00000190207.1,ENSMUST00000186441.1,ENSMUST00000186028.1,ENSMUST00000087933.9,ENSMUST00000187115.1,ENSMUST00000185579.6,ENSMUST00000188302.6	nonsense_mediated_decay,processed_transcript,retained_intron,protein_coding	63.9527	69.853	64.7286	72.868	64.0113	71.8358	68.3622	68.3093	78.0867	72.2009	71.1163	68.7416	68.3327	68.5034	76.3973	66.6605	74.7493	64.839	61.6086	63.6173
ENSMUSG00000047343	Mettl21c	ENSMUST00000061421.3,ENSMUST00000162750.1,ENSMUST00000159881.1	processed_transcript,retained_intron,protein_coding	0.0473724	0.297036	0.188028	0.199912	0.142776	0.238975	0.283661	0.385656	0.335547	0.144982	0.186168	0.331399	0.196499	0.192696	0.333405	0.237226	0.156488	0.385947	0.257346	0.331628
ENSMUSG00000091844	Gm8251	ENSMUST00000168641.1	protein_coding	0	0.049506	0	0	0	0.0955899	0.0472768	0	0.0479353	0.0483273	0	0	0	0	0	0	0	0.0482433	0	0
ENSMUSG00000026049	Tex30	ENSMUST00000127923.7,ENSMUST00000147661.7,ENSMUST00000133677.7,ENSMUST00000125540.1,ENSMUST00000152239.7,ENSMUST00000143327.1,ENSMUST00000156392.7,ENSMUST00000128190.7,ENSMUST00000129702.1,ENSMUST00000149502.7,ENSMUST00000150911.7,ENSMUST00000027215.11,ENSMUST00000147571.7	protein_coding	2.46336	3.46542	2.35035	2.24901	2.47479	2.53313	2.26928	2.7478	2.58851	2.36804	2.88561	3.02993	2.84924	2.55322	2.33383	2.89416	2.39949	2.60514	2.52199	2.21085
ENSMUSG00000026047	Kdelc1	ENSMUST00000065767.8,ENSMUST00000149665.1,ENSMUST00000152643.1,ENSMUST00000027213.13,ENSMUST00000141125.7	nonsense_mediated_decay,retained_intron,protein_coding	5.25833	5.94072	6.48696	6.04734	5.71105	5.49642	6.42964	5.35097	6.27953	4.97771	6.7486	5.77581	6.87748	5.7327	5.28685	7.40145	4.53816	5.64447	5.86748	4.91915
ENSMUSG00000041684	Bivm	ENSMUST00000114709.2,ENSMUST00000129068.1,ENSMUST00000138521.7,ENSMUST00000186280.1,ENSMUST00000035991.7,ENSMUST00000155917.7	processed_transcript,protein_coding	24.2547	26.4362	25.3368	25.089	22.1779	23.3717	23.6384	25.5015	26.8438	25.4201	25.5981	25.3757	25.4958	23.5571	25.7198	25.1934	25.7684	23.6875	23.9332	21.6111
ENSMUSG00000026048	Ercc5	ENSMUST00000139510.7,ENSMUST00000137380.7,ENSMUST00000027214.3,ENSMUST00000188376.1,ENSMUST00000145406.1,ENSMUST00000131177.7,ENSMUST00000155862.1	processed_transcript,retained_intron,protein_coding	19.47	19.5054	20.26	20.7909	19.4176	19.5003	23.6384	20.8254	21.4271	19.7658	20.8508	21.7303	17.6849	19.944	21.7189	21.1606	20.5	19.0079	18.1686	17.521
ENSMUSG00000046828	Mettl21e	ENSMUST00000150062.1,ENSMUST00000054801.3	retained_intron,protein_coding	0	0	0	0	0	0.0477949	0	0	0	0	0.0465421	0.0473427	0	0	0	0	0	0	0	0
ENSMUSG00000089703	Gm15833	ENSMUST00000161563.1	processed_pseudogene	0	0.049506	0	0	0.0475921	0	0	0	0.0479353	0	0.0465421	0.0473427	0	0	0	0	0	0	0	0
ENSMUSG00000100966	Gm5700	ENSMUST00000191483.1	processed_pseudogene	0	0	0	0	0	0	0	0.048207	0	0	0	0	0	0	0	0	0	0	0	0
ENSMUSG00000101567	Txn-ps1	ENSMUST00000186385.1	processed_pseudogene	0	0	0	0.049978	0	0	0	0	0	0	0	0	0.0491249	0	0	0	0	0	0	0
ENSMUSG00000056870	Gulp1	ENSMUST00000162600.1,ENSMUST00000161066.7,ENSMUST00000159555.7,ENSMUST00000161793.1,ENSMUST00000074525.9,ENSMUST00000160854.7	nonsense_mediated_decay,processed_transcript,protein_coding	5.58994	4.50505	7.28608	3.24857	8.23343	4.82729	4.39674	4.96532	5.99192	4.05949	6.09701	6.15455	6.77923	6.40714	5.14396	6.97444	4.12086	6.94704	5.81601	5.5824
ENSMUSG00000089877	Gm16102	ENSMUST00000160955.1	processed_pseudogene	0	0	0.047007	0	0	0	0	0	0	0	0	0	0	0	0	0	0	0	0	0
ENSMUSG00000101251	Gm3496	ENSMUST00000188283.1	processed_pseudogene	0	0.0990121	0	0	0	0	0	0	0.0479353	0	0	0	0.0491249	0	0	0	0	0	0	0
ENSMUSG00000026043	Col3a1	ENSMUST00000186021.1,ENSMUST00000185687.1,ENSMUST00000190943.1,ENSMUST00000123204.1,ENSMUST00000087883.12,ENSMUST00000129611.1,ENSMUST00000189818.1	processed_transcript,retained_intron,protein_coding	1.8949	1.88123	3.29049	1.49934	3.99773	5.87878	3.73486	1.59083	1.29425	0.918218	1.30318	2.13042	1.42462	2.45687	1.1431	2.37226	1.35623	7.52596	2.36758	2.98465
ENSMUSG00000026042	Col5a2	ENSMUST00000086430.4,ENSMUST00000150143.1,ENSMUST00000134681.7,ENSMUST00000131535.1	retained_intron,protein_coding	4.453	3.2674	4.23063	2.99868	4.71161	6.16555	5.24772	3.85656	4.50592	3.91451	5.67813	3.92945	4.56861	4.28749	3.19116	5.78831	3.33842	4.77609	3.65431	3.97953
ENSMUSG00000100361	Gm7063	ENSMUST00000186840.1	processed_pseudogene	0	0	0	0	0	0	0	0	0	0	0	0	0	0	0.0476292	0	0	0	0	0
ENSMUSG00000100894	Gm8304	ENSMUST00000185744.1	processed_pseudogene	0	0.049506	0	0	0	0	0	0	0	0	0	0	0	0	0	0	0	0	0	0.0552713
ENSMUSG00000100843	Gm8307	ENSMUST00000187682.1	processed_pseudogene	0.142117	0.049506	0.047007	0	0.0475921	0	0.0945535	0.048207	0	0	0	0.0946854	0.0982497	0	0	0	0.104326	0	0	0
ENSMUSG00000025995	Wdr75	ENSMUST00000135662.7,ENSMUST00000142145.1,ENSMUST00000186651.1,ENSMUST00000027139.14,ENSMUST00000186308.1,ENSMUST00000146602.1,ENSMUST00000147308.1,ENSMUST00000154436.7,ENSMUST00000143737.7	processed_transcript,retained_intron,protein_coding	27.9497	29.6541	28.1572	29.637	25.319	26.0004	26.6168	28.8278	32.5002	27.8365	29.9731	27.2694	28.0012	24.5206	27.101	24.4343	27.5941	25.376	25.3228	21.5558
ENSMUSG00000099850	Gm28906	ENSMUST00000191371.1	processed_pseudogene	0	0	0	0	0.0475921	0	0	0	0	0	0	0	0	0	0	0.0474452	0	0	0	0
ENSMUSG00000084817	Gm5526	ENSMUST00000153604.1	processed_pseudogene	0.331607	0.346542	0.517077	0.449802	0.713881	0.238975	0.520044	0.48207	0.527289	0.5316	0.23271	0.757484	0.785998	0.48174	0.142888	0.237226	0.36514	0.57892	0.61763	0.718527
ENSMUSG00000099381	Gm18303	ENSMUST00000190055.1	processed_pseudogene	0	0	0	0	0	0	0	0.048207	0	0	0	0	0	0	0	0.0474452	0	0	0.0514692	0.110543
ENSMUSG00000025993	Slc40a1	ENSMUST00000187406.6,ENSMUST00000188252.6,ENSMUST00000027137.10,ENSMUST00000187420.6,ENSMUST00000186804.1,ENSMUST00000186822.1,ENSMUST00000191247.6,ENSMUST00000186755.1	processed_transcript,retained_intron,protein_coding	10.6588	9.35664	11.3757	9.89565	10.7082	10.0369	8.55709	10.8948	9.34739	10.342	8.23794	10.3681	10.1688	12.2844	10.8118	11.6715	10.3804	9.84164	7.30862	8.34597
ENSMUSG00000090682	Gm3852	ENSMUST00000182781.1	processed_pseudogene	0	0	0	0	0	0	0	0	0.0479353	0	0	0	0	0	0	0	0	0	0	0.0552713
ENSMUSG00000044457	Stk-ps2	ENSMUST00000167676.1,ENSMUST00000051224.7,ENSMUST00000187808.1,ENSMUST00000171707.7	transcribed_processed_pseudogene,processed_transcript	0	0	0	0	0	0	0	0	0	0	0	0	0	0	0	0	0	0	0	0.0552713
ENSMUSG00000099432	Gm18849	ENSMUST00000189861.1	unprocessed_pseudogene	0	0.049506	0	0	0	0	0	0	0	0	0	0	0	0	0	0	0	0	0	0
ENSMUSG00000041144	Dnah7b	ENSMUST00000185557.1,ENSMUST00000185879.1,ENSMUST00000187548.1,ENSMUST00000188209.1,ENSMUST00000190792.1,ENSMUST00000069293.8	nonsense_mediated_decay,processed_transcript,retained_intron,protein_coding	2.84234	2.4753	3.00845	2.9487	4.33088	3.58462	3.97125	3.03704	2.58851	3.81785	4.28187	4.5449	3.78261	4.33566	3.42931	4.45985	4.32951	3.85947	3.80872	4.25589
ENSMUSG00000101262	Gm8326	ENSMUST00000188705.1	processed_pseudogene	0.142117	0.049506	0.0940139	0	0.190368	0	0.0472768	0.0964139	0	0.0966545	0.0465421	0.142028	0.294749	0.337218	0.0476292	0.0948904	0.104326	0.0482433	0.102938	0.0552713
ENSMUSG00000101337	Dnah7c	ENSMUST00000191499.1,ENSMUST00000178395.1,ENSMUST00000189749.6,ENSMUST00000189339.6,ENSMUST00000187094.1	processed_transcript,protein_coding	3.03183	3.51493	3.29049	2.74879	2.71275	3.87139	2.50567	3.95297	2.97199	3.38291	2.74598	2.08308	2.21062	2.11966	2.42909	4.12773	2.39949	3.2323	3.44843	1.98977
ENSMUSG00000025986	Slc39a10	ENSMUST00000185520.1,ENSMUST00000141226.2,ENSMUST00000027131.5,ENSMUST00000186852.1	retained_intron,protein_coding	173.099	193.668	175.759	192.515	180.612	193.761	157.621	190.369	194.809	200.945	164.34	149.508	184.759	175.161	189.04	166.39	155.184	186.509	186.473	157.468
ENSMUSG00000100213	Gm28151	ENSMUST00000189404.1	lincRNA	1.70541	2.97036	1.97429	2.24901	2.23683	2.15077	2.0329	1.63904	2.15709	1.69145	2.93215	2.41448	1.62112	2.26418	2.52435	2.89416	1.46056	2.26744	2.0073	1.5476
ENSMUSG00000100160	Gm28527	ENSMUST00000185210.1	processed_pseudogene	0.0473724	0	0	0	0	0	0.0945535	0	0.0479353	0.0483273	0	0	0.0491249	0	0	0	0	0	0	0
ENSMUSG00000101447	Gm28826	ENSMUST00000190006.1	lincRNA	0	0	0	0.049978	0	0	0.0472768	0	0	0	0	0	0	0.048174	0	0	0	0	0	0
ENSMUSG00000081185	Gm4852	ENSMUST00000121202.1	processed_pseudogene	0	0.0990121	0.047007	0	0	0.0477949	0.0472768	0.048207	0	0	0	0	0.0491249	0	0	0.0474452	0	0.0482433	0	0
ENSMUSG00000100033	Gm8337	ENSMUST00000187358.1	processed_pseudogene	0.142117	0.198024	0.188028	0.149934	0.142776	0.28677	0.14183	0.385656	0.143806	0.193309	0.139626	0.473427	0.245624	0.289044	0.0952585	0.284671	0.260814	0.0482433	0.205877	0.221085
ENSMUSG00000101721	Gm8354	ENSMUST00000189223.1	processed_pseudogene	0	0	0	0	0	0	0	0	0	0	0	0.0473427	0	0	0	0	0	0	0	0
ENSMUSG00000101760	Gm8384	ENSMUST00000190905.1	processed_pseudogene	0	0	0	0	0	0	0.0472768	0	0	0	0	0	0	0	0	0	0	0	0	0
ENSMUSG00000099608	4933411E06Rik	ENSMUST00000186016.1	lincRNA	0	0.049506	0.047007	0	0	0	0	0	0	0	0	0.0473427	0	0	0	0	0	0	0	0
ENSMUSG00000100816	Gm28321	ENSMUST00000187677.1	lincRNA	0	0	0	0	0	0	0	0	0	0	0	0.0473427	0	0	0	0.0948904	0	0	0	0.0552713
ENSMUSG00000026109	Tmeff2	ENSMUST00000186103.6,ENSMUST00000114565.7,ENSMUST00000139157.7,ENSMUST00000081851.3	processed_transcript,protein_coding	80.2962	78.9621	78.3136	80.7645	75.5286	78.6227	76.8247	79.0112	76.7445	75.9704	74.0019	71.9136	78.698	67.2991	74.5874	76.0072	72.8193	75.8868	75.9685	81.2488
ENSMUSG00000100671	Gm28322	ENSMUST00000185627.1	lincRNA	0.378979	0.396048	0.376056	0.049978	0.190368	0.143385	0.520044	0.192828	0.575224	0.241636	0.139626	0.189371	0.196499	0.578088	0.190517	0.0474452	0.469465	0	0.360284	0.276357
ENSMUSG00000099924	Gm28320	ENSMUST00000187777.1	sense_intronic	0.615841	0.792097	0.611091	0.24989	0.618697	0.669129	0.803705	0.433863	0.671095	0.579927	0.465421	0.568113	0.442124	0.818958	0.523922	0.569342	0.782442	0.482433	0.926445	0.331628
ENSMUSG00000099625	Gm29325	ENSMUST00000190705.1	lincRNA	0.663213	0.396048	0.141021	0.149934	0.523513	0.238975	0.472768	0.48207	0.431418	0.5316	0.279252	0.52077	0.294749	0.578088	0.238146	0.284671	0.36514	0.28946	0.360284	0.663256
ENSMUSG00000045954	Sdpr	ENSMUST00000051572.7	protein_coding	9.56922	9.90121	12.2218	9.94563	12.2312	12.4267	13.332	9.97884	10.8334	8.94054	11.6821	15.339	11.2496	9.97202	11.3834	13.5219	9.85877	15.3414	11.7864	9.34085
ENSMUSG00000099741	Gm5253	ENSMUST00000187104.1	processed_pseudogene	0	0	0.047007	0.049978	0	0.0477949	0	0.048207	0.0479353	0	0.0465421	0	0	0	0	0	0.0521628	0	0	0
ENSMUSG00000101702	1700072G22Rik	ENSMUST00000189460.1	lincRNA	0.0473724	0	0	0	0.0475921	0	0	0	0	0	0	0	0	0	0	0	0	0	0	0
ENSMUSG00000026107	Nabp1	ENSMUST00000188051.6,ENSMUST00000190103.6,ENSMUST00000186684.6,ENSMUST00000185534.1,ENSMUST00000189542.6,ENSMUST00000188204.6,ENSMUST00000186003.6,ENSMUST00000185961.1,ENSMUST00000027279.11,ENSMUST00000188303.1	nonsense_mediated_decay,retained_intron,protein_coding	15.1592	16.634	14.9012	15.3932	14.4204	13.8605	12.4811	17.3063	15.9145	15.7547	15.9639	15.5758	17.0463	14.2595	17.7657	15.0876	13.6667	12.495	13.279	12.8782
ENSMUSG00000099413	Gm17767	ENSMUST00000190169.1,ENSMUST00000189410.1	lincRNA	0.426351	0.148518	0.376056	0.349846	0.523513	0.430154	0.378214	0.385656	0.383483	0.289964	0.325794	0.284056	0.392999	0.337218	0.238146	0.237226	0.208651	0.43419	0.360284	0.331628
ENSMUSG00000101741	Gm28055	ENSMUST00000186769.1,ENSMUST00000189576.1	lincRNA	0	0	0.047007	0.049978	0	0	0	0.144621	0	0	0	0	0.0491249	0	0	0	0.104326	0	0	0.110543
ENSMUSG00000018417	Myo1b	ENSMUST00000126657.1,ENSMUST00000145367.1,ENSMUST00000018561.13,ENSMUST00000151525.7,ENSMUST00000136273.1,ENSMUST00000114537.8,ENSMUST00000140731.7,ENSMUST00000144694.1,ENSMUST00000135125.7,ENSMUST00000136701.1,ENSMUST00000123299.1,ENSMUST00000126952.1,ENSMUST00000140930.1,ENSMUST00000114541.7,ENSMUST00000046390.13	processed_transcript,retained_intron,protein_coding	16.6751	15.7429	15.2303	17.2924	15.8958	18.9746	16.9724	16.3422	16.9212	19.4276	15.4985	13.3506	15.4743	14.6449	15.7653	20.0219	15.4402	17.0781	14.7202	11.2753
ENSMUSG00000101724	Gm29453	ENSMUST00000186428.1	sense_intronic	0	0.049506	0	0	0	0	0.0472768	0.048207	0	0	0	0	0	0	0	0	0	0	0	0
ENSMUSG00000100313	Gm28323	ENSMUST00000186817.1	sense_intronic	0	0.049506	0	0	0	0.0955899	0	0	0	0	0.0465421	0	0	0	0	0	0	0	0	0
ENSMUSG00000100696	Gm8419	ENSMUST00000189886.1	processed_pseudogene	0	0	0	0	0.0475921	0	0.0945535	0	0	0	0	0	0	0	0	0.0474452	0	0	0	0
ENSMUSG00000072324	Gm8420	ENSMUST00000097103.4	processed_pseudogene	0	0.049506	0	0	0.0475921	0	0	0	0	0	0	0	0	0.048174	0.0476292	0	0	0	0	0
ENSMUSG00000062939	Stat4	ENSMUST00000027277.6,ENSMUST00000168302.7,ENSMUST00000187554.1,ENSMUST00000187053.1	retained_intron,protein_coding	0.142117	0.198024	0.376056	0.199912	0.285552	0.143385	0.189107	0.241035	0.0958707	0.386618	0.139626	0.236714	0.0982497	0.24087	0.285775	0.189781	0.417302	0.337703	0.102938	0.331628
ENSMUSG00000101628	Gm28177	ENSMUST00000185516.1	processed_transcript	0	0	0	0	0	0	0	0	0	0	0.0465421	0	0	0	0	0	0	0	0	0
ENSMUSG00000109599	Gm45679	ENSMUST00000210323.1	lincRNA	0.236862	0.24753	0.235035	0.349846	0.142776	0.525744	0.283661	0.241035	0.287612	0.144982	0.186168	0.189371	0.147375	0.24087	0.0476292	0.237226	0.312977	0.28946	0.205877	0.221085
ENSMUSG00000026104	Stat1	ENSMUST00000186186.1,ENSMUST00000186857.6,ENSMUST00000186057.6,ENSMUST00000185743.1,ENSMUST00000189336.1,ENSMUST00000070968.13,ENSMUST00000186574.6,ENSMUST00000189075.1,ENSMUST00000189244.6,ENSMUST00000188681.6,ENSMUST00000191435.6,ENSMUST00000189347.6	nonsense_mediated_decay,retained_intron,protein_coding	10.8483	9.10911	12.5979	9.9956	13.1354	9.55899	12.0556	8.53263	11.6483	8.21563	12.6129	13.4927	11.5443	15.1748	15.9082	29.6058	16.5356	22.3849	23.9332	9.72775
ENSMUSG00000099569	Gm18301	ENSMUST00000185261.1	unprocessed_pseudogene	0.0947448	0	0.0940139	0	0	0	0.14183	0	0	0	0	0.0473427	0.0491249	0.144522	0	0.0474452	0.0521628	0.0482433	0	0
ENSMUSG00000026103	Gls	ENSMUST00000138906.7,ENSMUST00000126221.1,ENSMUST00000142976.1,ENSMUST00000151694.1,ENSMUST00000148917.1,ENSMUST00000129107.1,ENSMUST00000123324.7,ENSMUST00000139273.7,ENSMUST00000114513.8,ENSMUST00000114510.7,ENSMUST00000155587.7,ENSMUST00000147825.7,ENSMUST00000136654.1,ENSMUST00000145514.7,ENSMUST00000114512.7,ENSMUST00000114509.7,ENSMUST00000156887.7	processed_transcript,retained_intron,protein_coding	263.912	320.453	266.294	315.911	313.346	332.366	290.138	330.507	318.387	312.774	293.308	284.435	317.789	263.704	325.022	307.492	257.319	249.9	257.243	310.514
ENSMUSG00000002881	Nab1	ENSMUST00000167732.1,ENSMUST00000069792.13,ENSMUST00000186764.6,ENSMUST00000170269.1,ENSMUST00000168082.1	processed_transcript,retained_intron,protein_coding	23.2598	27.9709	24.9607	26.3884	25.2238	26.5262	21.9837	24.4891	23.9677	23.632	27.0409	23.8134	28.0503	26.0621	24.4338	30.7919	23.8384	25.8584	23.6758	22.6612
ENSMUSG00000097833	Gm5976	ENSMUST00000180794.1	processed_pseudogene	0	0	0	0	0	0	0	0.048207	0.0479353	0	0.0930841	0.0473427	0.0491249	0	0.142888	0.0474452	0.0521628	0.0964867	0.154407	0
ENSMUSG00000101501	Rps27a-ps1	ENSMUST00000191424.1	processed_pseudogene	0.0473724	0.0990121	0.047007	0.099956	0.190368	0.19118	0.14183	0.0964139	0	0.144982	0.0930841	0.0473427	0.0491249	0	0	0.142336	0.104326	0.14473	0.154407	0.165814
ENSMUSG00000100120	Gm553	ENSMUST00000189527.1	lincRNA	0.0473724	0	0.047007	0.199912	0.0951841	0.0955899	0.0945535	0.144621	0.0479353	0.0966545	0.0465421	0.0473427	0.0491249	0.192696	0	0.0948904	0.0521628	0	0	0.221085
ENSMUSG00000099878	Gm28178	ENSMUST00000188544.1	lincRNA	0.0473724	0	0	0	0.0475921	0	0	0	0	0.0483273	0	0.0473427	0	0	0	0	0	0	0	0.0552713
ENSMUSG00000100007	Gm5527	ENSMUST00000179821.2	processed_pseudogene	0	0	0	0	0	0	0	0	0	0	0	0	0.0491249	0.048174	0	0	0	0	0.0514692	0
ENSMUSG00000043015	Nemp2	ENSMUST00000190452.6,ENSMUST00000190108.6,ENSMUST00000165859.7,ENSMUST00000191076.1,ENSMUST00000188507.6,ENSMUST00000185790.6,ENSMUST00000185483.6,ENSMUST00000186903.6	nonsense_mediated_decay,processed_transcript,retained_intron,protein_coding	6.72688	6.68331	5.96988	6.64708	6.80567	5.73539	6.00415	8.62905	6.80682	7.92567	6.05047	6.67532	5.94411	6.45531	6.04891	6.45255	6.36386	5.74096	5.09545	6.02457
ENSMUSG00000041439	Mfsd6	ENSMUST00000147421.1,ENSMUST00000149887.1,ENSMUST00000147758.7,ENSMUST00000156876.7,ENSMUST00000087701.3,ENSMUST00000188126.1	processed_transcript,retained_intron,protein_coding	96.9713	110.795	99.0907	115.199	101.847	109.403	98.3357	114.636	103.013	111.249	102.718	92.9811	101.59	94.1801	110.357	91.5218	97.1793	85.7284	92.3871	104.794
ENSMUSG00000100302	Gm29670	ENSMUST00000190228.1	sense_intronic	0.0473724	0.049506	0.047007	0	0.0475921	0	0	0.048207	0	0	0	0	0.0491249	0	0	0	0	0.0964867	0.0514692	0
ENSMUSG00000100230	Gm28650	ENSMUST00000188413.1	processed_pseudogene	0	0	0	0	0	0	0	0	0.0479353	0	0	0	0	0	0	0	0	0	0	0
ENSMUSG00000026102	Inpp1	ENSMUST00000159607.1,ENSMUST00000027271.8,ENSMUST00000162351.1,ENSMUST00000162576.7,ENSMUST00000177279.7,ENSMUST00000159725.1	nonsense_mediated_decay,retained_intron,protein_coding	34.3923	35.7434	33.61	35.9842	31.7915	37.2322	35.0321	38.9994	36.0474	36.1488	33.8361	34.0394	32.8154	35.3115	35.3409	35.4416	32.0801	30.8275	32.3226	32.6653
ENSMUSG00000041426	Hibch	ENSMUST00000161552.1,ENSMUST00000159352.7,ENSMUST00000159431.1,ENSMUST00000162609.1,ENSMUST00000161125.7,ENSMUST00000044478.6,ENSMUST00000186922.1	processed_transcript,retained_intron,protein_coding	11.3694	10.4458	12.7389	10.4954	11.3745	9.08104	10.4482	10.7502	11.6962	10.922	12.194	10.9362	11.397	10.0684	12.1931	12.5255	10.589	10.1793	10.0365	8.6776
ENSMUSG00000089802	Gm16107	ENSMUST00000162523.1	processed_pseudogene	0	0.049506	0	0	0	0	0	0.048207	0	0	0	0.0473427	0.0491249	0	0	0.0474452	0	0	0	0
ENSMUSG00000043629	1700019D03Rik	ENSMUST00000190831.6,ENSMUST00000190726.1,ENSMUST00000191441.1,ENSMUST00000186266.1,ENSMUST00000114492.7,ENSMUST00000050567.10,ENSMUST00000114493.1	protein_coding	11.5589	10.9903	11.9398	12.7444	9.42323	11.0884	11.961	11.4251	12.2235	13.6766	12.6594	9.32652	11.8882	11.4172	12.1931	11.9087	12.9885	13.0257	11.0144	10.1699
ENSMUSG00000026100	Mstn	ENSMUST00000191197.1,ENSMUST00000027269.6	protein_coding	0.331607	0.396048	0.282042	0.74967	0.285552	0.382359	0.236384	0.337449	0.239677	0.5316	0.372336	0.378742	0.442124	0.385392	0.190517	0.0948904	0.469465	0.0482433	0.669099	0.331628
ENSMUSG00000060715	1700019A02Rik	ENSMUST00000190748.1,ENSMUST00000072235.9	protein_coding	0.284234	0.346542	0.0940139	0.24989	0.285552	0.0955899	0.330937	0.385656	0.383483	0.144982	0.279252	0.378742	0.343874	0.24087	0.0952585	0.142336	0.208651	0.43419	0.257346	0.44217
ENSMUSG00000026098	Pms1	ENSMUST00000133358.1,ENSMUST00000126590.1,ENSMUST00000135246.7,ENSMUST00000142922.1,ENSMUST00000128337.7,ENSMUST00000126412.1,ENSMUST00000188890.1,ENSMUST00000027267.13	processed_transcript,retained_intron,protein_coding	3.55293	4.45554	4.27763	4.04822	4.1881	4.15816	5.05861	4.24221	4.02657	4.97771	3.11832	3.78742	4.61774	3.99844	4.47715	3.74817	4.27735	3.32879	3.24256	3.31628
ENSMUSG00000026097	Ormdl1	ENSMUST00000027266.3,ENSMUST00000135746.7	retained_intron,protein_coding	5.58994	4.15851	6.15791	5.54756	6.47252	6.21334	5.95687	4.91711	5.65637	6.66916	6.14355	6.2019	8.05648	6.1181	7.19202	7.11678	6.52035	6.94704	6.99981	6.13512
ENSMUSG00000100679	Gm28778	ENSMUST00000190734.1	protein_coding	0	0	0	0	0	0	0	0	0	0	0	0	0.0491249	0	0	0	0	0	0	0
ENSMUSG00000026096	Osgepl1	ENSMUST00000114484.7,ENSMUST00000153939.1,ENSMUST00000135786.7,ENSMUST00000151296.7,ENSMUST00000135614.7,ENSMUST00000027265.9,ENSMUST00000150115.1	nonsense_mediated_decay,processed_transcript,retained_intron,protein_coding	11.1799	12.1785	10.9526	11.4949	12.7071	12.0921	12.3865	13.498	12.3673	13.4833	12.9852	13.4453	12.6251	12.0917	13.2409	13.854	10.589	11.4337	10.4997	13.2651
ENSMUSG00000099913	Gm28551	ENSMUST00000144660.2	nonsense_mediated_decay	0.568469	0.594072	0.517077	0.449802	0.666289	0.334564	0.425491	0.48207	0.479353	0.483273	0.698131	0.568113	0.245624	0.337218	0.523922	0.664233	0.36514	0.241217	0.154407	0.276357
ENSMUSG00000101838	Gm18800	ENSMUST00000188688.6,ENSMUST00000186588.1	transcribed_unprocessed_pseudogene,processed_transcript	0	0.24753	0.188028	0.149934	0.190368	0.0955899	0.0945535	0.241035	0.0958707	0.0483273	0	0.0473427	0.0982497	0.048174	0.190517	0.0474452	0	0.0964867	0.154407	0.110543
ENSMUSG00000026095	Asnsd1	ENSMUST00000136468.1,ENSMUST00000154402.2,ENSMUST00000123519.8,ENSMUST00000147021.8,ENSMUST00000027264.9	nonsense_mediated_decay,retained_intron,protein_coding	4.1214	4.0595	3.94859	3.89829	3.52181	2.77211	3.12027	2.84421	4.02657	3.62454	3.49065	3.64539	3.53699	3.42035	3.19116	3.74817	3.96437	4.14893	4.169	3.37155
ENSMUSG00000100069	Gm6801	ENSMUST00000190697.1	unprocessed_pseudogene	0	0	0	0	0	0.0477949	0	0	0	0	0	0	0	0	0	0	0	0	0	0
ENSMUSG00000096141	Dnah7a	ENSMUST00000189677.1,ENSMUST00000094964.6	processed_transcript,protein_coding	1.65803	1.73271	1.88028	1.14949	1.38017	1.00369	1.37103	1.30159	1.39012	1.44982	1.53589	1.42028	0.835123	1.20435	1.28599	1.4708	0.834605	1.20608	1.08085	1.38178
ENSMUSG00000026094	Stk17b	ENSMUST00000027263.13,ENSMUST00000185920.1,ENSMUST00000187066.1	retained_intron,protein_coding	7.57958	6.88134	8.41425	6.04734	5.66346	8.79427	7.98977	6.41153	7.09443	7.29742	7.40019	6.5333	7.27048	7.08158	6.71572	9.06203	8.5547	11.2407	9.16151	7.95907
ENSMUSG00000042807	Hecw2	ENSMUST00000087659.10,ENSMUST00000120904.7,ENSMUST00000146850.1,ENSMUST00000152870.1,ENSMUST00000150677.7,ENSMUST00000097741.2	processed_transcript,retained_intron,protein_coding	49.1252	51.7338	49.3573	55.9754	43.4516	51.1406	49.026	48.1588	49.7089	57.6061	45.7043	37.7795	42.8369	47.8849	44.8667	43.3175	44.5992	45.5899	47.3516	43.9407
ENSMUSG00000025983	Ccdc150	ENSMUST00000160472.7,ENSMUST00000159682.1,ENSMUST00000027128.10,ENSMUST00000163072.7,ENSMUST00000161988.1	nonsense_mediated_decay,processed_transcript,retained_intron,protein_coding	0.284234	0.198024	0.047007	0.149934	0.142776	0.334564	0.189107	0.385656	0.0958707	0.144982	0.23271	0.331399	0.0982497	0.192696	0.238146	0.379562	0.208651	0.0482433	0.0514692	0.386899
ENSMUSG00000041303	Gtf3c3	ENSMUST00000041638.7,ENSMUST00000189906.1,ENSMUST00000190419.1	retained_intron,protein_coding	31.171	34.1097	29.6144	31.5361	28.1745	31.7358	30.8717	33.1664	34.0341	32.1376	34.0688	29.3525	33.6997	32.8065	31.6258	29.2262	28.5331	28.6083	29.6977	26.8066
ENSMUSG00000109809	Gm34066	ENSMUST00000210156.1	lincRNA	0	0	0	0.099956	1.52295	0	0	0.048207	0	0	0	0	0	0	0.0476292	0	0.0521628	0.0482433	0	0
ENSMUSG00000073678	Pgap1	ENSMUST00000097739.4,ENSMUST00000189506.1,ENSMUST00000187949.1,ENSMUST00000185817.1	retained_intron,protein_coding	34.2502	39.3573	31.9177	37.9833	42.9756	41.8206	38.4833	38.4692	37.4854	45.331	37.606	34.7496	34.633	40.9961	40.9135	30.697	33.4364	38.257	35.7196	33.0522
ENSMUSG00000101130	Gm19637	ENSMUST00000185933.1	processed_pseudogene	0	0	0	0	0	0.0477949	0	0	0	0	0	0	0	0	0	0	0	0	0	0
ENSMUSG00000052331	Ankrd44	ENSMUST00000179242.1,ENSMUST00000177919.7,ENSMUST00000180189.7,ENSMUST00000178905.1,ENSMUST00000178685.1,ENSMUST00000177679.1,ENSMUST00000178156.7,ENSMUST00000178935.7,ENSMUST00000179030.7,ENSMUST00000179398.1,ENSMUST00000180327.7,ENSMUST00000177704.7,ENSMUST00000178226.2,ENSMUST00000189563.1,ENSMUST00000044359.15	processed_transcript,retained_intron,protein_coding	10.8009	11.3369	11.9868	10.4954	11.6601	9.4156	13.8521	11.8107	11.84	13.0484	15.0796	14.913	12.5268	14.115	16.7655	16.0365	15.5445	13.2669	13.6393	13.8178
ENSMUSG00000025982	Sf3b1	ENSMUST00000190175.1,ENSMUST00000027127.13,ENSMUST00000188419.1,ENSMUST00000189051.1,ENSMUST00000187500.6,ENSMUST00000191303.1,ENSMUST00000188859.6,ENSMUST00000185429.1	nonsense_mediated_decay,processed_transcript,retained_intron,protein_coding	222.603	255.055	224.787	238.245	239.674	238.879	248.156	247.013	273.663	258.116	290.841	252.952	236.143	248.481	240.337	260.332	239.01	218.349	217.817	207.765
ENSMUSG00000025981	Coq10b	ENSMUST00000027125.6,ENSMUST00000185474.1,ENSMUST00000185918.1,ENSMUST00000087617.10	retained_intron,protein_coding	15.2539	18.0697	18.6148	17.5923	15.753	17.6841	17.3979	16.0047	18.0716	15.6097	18.1979	13.7767	15.4743	15.5602	16.3368	18.9306	16.6921	23.0603	21.3082	15.9734
ENSMUSG00000101122	Gm17971	ENSMUST00000190239.1	processed_pseudogene	0.331607	0.297036	0.517077	0.199912	0.428329	0.143385	0.378214	0.289242	0.143806	0.144982	0.23271	0.473427	0.343874	0.289044	0.285775	0.379562	0.312977	0.482433	0.360284	0.221085
ENSMUSG00000025980	Hspd1	ENSMUST00000127861.7,ENSMUST00000027123.14,ENSMUST00000144077.2	protein_coding	123.31	122.181	137.777	129.593	119.504	117.767	124.291	119.746	127.412	133.963	123.662	117.836	128.609	121.928	123.455	114.248	116.219	115.591	108.806	91.6951
ENSMUSG00000073676	Hspe1	ENSMUST00000075242.6,ENSMUST00000134628.1	retained_intron,protein_coding	35.624	34.9018	39.4388	36.284	35.9796	31.5447	34.4175	34.3234	35.4722	39.0484	36.1632	37.4481	44.2615	33.5291	37.4842	40.0437	33.1755	38.7876	33.1461	37.695
ENSMUSG00000100736	Gm5147	ENSMUST00000185999.1	processed_pseudogene	0.0473724	0.049506	0.047007	0.049978	0.0475921	0.0477949	0.0945535	0	0	0.0483273	0	0.0473427	0	0	0	0.0474452	0.0521628	0	0	0
ENSMUSG00000089670	Gm16581	ENSMUST00000160730.1	processed_pseudogene	0.0473724	0.148518	0.141021	0.099956	0.0475921	0.0477949	0.0472768	0.0964139	0	0.0966545	0	0.0946854	0.0491249	0.144522	0.0952585	0.189781	0	0	0	0.110543
ENSMUSG00000025979	Mob4	ENSMUST00000027122.13,ENSMUST00000162364.7,ENSMUST00000159311.7,ENSMUST00000162553.1,ENSMUST00000162930.7,ENSMUST00000159743.1,ENSMUST00000161122.1,ENSMUST00000187422.1	nonsense_mediated_decay,retained_intron,protein_coding	56.0889	59.3082	58.9937	58.6742	54.6833	56.7804	59.3323	63.4404	60.3985	60.8923	56.9209	53.876	56.4445	56.0263	54.0592	50.9087	57.3791	51.0897	44.8811	41.1219
ENSMUSG00000061863	Gm6822	ENSMUST00000161440.1	processed_pseudogene	0.0473724	0.0990121	0.047007	0.049978	0.0475921	0.0477949	0.0472768	0.048207	0	0.0483273	0	0.189371	0.0491249	0.096348	0.142888	0.189781	0.0521628	0.0964867	0	0
ENSMUSG00000025978	Rftn2	ENSMUST00000133294.1,ENSMUST00000132055.7,ENSMUST00000027121.14,ENSMUST00000114428.2,ENSMUST00000141107.1	nonsense_mediated_decay,processed_transcript,protein_coding	42.493	39.9514	40.1439	40.5322	44.0227	43.8279	38.1524	34.8054	41.3203	37.357	36.7682	39.3891	41.0193	43.3084	43.0568	39.6642	46.7379	45.397	41.2268	40.8455
ENSMUSG00000046994	Mars2	ENSMUST00000061334.9	protein_coding	21.4597	22.7233	20.8711	20.2911	19.8935	22.2246	22.7401	21.9824	23.9197	25.2752	21.7351	20.4047	22.0079	22.4973	21.3855	20.1168	22.117	20.214	19.9186	16.305
ENSMUSG00000025977	Boll	ENSMUST00000159398.1,ENSMUST00000159564.8,ENSMUST00000161810.1,ENSMUST00000174065.1,ENSMUST00000087585.9,ENSMUST00000173983.7,ENSMUST00000114423.6	nonsense_mediated_decay,processed_transcript,protein_coding	0.0947448	0.148518	0.0940139	0.099956	0	0.0955899	0.0945535	0.144621	0.287612	0.0966545	0.0930841	0.0946854	0.147375	0.048174	0	0.0474452	0.104326	0.0964867	0	0.0552713
ENSMUSG00000100215	Gm8292	ENSMUST00000162574.1	processed_pseudogene	3.17395	2.87135	4.60668	4.39807	3.42663	4.20595	4.0658	3.90476	3.69102	4.54276	3.30449	3.5507	4.17561	3.27583	3.81034	5.17153	4.59033	5.25852	5.19838	4.75333
ENSMUSG00000038349	Plcl1	ENSMUST00000042986.9,ENSMUST00000187059.1	processed_transcript,protein_coding	36.1925	40.9415	44.1865	38.2332	41.5003	42.4419	40.138	42.5668	41.5599	39.0001	43.3307	42.3244	44.3106	47.5477	46.1527	41.7992	49.2417	41.5375	39.168	37.0318
ENSMUSG00000100309	Gm6644	ENSMUST00000186507.1	processed_pseudogene	0.18949	0	0.047007	0.24989	0.190368	0.0477949	0.0945535	0.048207	0.0958707	0.289964	0.0465421	0.0946854	0.147375	0.048174	0.0476292	0.0948904	0.208651	0.241217	0.154407	0.165814
ENSMUSG00000099950	9130227L01Rik	ENSMUST00000188040.1,ENSMUST00000189293.1	lincRNA	0	0	0.141021	0.049978	0.190368	0.0477949	0	0.048207	0.0479353	0.144982	0	0.142028	0	0.048174	0.0476292	0.0948904	0	0.0482433	0.102938	0.110543
ENSMUSG00000100944	Gm28900	ENSMUST00000185232.1	processed_pseudogene	0	0	0	0	0	0	0	0	0	0	0	0	0	0	0	0	0	0	0	0.0552713
ENSMUSG00000038331	Satb2	ENSMUST00000177282.1,ENSMUST00000177424.1,ENSMUST00000114415.9,ENSMUST00000042857.13,ENSMUST00000176759.1	protein_coding	19.9911	25.0996	19.4609	25.039	15.4674	24.6622	15.9323	18.4633	19.8932	21.409	15.9639	11.5043	15.327	21.6783	19.2422	21.6825	10.0674	18.3325	18.0657	21.8874
ENSMUSG00000101429	BC055402	ENSMUST00000190488.1	lincRNA	0.236862	0.693085	0.282042	0.49978	0.475921	0.238975	0.189107	0.192828	0.527289	0.483273	0.791215	0.473427	0.638623	0.578088	0.476292	0.616787	0.208651	0.28946	0.411753	0.497442
ENSMUSG00000097519	4930558J18Rik	ENSMUST00000181949.2	lincRNA	0.0473724	0.0990121	0	0	0	0.0477949	0	0	0	0	0.0465421	0	0.0491249	0	0	0.0474452	0.104326	0	0	0.110543
ENSMUSG00000038323	1700066M21Rik	ENSMUST00000185952.1,ENSMUST00000042734.2,ENSMUST00000187255.1	processed_transcript,protein_coding	36.6662	36.981	37.9816	41.1319	31.8867	38.9529	34.6539	37.264	39.259	38.5651	37.0475	38.2056	39.0543	37.383	36.5316	33.6861	36.5661	37.9193	32.9403	35.9816
ENSMUSG00000048495	Tyw5	ENSMUST00000161780.2,ENSMUST00000161727.7,ENSMUST00000162663.1,ENSMUST00000162686.7,ENSMUST00000079998.12,ENSMUST00000161092.1,ENSMUST00000097732.10,ENSMUST00000160118.4,ENSMUST00000160837.7,ENSMUST00000163039.7	nonsense_mediated_decay,processed_transcript,retained_intron,protein_coding	9.14287	10.0002	10.2005	10.5454	10.4227	8.5075	7.89522	9.59319	10.5458	10.0037	12.4267	9.4212	10.4145	9.82749	9.95451	11.0547	9.28498	9.93813	10.2938	8.51178
ENSMUSG00000025971	Maip1	ENSMUST00000185709.1,ENSMUST00000027114.5	retained_intron,protein_coding	13.1221	16.2875	17.1105	16.1929	12.7547	14.8642	14.5612	14.9924	16.1542	15.513	12.1009	16.3806	14.8848	14.9821	15.9082	16.2737	14.1361	15.5826	14.1025	12.3255
ENSMUSG00000101151	Gm17929	ENSMUST00000186851.1	processed_pseudogene	0	0	0	0	0	0	0	0	0	0	0.0465421	0	0	0	0	0	0	0	0	0
ENSMUSG00000038305	Spats2l	ENSMUST00000163922.1,ENSMUST00000163239.7,ENSMUST00000169772.2,ENSMUST00000167085.7,ENSMUST00000165235.1,ENSMUST00000167971.7,ENSMUST00000164302.7,ENSMUST00000172287.7,ENSMUST00000168905.7,ENSMUST00000164353.1,ENSMUST00000172068.7,ENSMUST00000170139.7,ENSMUST00000171699.7,ENSMUST00000168895.1,ENSMUST00000168016.7	retained_intron,protein_coding	18.4752	17.2776	18.6148	18.242	18.085	18.4966	16.736	18.0294	18.6468	18.5577	19.92	17.7535	17.4884	18.8842	18.2896	18.0292	15.4924	17.8018	21.6685	17.4657
ENSMUSG00000054770	Kctd18	ENSMUST00000162410.7,ENSMUST00000159826.1,ENSMUST00000163061.7,ENSMUST00000068000.9,ENSMUST00000114410.9,ENSMUST00000163006.1,ENSMUST00000160130.1,ENSMUST00000160614.8,ENSMUST00000164963.7,ENSMUST00000189298.1,ENSMUST00000161608.7	nonsense_mediated_decay,retained_intron,protein_coding	13.5011	14.1092	13.0209	14.0438	12.6595	13.0002	13.8048	14.0764	14.7161	15.4164	14.7538	14.8656	13.8041	13.007	14.7651	13.5693	14.6056	11.9643	11.3232	12.8782
ENSMUSG00000026039	Sgol2a	ENSMUST00000190746.1,ENSMUST00000027202.8	retained_intron,protein_coding	0.284234	0.693085	0.376056	0.299868	0.285552	0.238975	0.520044	0.433863	0.383483	0.386618	0.418878	0.473427	0.491249	0.674436	0.571551	0.474452	0.573791	0.385947	0.154407	0.607984
ENSMUSG00000063558	Aox1	ENSMUST00000001027.6,ENSMUST00000160168.1	retained_intron,protein_coding	9.37973	7.47541	8.13221	8.89609	10.5178	8.07734	9.45535	8.38801	8.0052	6.18589	11.077	10.4627	9.97235	11.7545	8.1446	11.6715	10.5369	13.4599	8.95563	8.56705
ENSMUSG00000064294	Aox3	ENSMUST00000160815.1,ENSMUST00000040999.13,ENSMUST00000159014.1,ENSMUST00000161549.1,ENSMUST00000162011.2	retained_intron,protein_coding	2.70023	1.73271	4.55968	1.64927	3.90255	3.48903	3.78214	2.65138	2.49264	2.85131	2.51327	1.657	2.30887	3.17948	1.76228	2.65693	1.51272	5.54798	2.98521	2.81884
ENSMUSG00000038242	Aox4	ENSMUST00000161833.7,ENSMUST00000040442.5,ENSMUST00000189059.1,ENSMUST00000161926.1,ENSMUST00000159240.1	processed_transcript,retained_intron,protein_coding	0.757958	0.940615	0.517077	0.949582	0.999433	0.669129	0.992812	0.771312	0.623159	0.724909	1.02393	0.852169	0.933372	1.01165	0.714439	0.901459	0.782442	0.627163	1.18379	0.663256
ENSMUSG00000079554	Aox2	ENSMUST00000114366.2	protein_coding	0.0473724	0.0990121	0	0.049978	0.0951841	0.0955899	0.0472768	0	0	0	0.0930841	0.236714	0.0491249	0.096348	0.0476292	0.142336	0.104326	0.0482433	0	0.110543
ENSMUSG00000051223	Bzw1	ENSMUST00000188898.6,ENSMUST00000186949.1,ENSMUST00000050552.14,ENSMUST00000188630.6	nonsense_mediated_decay,protein_coding	176.604	184.36	181.259	194.514	150.248	176.22	173.411	188.104	194.665	193.647	178.21	160.255	167.958	173.571	167.417	149.642	189.873	173.097	170.878	162.774
ENSMUSG00000026034	Clk1	ENSMUST00000131051.1,ENSMUST00000151338.7,ENSMUST00000139787.7,ENSMUST00000148330.7,ENSMUST00000186552.6,ENSMUST00000156931.7,ENSMUST00000147258.1,ENSMUST00000034868.13,ENSMUST00000129303.1,ENSMUST00000129577.7,ENSMUST00000141570.7,ENSMUST00000135380.1,ENSMUST00000123580.7	nonsense_mediated_decay,processed_transcript,retained_intron,protein_coding	108.909	121.24	118.034	111.351	110.842	128.664	110.486	107.791	122.619	115.357	158.196	129.719	122.714	117.4	124.217	163.211	110.011	116.025	111.585	108.884
ENSMUSG00000026035	Ppil3	ENSMUST00000114345.8,ENSMUST00000124550.1,ENSMUST00000188896.1,ENSMUST00000081677.11,ENSMUST00000117069.7,ENSMUST00000186242.1,ENSMUST00000190048.6,ENSMUST00000185990.1,ENSMUST00000114348.7	processed_transcript,retained_intron,protein_coding	11.701	10.7923	11.5167	11.0451	11.898	10.7061	11.7719	12.0517	12.8946	13.9666	10.565	11.3623	12.969	10.4538	13.1457	13.3795	11.8931	13.4599	13.7423	10.999
ENSMUSG00000026036	Nif3l1	ENSMUST00000151272.1,ENSMUST00000188295.1,ENSMUST00000087521.12,ENSMUST00000185578.1,ENSMUST00000129759.1,ENSMUST00000171597.1,ENSMUST00000140723.1,ENSMUST00000114337.7	nonsense_mediated_decay,retained_intron,protein_coding	21.8387	20.6935	20.307	23.7396	21.3688	23.5151	20.2817	22.8501	20.6601	22.7621	20.525	23.34	21.9588	19.1251	20.5282	19.5949	23.8384	21.5648	21.2568	22.2191
ENSMUSG00000026037	Orc2	ENSMUST00000114325.7,ENSMUST00000190695.1,ENSMUST00000027198.11,ENSMUST00000191206.1,ENSMUST00000151723.1	retained_intron,protein_coding	21.5071	25.0501	23.0804	24.3393	21.1785	26.4784	26.9005	24.4409	26.3165	24.9852	24.9465	25.2337	23.5799	24.7614	23.9099	24.9087	27.4898	25.2795	23.3155	15.6418
ENSMUSG00000085054	Gm15834	ENSMUST00000129740.2,ENSMUST00000160947.1,ENSMUST00000139825.1	lincRNA	0.331607	0.49506	0.376056	0.399824	0.475921	0.477949	0.189107	0.289242	0.239677	0.289964	0.372336	0.52077	0.294749	0.289044	0.762068	0.759123	0.208651	0.482433	0.411753	0.497442
ENSMUSG00000038174	Fam126b	ENSMUST00000161000.1,ENSMUST00000097724.9,ENSMUST00000187717.6,ENSMUST00000159980.1,ENSMUST00000161600.7,ENSMUST00000191472.1,ENSMUST00000159185.1,ENSMUST00000038372.13,ENSMUST00000160546.7	nonsense_mediated_decay,processed_transcript,retained_intron,protein_coding	106.777	120.993	103.603	117.748	131.878	126.513	124.149	133.774	129.617	137.926	119.473	112.628	123.647	118.46	133.028	111.686	114.393	105.219	95.4238	78.3194
ENSMUSG00000026032	Ndufb3	ENSMUST00000027193.8	protein_coding	39.4612	38.8127	43.1054	44.5804	41.9286	36.7065	38.6724	39.6261	46.0659	42.9146	39.3746	41.2355	42.2474	39.0209	39.818	39.4744	39.4872	43.1778	38.396	36.5343
ENSMUSG00000059647	Cbx3-ps7	ENSMUST00000081455.5	processed_pseudogene	0	0	0	0.049978	0	0	0	0	0	0	0	0	0.0491249	0.048174	0.0476292	0	0	0.0964867	0	0
ENSMUSG00000047528	Als2cr12	ENSMUST00000191252.6,ENSMUST00000055313.13,ENSMUST00000188772.6,ENSMUST00000188839.1,ENSMUST00000191565.6,ENSMUST00000185953.6	nonsense_mediated_decay,retained_intron,protein_coding	0.142117	0.297036	0.188028	0.199912	0.333144	0.238975	0.283661	0.289242	0.239677	0.0483273	0.0930841	0.331399	0.0491249	0.24087	0.142888	0.142336	0.156488	0.14473	0.154407	0.110543
ENSMUSG00000102059	Gm20257	ENSMUST00000188643.1,ENSMUST00000185352.1	transcribed_unprocessed_pseudogene,processed_transcript	0.710586	0.742591	0.564084	0.849626	0.666289	0.764719	0.756428	0.626691	0.814901	0.821563	1.02393	0.615455	0.884247	0.674436	0.762068	1.09124	0.93893	0.57892	0.257346	0.663256
ENSMUSG00000026031	Cflar	ENSMUST00000189858.1,ENSMUST00000156870.1,ENSMUST00000140940.7,ENSMUST00000114309.7,ENSMUST00000149874.7,ENSMUST00000123553.1,ENSMUST00000164900.7,ENSMUST00000097723.2,ENSMUST00000114313.7,ENSMUST00000097722.8,ENSMUST00000123032.1,ENSMUST00000124567.1,ENSMUST00000069333.7	processed_transcript,retained_intron,protein_coding	17.3383	13.1191	17.0635	15.2433	18.2754	16.1547	15.4595	13.9318	16.7294	13.9182	19.5011	20.8308	22.8431	22.7381	17.9562	19.3102	21.1781	19.4903	17.3451	18.1843
ENSMUSG00000100236	Gm3841	ENSMUST00000191399.1	processed_pseudogene	0	0	0	0	0	0	0	0	0	0	0	0.0473427	0	0	0	0.0948904	0	0	0	0
ENSMUSG00000026029	Casp8	ENSMUST00000191201.6,ENSMUST00000190213.1,ENSMUST00000027189.14,ENSMUST00000165549.7	protein_coding	1.98964	1.83172	3.05545	1.49934	1.76091	1.33826	1.84379	2.0729	1.58187	1.83644	2.46673	3.40868	3.78261	2.07148	3.00064	3.9854	3.70356	3.71474	2.52199	3.37155
ENSMUSG00000099719	Gm28802	ENSMUST00000188624.1	unprocessed_pseudogene	0.0473724	0.049506	0	0	0.0475921	0.0477949	0.0472768	0	0.0479353	0.0483273	0.0930841	0	0.0491249	0	0	0.0474452	0	0	0	0
ENSMUSG00000026028	Trak2	ENSMUST00000174359.1,ENSMUST00000174120.1,ENSMUST00000027186.11,ENSMUST00000172685.1,ENSMUST00000173719.1,ENSMUST00000173590.1	processed_transcript,retained_intron,protein_coding	200.101	205.004	199.827	205.56	220.922	213.93	217.426	222.186	223.331	218.922	217.538	210.012	219.735	216.494	227.906	191.963	235.619	248.839	216.891	194.334
ENSMUSG00000026027	Stradb	ENSMUST00000152318.1,ENSMUST00000153990.7,ENSMUST00000123965.7,ENSMUST00000123301.7,ENSMUST00000114296.7,ENSMUST00000027185.10,ENSMUST00000147637.7	nonsense_mediated_decay,retained_intron,protein_coding	30.0341	31.6839	29.8964	30.1867	29.1263	28.4858	27.9406	33.2628	28.905	31.0261	27.8787	27.1747	30.6539	29.2416	31.9116	30.6021	27.8028	30.1038	31.5506	38.0819
ENSMUSG00000047383	Als2cr11b	ENSMUST00000054653.8	lincRNA	0	0.0990121	0.047007	0.099956	0	0	0	0	0.0479353	0.0483273	0	0.189371	0	0	0.142888	0	0	0.0482433	0.0514692	0
ENSMUSG00000072295	Als2cr11	ENSMUST00000149784.1,ENSMUST00000097080.3	processed_transcript,protein_coding	0.0473724	0	0.047007	0	0	0	0	0	0	0.0483273	0.0930841	0	0	0.048174	0	0	0.0521628	0	0	0
ENSMUSG00000038079	Tmem237	ENSMUST00000186794.6,ENSMUST00000094917.9,ENSMUST00000190014.6,ENSMUST00000087475.10,ENSMUST00000186395.1,ENSMUST00000186820.1,ENSMUST00000185951.1	retained_intron,protein_coding	28.0918	21.4361	31.1656	22.5901	32.315	22.2246	22.5983	22.368	22.0503	21.3123	31.6021	30.2993	29.4749	33.0955	22.2429	23.9598	20.9173	29.6214	27.2272	22.4954
ENSMUSG00000079550	Mpp4	ENSMUST00000191200.6,ENSMUST00000187825.6,ENSMUST00000188494.6,ENSMUST00000186790.1,ENSMUST00000189884.6,ENSMUST00000186477.1,ENSMUST00000066374.13,ENSMUST00000114275.8,ENSMUST00000078874.13,ENSMUST00000189743.6	processed_transcript,retained_intron,protein_coding	0.947448	1.28716	0.611091	0.949582	1.28499	1.14708	1.32375	1.20517	1.10251	0.628254	0.930841	1.42028	1.22812	1.3007	0.523922	1.28102	0.886768	0.675407	1.23526	1.1607
ENSMUSG00000099563	Gm19125	ENSMUST00000188408.1	processed_pseudogene	0	0	0	0	0	0	0	0	0.0479353	0	0	0	0	0	0	0	0	0	0	0
ENSMUSG00000026024	Als2	ENSMUST00000160945.1,ENSMUST00000159166.7,ENSMUST00000163058.1,ENSMUST00000027178.12,ENSMUST00000188469.1	retained_intron,protein_coding	54.2414	50.9912	49.9214	46.8294	50.8283	57.1149	50.9171	56.354	56.8993	55.4797	50.7308	53.5446	55.462	49.6192	57.1075	45.4999	53.6755	47.3749	48.6898	38.303
ENSMUSG00000026023	Cdk15	ENSMUST00000162906.1,ENSMUST00000160662.7,ENSMUST00000162487.1,ENSMUST00000114248.2	processed_transcript,protein_coding	0.900075	0.940615	0.611091	0.449802	0.475921	0.238975	0.425491	0.578484	0.575224	0.579927	0.418878	0.662798	0.589498	0.818958	0.714439	0.521897	0.36514	0.530677	0.669099	0.497442
ENSMUSG00000099922	Gm29016	ENSMUST00000187523.1	lincRNA	0	0	0	0	0	0	0	0	0	0	0.0465421	0	0	0	0.0476292	0	0	0	0	0
ENSMUSG00000041075	Fzd7	ENSMUST00000114246.3	protein_coding	14.4959	13.2676	16.1234	10.5953	18.6561	13.7171	14.5612	11.3286	12.6549	11.8402	17.174	17.8955	15.8182	17.9207	12.6694	17.0328	16.9007	18.9114	19.0436	20.0635
ENSMUSG00000097819	Gm26813	ENSMUST00000180778.1	lincRNA	0.18949	0.148518	0.423063	0	0.285552	0.0477949	0.189107	0.0964139	0.0479353	0.0966545	0.186168	0	0.392999	0.289044	0	0.142336	0.312977	0.0964867	0.0514692	0.221085
ENSMUSG00000047361	Gm973	ENSMUST00000185753.6,ENSMUST00000187454.6,ENSMUST00000190490.1,ENSMUST00000212835.1,ENSMUST00000114243.7,ENSMUST00000185291.1,ENSMUST00000191051.1,ENSMUST00000187979.1,ENSMUST00000186310.1,ENSMUST00000186434.2	processed_transcript,retained_intron,protein_coding	9.47448	7.92097	9.49541	8.39631	14.6584	9.84576	12.3865	9.73781	9.01184	9.81043	10.7512	10.9835	10.8566	10.9355	10.4784	11.1496	11.9453	11.2889	11.0659	10.9437
ENSMUSG00000026021	Sumo1	ENSMUST00000191158.6,ENSMUST00000123857.1,ENSMUST00000091374.8,ENSMUST00000185265.1	processed_transcript,retained_intron,protein_coding	54.8572	58.0706	56.2673	57.2248	56.4442	50.8538	51.8626	56.836	56.8513	61.6172	54.7335	60.8827	57.3287	55.3037	57.298	60.9196	55.8142	58.1815	57.7484	44.5487
ENSMUSG00000101400	Gm29596	ENSMUST00000185710.1	processed_pseudogene	0.0473724	0.0990121	0.047007	0	0.0475921	0.143385	0	0	0.0479353	0.0483273	0.139626	0	0.0491249	0	0.0476292	0.0474452	0.0521628	0.0482433	0	0
ENSMUSG00000026020	Nop58	ENSMUST00000191088.6,ENSMUST00000185368.1,ENSMUST00000189289.6,ENSMUST00000187491.1,ENSMUST00000185772.6,ENSMUST00000187837.6,ENSMUST00000190265.6,ENSMUST00000188390.1,ENSMUST00000189919.6,ENSMUST00000186044.1,ENSMUST00000190759.6,ENSMUST00000190231.6,ENSMUST00000191142.6,ENSMUST00000189327.6,ENSMUST00000027174.9	nonsense_mediated_decay,processed_transcript,retained_intron,protein_coding	34.8661	40.0009	39.7679	39.5326	35.0278	37.4712	37.4905	38.1799	40.4095	38.7101	38.4437	37.1167	37.5805	31.1204	39.4846	35.6788	36.7748	39.2218	36.9549	35.5395
ENSMUSG00000067336	Bmpr2	ENSMUST00000190659.1,ENSMUST00000186246.1,ENSMUST00000087435.6	retained_intron,protein_coding	216.113	232.629	213.318	236.096	248.145	264.019	246.217	257.425	253.386	262.32	230.709	229.944	249.996	269.244	255.15	222.376	256.954	252.602	246.486	243.304
ENSMUSG00000041040	Fam117b	ENSMUST00000189790.1,ENSMUST00000036540.11,ENSMUST00000151630.1	nonsense_mediated_decay,retained_intron,protein_coding	67.3162	74.2095	72.8608	73.7676	72.1972	74.7035	76.9193	76.0224	76.2172	76.4054	74.7465	79.8672	76.5857	82.8593	81.8747	68.7955	81.8956	74.5359	73.7038	65.4965
ENSMUSG00000100901	Gm18829	ENSMUST00000188150.1	processed_pseudogene	0	0	0	0	0	0.0477949	0	0	0	0	0	0	0	0.048174	0	0.0474452	0	0	0	0
ENSMUSG00000026018	Ica1l	ENSMUST00000186970.1,ENSMUST00000185891.1,ENSMUST00000027172.12,ENSMUST00000191251.6,ENSMUST00000189776.1,ENSMUST00000187364.1	processed_transcript,retained_intron,protein_coding	40.0297	44.1099	44.1865	44.0806	41.9762	41.2948	40.138	41.8919	42.8542	43.3012	40.1192	39.1998	41.5596	42.7785	44.6286	38.478	36.6183	38.5464	37.8298	35.7053
ENSMUSG00000026019	Wdr12	ENSMUST00000136461.1,ENSMUST00000027173.14,ENSMUST00000141417.2,ENSMUST00000147413.1,ENSMUST00000143342.7,ENSMUST00000133767.1,ENSMUST00000117438.7,ENSMUST00000122038.7	processed_transcript,retained_intron,protein_coding	30.8394	32.575	31.8237	35.6343	31.3632	30.8755	30.1626	32.1541	33.0754	33.5391	31.1832	29.8259	33.1102	32.2284	31.1972	28.7043	29.2633	30.924	27.7419	24.4299
ENSMUSG00000026017	Carf	ENSMUST00000150008.7,ENSMUST00000132949.2,ENSMUST00000027171.11,ENSMUST00000124986.7,ENSMUST00000130075.7,ENSMUST00000191232.1,ENSMUST00000187978.6,ENSMUST00000180952.7,ENSMUST00000186107.6,ENSMUST00000186779.1	nonsense_mediated_decay,retained_intron,protein_coding	17.3857	22.7233	19.8839	20.9408	19.7507	21.1254	20.2345	24.0553	20.1808	19.7658	18.8495	18.7477	18.5692	19.1251	23.2907	19.3576	18.4135	16.0168	17.6025	18.2395
ENSMUSG00000082609	Gm15464	ENSMUST00000118718.1	processed_pseudogene	0	0	0	0	0	0.0477949	0	0	0	0	0.0465421	0	0.0491249	0	0	0	0	0	0	0
ENSMUSG00000073664	Nbeal1	ENSMUST00000162291.7,ENSMUST00000160834.7,ENSMUST00000035569.11,ENSMUST00000160980.2,ENSMUST00000159344.1,ENSMUST00000187195.1,ENSMUST00000185984.1,ENSMUST00000190958.1,ENSMUST00000188450.6,ENSMUST00000185573.1	nonsense_mediated_decay,retained_intron,protein_coding	24.5863	25.3471	23.1744	26.2385	33.5048	29.2505	30.919	23.9107	29.0968	26.0967	31.1832	27.5535	29.2293	28.6153	27.625	28.7518	26.4987	28.8978	24.4993	19.345
ENSMUSG00000049439	Cyp20a1	ENSMUST00000060608.12,ENSMUST00000114202.7,ENSMUST00000148443.2	nonsense_mediated_decay,retained_intron,protein_coding	10.564	10.4458	10.9056	11.295	10.8986	10.5149	10.6845	9.83422	9.635	9.95541	11.077	12.3565	11.79	14.5004	11.5263	13.0949	13.3537	12.5915	10.2424	10.6674
ENSMUSG00000026782	Abi2	ENSMUST00000187400.6,ENSMUST00000185788.6,ENSMUST00000189082.6,ENSMUST00000190158.1,ENSMUST00000187709.6,ENSMUST00000188594.6,ENSMUST00000052332.14,ENSMUST00000189649.1,ENSMUST00000188618.6,ENSMUST00000189980.6,ENSMUST00000186097.6,ENSMUST00000191493.1	retained_intron,protein_coding	219.192	245.104	233.719	238.995	201.362	234.291	223.335	231.393	244.374	228.201	217.026	204.473	217.672	219.866	228.525	209.281	212.668	191.671	206.855	246.344
ENSMUSG00000026014	Raph1	ENSMUST00000142258.2,ENSMUST00000188511.1,ENSMUST00000027168.11,ENSMUST00000140485.7,ENSMUST00000090293.10,ENSMUST00000182085.7,ENSMUST00000127573.2,ENSMUST00000189383.1	retained_intron,protein_coding	52.9623	59.5063	52.0367	58.3243	50.1145	54.534	52.8554	53.0277	54.0711	57.4128	52.2202	44.2654	52.1215	53.714	55.631	43.6021	50.4414	46.1689	46.2193	55.4924
ENSMUSG00000081562	Gm11575	ENSMUST00000122243.1	processed_pseudogene	0	0.049506	0	0	0	0.0477949	0	0	0	0.0483273	0.0465421	0.0946854	0.0491249	0.048174	0	0	0	0	0	0.0552713
ENSMUSG00000084400	Gm11576	ENSMUST00000117433.1	processed_pseudogene	0	0	0	0	0	0	0	0	0	0	0	0.0473427	0	0	0	0	0	0	0	0
ENSMUSG00000082160	Gm11578	ENSMUST00000118530.1	processed_pseudogene	0	0.049506	0.047007	0.049978	0.0475921	0	0	0	0.0479353	0.0483273	0	0	0	0	0	0.0948904	0.104326	0.14473	0.0514692	0.110543
ENSMUSG00000101188	Eif4a-ps4	ENSMUST00000122226.1	processed_pseudogene	2.46336	2.07925	2.16232	2.4989	2.95071	1.9118	2.22201	1.73545	2.82819	2.27138	2.04785	2.13042	2.55449	1.78244	2.33383	1.4708	2.71247	2.36392	2.88227	2.76357
ENSMUSG00000026012	Cd28	ENSMUST00000027165.2,ENSMUST00000132833.1,ENSMUST00000153207.1	processed_transcript,retained_intron,protein_coding	0.142117	0.0990121	0.0940139	0.149934	0.0951841	0.238975	0.283661	0.289242	0.191741	0.193309	0.279252	0.331399	0.589498	0.289044	0	0.474452	0.417302	0.241217	0.257346	0.221085
ENSMUSG00000083355	Gm11581	ENSMUST00000122024.1	processed_pseudogene	0.0473724	0	0	0	0	0	0.0472768	0.048207	0	0	0	0.142028	0	0	0	0	0.0521628	0	0	0
ENSMUSG00000026011	Ctla4	ENSMUST00000027164.8,ENSMUST00000124816.1,ENSMUST00000097720.3	processed_transcript,protein_coding	0.0947448	0.148518	0.0940139	0.049978	0.0951841	0.143385	0.0472768	0.144621	0	0	0	0	0.0982497	0.048174	0.0476292	0.284671	0	0	0.0514692	0
ENSMUSG00000081382	Rpl18-ps1	ENSMUST00000121555.1	processed_pseudogene	0.142117	0.148518	0.047007	0.199912	0.0951841	0.382359	0.0472768	0.241035	0.383483	0.289964	0.139626	0.142028	0.147375	0.24087	0.285775	0.0948904	0.208651	0.0482433	0.154407	0.276357
ENSMUSG00000080800	Gm11582	ENSMUST00000121041.1	processed_pseudogene	0.0473724	0.049506	0	0.049978	0	0	0	0	0.0479353	0.0483273	0.0465421	0.0473427	0.0491249	0	0	0	0	0.0482433	0	0
ENSMUSG00000026009	Icos	ENSMUST00000102827.3,ENSMUST00000027162.11	protein_coding	0.0947448	0.198024	0.188028	0	0.0951841	0.143385	0.14183	0.144621	0.143806	0.0483273	0.418878	0.0946854	0.147375	0	0.0952585	0.427007	0.208651	0.192973	0.102938	0.221085
ENSMUSG00000080785	Gm11591	ENSMUST00000120063.1	processed_pseudogene	0	0	0.047007	0.049978	0	0	0	0	0	0	0	0	0	0	0	0	0	0	0	0
ENSMUSG00000085248	Gm11587	ENSMUST00000128274.2	lincRNA	0	0	0	0	0	0	0	0	0	0	0	0	0	0	0	0	0.0521628	0	0	0
ENSMUSG00000085447	9530026F06Rik	ENSMUST00000141000.1	lincRNA	0	0	0	0	0	0	0	0	0	0	0	0.0473427	0	0	0	0	0.0521628	0	0	0
ENSMUSG00000086408	Gm11588	ENSMUST00000141758.1	lincRNA	0.0473724	0	0	0	0	0	0	0	0	0	0	0	0	0	0	0	0	0	0	0
ENSMUSG00000100965	Gm28449	ENSMUST00000187655.1	lincRNA	0	0	0	0	0	0	0	0	0	0	0	0.0473427	0	0	0	0	0	0	0	0
ENSMUSG00000086009	4930587A21Rik	ENSMUST00000128588.1	lincRNA	0	0	0	0	0	0	0	0	0	0	0.0465421	0	0	0	0	0	0	0	0	0
ENSMUSG00000052062	Pard3b	ENSMUST00000094906.3,ENSMUST00000188325.1,ENSMUST00000138768.7,ENSMUST00000075374.9,ENSMUST00000129030.1,ENSMUST00000046673.10	processed_transcript,retained_intron,protein_coding	4.9741	5.24764	5.12376	4.19815	6.23456	4.87508	5.24772	5.01353	4.93734	4.68774	6.7486	4.68693	5.79673	5.39549	5.0487	6.16787	7.04198	6.22339	5.61014	5.25077
ENSMUSG00000081950	Gm11600	ENSMUST00000119592.1	processed_pseudogene	0	0	0	0	0	0	0	0	0	0.0483273	0	0	0	0	0	0	0	0.0482433	0	0
ENSMUSG00000084333	Gm11599	ENSMUST00000118720.1	processed_pseudogene	0	0.049506	0	0	0	0	0	0	0	0	0	0.0473427	0.0982497	0.048174	0	0	0.0521628	0	0	0
ENSMUSG00000025969	Nrp2	ENSMUST00000114157.2,ENSMUST00000027112.12,ENSMUST00000126344.1,ENSMUST00000075144.11,ENSMUST00000063594.12,ENSMUST00000114155.7,ENSMUST00000102822.8	retained_intron,protein_coding	76.8854	75.9423	67.173	76.6663	80.9065	78.5271	81.4106	78.9148	76.1693	75.6322	79.0284	68.5996	79.0419	76.5485	76.6831	66.4707	82.7302	84.5223	79.7257	84.1229
ENSMUSG00000100426	Gm4208	ENSMUST00000189802.1	lincRNA	0.142117	0.148518	0	0.099956	0.142776	0.19118	0	0.144621	0.0479353	0.0966545	0.186168	0	0.196499	0.048174	0.285775	0.189781	0.156488	0.0964867	0.154407	0.165814
ENSMUSG00000040865	Ino80d	ENSMUST00000153992.1,ENSMUST00000165066.7,ENSMUST00000097718.8,ENSMUST00000137511.7,ENSMUST00000172416.7,ENSMUST00000188100.1,ENSMUST00000133236.7	nonsense_mediated_decay,retained_intron,protein_coding	33.6818	35.8424	32.9519	32.5357	32.1722	36.3241	34.9375	34.1305	36.7185	33.5874	35.3254	36.2645	33.061	39.599	37.6747	33.6861	37.4007	33.5291	31.6535	33.2733
ENSMUSG00000081617	Rps13-ps7	ENSMUST00000122045.1	processed_pseudogene	0	0	0	0	0	0	0	0	0	0	0	0	0	0	0	0.0474452	0	0	0	0
ENSMUSG00000081429	Rps27-ps1	ENSMUST00000118179.1	processed_pseudogene	0	0	0	0	0	0	0	0	0	0.0483273	0	0	0	0	0	0	0	0	0	0
ENSMUSG00000084799	Ino80dos	ENSMUST00000138611.7,ENSMUST00000188602.1,ENSMUST00000186786.1,ENSMUST00000186436.1	lincRNA	3.74242	3.61394	3.19647	3.39851	2.76034	3.53682	3.54576	3.90476	3.16373	3.1896	3.76991	3.26665	2.35799	2.45687	2.85775	2.70438	3.75572	2.12271	3.19109	4.09008
ENSMUSG00000101599	Gm20342	ENSMUST00000185480.1	lincRNA	3.17395	3.46542	3.24348	1.84919	2.95071	3.58462	3.59303	3.4709	1.86948	2.36804	4.70075	4.59224	3.58611	4.09479	4.04849	3.9854	2.81679	3.08757	2.72787	2.87411
ENSMUSG00000025968	Ndufs1	ENSMUST00000190095.1,ENSMUST00000187835.1,ENSMUST00000185412.6,ENSMUST00000185732.6,ENSMUST00000027111.14,ENSMUST00000186569.1,ENSMUST00000188370.6,ENSMUST00000140612.1,ENSMUST00000189664.1,ENSMUST00000187756.6,ENSMUST00000168099.8,ENSMUST00000185847.1,ENSMUST00000185827.6	nonsense_mediated_decay,retained_intron,protein_coding	110.378	122.379	118.081	127.894	113.222	112.605	113.606	122.301	125.159	122.413	118.729	108.415	118.342	111.041	121.597	105.613	121.07	112.986	101.6	97.167
ENSMUSG00000025967	Eef1b2	ENSMUST00000174890.8,ENSMUST00000027108.12,ENSMUST00000135877.7,ENSMUST00000188524.1,ENSMUST00000126469.1,ENSMUST00000126795.2,ENSMUST00000142062.7,ENSMUST00000148553.1,ENSMUST00000129339.7	nonsense_mediated_decay,processed_transcript,protein_coding	83.8965	81.0909	85.9757	85.0626	86.5224	78.1447	77.5812	81.277	85.996	85.201	77.3529	94.5908	94.3197	89.2664	86.5423	87.4889	87.8422	103.289	81.7845	56.6531
ENSMUSG00000046856	Gpr1	ENSMUST00000187533.1,ENSMUST00000050536.13	processed_transcript,protein_coding	0.710586	0.792097	1.03415	0.899604	1.09462	0.955899	0.661875	1.398	0.575224	0.773236	0.465421	0.804826	0.933372	0.626262	1.00021	0.996349	0.730279	0.964867	0.823506	0.552713
ENSMUSG00000086730	Platr12	ENSMUST00000189722.1	lincRNA	0	0	0	0	0	0	0	0.048207	0	0	0	0.0946854	0	0.048174	0	0	0	0	0	0
ENSMUSG00000087561	Gm11608	ENSMUST00000151616.1,ENSMUST00000153049.7	lincRNA	0	0	0	0.049978	0	0	0	0	0	0	0	0	0	0	0	0	0	0.0482433	0	0
ENSMUSG00000027520	Zdbf2	ENSMUST00000114132.7,ENSMUST00000126932.1,ENSMUST00000029025.8	protein_coding	27.3812	27.1293	24.9607	28.5374	31.3632	30.6843	33.0465	28.2493	29.1447	32.6692	30.9039	28.595	24.5133	27.4592	25.815	21.635	25.6119	24.1699	25.786	18.0184
ENSMUSG00000081643	Gm11605	ENSMUST00000120413.1	processed_pseudogene	0.521096	0.24753	0.0940139	0.049978	0	0.238975	0.0945535	0.241035	0.143806	0.193309	0.139626	0.236714	0.294749	0.192696	0.190517	0.142336	0.208651	0.192973	0.257346	0.110543
ENSMUSG00000025964	Adam23	ENSMUST00000185616.1,ENSMUST00000182642.7,ENSMUST00000134704.2,ENSMUST00000114101.7,ENSMUST00000187844.1,ENSMUST00000141545.2,ENSMUST00000146403.7,ENSMUST00000114103.7,ENSMUST00000087374.9,ENSMUST00000114107.2,ENSMUST00000190658.6,ENSMUST00000097717.8	processed_transcript,retained_intron,protein_coding	147.139	152.479	148.119	152.233	150.153	157.771	152.562	159.42	152.866	155.034	143.908	140.371	157.298	146.834	164.75	153.675	161.757	134.406	156.621	165.593
ENSMUSG00000069085	Dytn	ENSMUST00000126954.1,ENSMUST00000090313.4	retained_intron,protein_coding	0.0473724	0.198024	0	0	0.0951841	0.143385	0.0472768	0.289242	0.0479353	0.0483273	0.23271	0.0946854	0.0982497	0.096348	0.142888	0.142336	0.0521628	0	0.0514692	0.0552713
ENSMUSG00000025963	Mdh1b	ENSMUST00000114094.2	protein_coding	0.568469	0.643578	1.22218	0.599736	1.38017	0.430154	0.803705	0.723105	0.910771	1.01487	1.02393	1.37294	1.08075	0.674436	0.904956	0.664233	0.521628	0.627163	0.669099	0.939612
ENSMUSG00000025962	Fastkd2	ENSMUST00000123945.1,ENSMUST00000131478.1,ENSMUST00000027103.6,ENSMUST00000128621.7,ENSMUST00000134454.1,ENSMUST00000148758.7	processed_transcript,retained_intron,protein_coding	19.2332	19.3074	20.7301	20.7409	21.702	18.0665	20.6127	19.4274	20.2287	18.896	20.6647	18.1323	21.4184	19.1732	20.2424	20.9233	17.944	20.1657	17.4995	16.3603
ENSMUSG00000025961	4933402D24Rik	ENSMUST00000027102.1	protein_coding	1.3738	1.23765	1.03415	0.99956	0.904249	1.48164	1.4183	1.30159	1.15045	1.15985	1.21009	1.13623	1.52287	1.15618	0.762068	0.948904	1.09542	1.06135	0.720568	0.884341
ENSMUSG00000080817	Gm13751	ENSMUST00000120280.1	processed_pseudogene	0	0	0.047007	0	0	0.0477949	0	0	0	0	0.139626	0	0	0	0	0	0	0	0	0
ENSMUSG00000082373	Gm13754	ENSMUST00000120486.2	unitary_pseudogene	0	0.049506	0.141021	0.049978	0	0.0477949	0.0472768	0.144621	0.0479353	0	0	0.0473427	0.0491249	0.048174	0	0	0.104326	0.0482433	0.205877	0.0552713
ENSMUSG00000044689	Gm13749	ENSMUST00000133244.1	lincRNA	0.18949	0.0990121	0.141021	0.199912	0.0475921	0.238975	0.236384	0.144621	0.0958707	0.0483273	0.0930841	0	0.0491249	0.048174	0	0	0.0521628	0.43419	0.205877	0.165814
ENSMUSG00000025959	Klf7	ENSMUST00000114086.7,ENSMUST00000055001.9,ENSMUST00000135075.1	protein_coding	29.4182	27.7729	24.9607	26.7882	31.6963	30.0152	25.8131	30.3222	25.1661	28.5131	26.9478	22.5825	25.9379	28.2781	29.7206	25.7627	26.916	24.3629	25.0655	36.7001
ENSMUSG00000086721	Gm13750	ENSMUST00000117621.1	processed_pseudogene	0	0	0	0	0	0	0	0	0	0	0	0	0	0	0	0	0	0	0	0.0552713
ENSMUSG00000101895	Gm28981	ENSMUST00000190863.1	lincRNA	0	0.049506	0.047007	0.149934	0	0.0955899	0.0472768	0.0964139	0	0.0966545	0.0930841	0	0.0491249	0.048174	0	0.0474452	0.104326	0	0	0.165814
ENSMUSG00000025958	Creb1	ENSMUST00000187035.1,ENSMUST00000188855.6,ENSMUST00000049932.11,ENSMUST00000185594.6,ENSMUST00000087366.10,ENSMUST00000190979.1,ENSMUST00000187811.6,ENSMUST00000171164.7,ENSMUST00000186335.6,ENSMUST00000190348.1,ENSMUST00000190876.6	nonsense_mediated_decay,processed_transcript,retained_intron,protein_coding	62.6737	58.1201	63.7885	61.5229	62.3932	67.6776	67.2276	62.2352	72.8617	61.4239	70.5112	64.1494	68.8731	71.9238	67.7288	60.7773	62.0216	65.2732	59.8586	57.648
ENSMUSG00000025956	Mettl21a	ENSMUST00000161264.1,ENSMUST00000162806.7,ENSMUST00000053469.1,ENSMUST00000114079.8	processed_transcript,protein_coding	7.81644	8.91109	8.03819	7.64664	8.04306	7.02585	7.75339	7.76132	7.8614	6.47585	8.09832	8.61638	7.85998	7.70784	8.62089	8.49269	6.83333	7.14001	7.41156	7.46163
ENSMUSG00000101832	Gm28982	ENSMUST00000186895.1	lincRNA	0.0473724	0.198024	0.141021	0.149934	0.142776	0.0477949	0.0945535	0.144621	0.0479353	0.0483273	0.139626	0.0473427	0.196499	0	0.0952585	0	0	0.0482433	0	0
ENSMUSG00000100437	Gm29152	ENSMUST00000189284.1	lincRNA	0	0	0	0	0	0	0	0	0	0	0	0.0473427	0	0	0	0	0	0	0	0
ENSMUSG00000087213	2810408I11Rik	ENSMUST00000186325.1	retained_intron	0	0	0	0	0	0	0	0	0	0	0.0465421	0	0	0	0.0476292	0	0	0.0482433	0	0
ENSMUSG00000070871	Ccnyl1	ENSMUST00000187638.6,ENSMUST00000094898.4,ENSMUST00000187170.6,ENSMUST00000114077.7	protein_coding	11.701	13.5151	13.444	11.4949	12.136	13.4304	12.6229	9.83422	12.6549	12.3718	12.3802	10.8415	11.2496	11.8026	10.1927	10.8175	13.5102	12.302	12.3011	13.1546
ENSMUSG00000045005	Fzd5	ENSMUST00000116133.3,ENSMUST00000063982.6	protein_coding	1.8949	1.98024	2.06831	1.79921	2.76034	1.81621	1.60741	2.16931	1.72567	2.17473	2.04785	2.55651	2.99662	2.79409	2.95301	3.13138	2.50381	2.84636	2.0073	3.20574
ENSMUSG00000051344	Plekhm3	ENSMUST00000123225.1,ENSMUST00000097713.1,ENSMUST00000140857.1,ENSMUST00000187188.1,ENSMUST00000134097.1,ENSMUST00000139649.7	nonsense_mediated_decay,processed_transcript,retained_intron,protein_coding	53.815	55.2982	51.9427	52.6269	54.1598	55.0598	51.2007	56.4986	50.8594	56.9295	53.1976	45.7331	53.3496	54.1476	55.9167	48.1094	51.5369	44.9628	47.2487	51.5129
ENSMUSG00000097264	Rpl31-ps24	ENSMUST00000181350.1	processed_pseudogene	0	0	0	0.049978	0	0.0477949	0	0	0.0958707	0	0	0.0473427	0	0	0	0.0474452	0.0521628	0	0	0
ENSMUSG00000084416	Rpl10a-ps1	ENSMUST00000120360.1	processed_pseudogene	0.852703	1.53469	1.3162	0.799648	1.61813	1.33826	1.04009	1.59083	1.39012	1.40149	1.30318	1.42028	1.3755	1.39705	0.952585	1.70803	1.30407	1.39906	1.08085	1.5476
ENSMUSG00000025955	Akr1cl	ENSMUST00000069142.11,ENSMUST00000160283.1,ENSMUST00000161313.1,ENSMUST00000159566.1,ENSMUST00000162800.7,ENSMUST00000159896.1	nonsense_mediated_decay,processed_transcript,retained_intron,protein_coding	0	0	0.0940139	0	0.0951841	0	0	0.0964139	0.0958707	0.0966545	0	0	0.0491249	0.144522	0.0476292	0	0.0521628	0.14473	0.0514692	0
ENSMUSG00000070870	Cryge	ENSMUST00000087359.5,ENSMUST00000161960.1	protein_coding	0	0	0	0	0	0	0.0472768	0	0	0	0	0	0	0	0	0	0	0	0	0
ENSMUSG00000025952	Crygc	ENSMUST00000027089.14,ENSMUST00000114064.2	protein_coding	0	0	0	0	0	0	0	0	0	0	0	0	0	0	0.0476292	0	0	0	0	0
ENSMUSG00000100774	Gm7329	ENSMUST00000185915.1	processed_pseudogene	0	0	0	0.049978	0.0475921	0	0.0472768	0	0	0	0	0	0	0	0	0	0	0	0.0514692	0.0552713
ENSMUSG00000044429	Cryga	ENSMUST00000061497.8,ENSMUST00000154012.1	retained_intron,protein_coding	0.18949	0.148518	0.0940139	0.199912	0.475921	0.238975	0.0945535	0.144621	0.0958707	0.241636	0.0930841	0.331399	0.196499	0.192696	0.381034	0.237226	0.104326	0.337703	0.257346	0.221085
ENSMUSG00000100846	Gm28845	ENSMUST00000144760.2	protein_coding	0	0	0.047007	0	0	0.0477949	0	0.048207	0	0	0.0465421	0	0	0	0.0952585	0.0948904	0	0.0482433	0.0514692	0
ENSMUSG00000044816	D630023F18Rik	ENSMUST00000153330.2,ENSMUST00000050047.3,ENSMUST00000148020.7	nonsense_mediated_decay,protein_coding	3.88454	5.14863	3.61954	4.44804	4.37847	4.30154	4.49129	3.66373	3.78689	4.7844	4.70075	4.45022	4.22474	4.23931	4.28663	3.93795	3.59923	4.10068	5.45573	6.13512
ENSMUSG00000025950	Idh1	ENSMUST00000188876.6,ENSMUST00000186222.6,ENSMUST00000169032.7,ENSMUST00000097709.10,ENSMUST00000149310.7,ENSMUST00000191459.1,ENSMUST00000188109.6	protein_coding	39.9349	37.2285	43.7635	41.032	43.404	41.3426	35.5994	41.217	37.1499	39.6283	45.0527	44.7389	49.2231	42.634	49.0581	45.9744	51.6933	57.3613	48.7928	45.3225
ENSMUSG00000025949	Pikfyve	ENSMUST00000190847.1,ENSMUST00000081154.13,ENSMUST00000185317.6,ENSMUST00000097707.4,ENSMUST00000188799.6,ENSMUST00000189925.6,ENSMUST00000186404.6,ENSMUST00000213081.1,ENSMUST00000190058.6,ENSMUST00000187579.1,ENSMUST00000185263.6	nonsense_mediated_decay,processed_transcript,retained_intron,protein_coding	50.5463	59.0607	54.5281	54.676	63.4402	61.7988	58.1504	62.5244	60.6861	62.6804	63.8092	57.8055	59.6376	61.5182	56.8217	53.1386	58.7353	54.9491	55.1235	48.694
ENSMUSG00000025946	Pth2r	ENSMUST00000027083.6,ENSMUST00000140190.7	protein_coding	1.23168	1.43568	0.846125	1.24945	1.28499	0.525744	0.567321	0.626691	1.10251	1.11153	0.511963	0.52077	0.540373	0.626262	1.23836	0.759123	0.521628	0.385947	1.08085	0.607984
ENSMUSG00000083242	Gm15659	ENSMUST00000118881.1	processed_pseudogene	0	0	0	0	0	0	0	0	0	0.0483273	0	0	0	0	0	0	0	0	0	0
ENSMUSG00000083289	Gm8812	ENSMUST00000118496.1	processed_pseudogene	0	0	0	0	0	0	0	0	0	0	0	0	0.0491249	0	0	0	0	0	0	0
ENSMUSG00000015222	Map2	ENSMUST00000123647.7,ENSMUST00000114015.7,ENSMUST00000127388.7,ENSMUST00000173800.1,ENSMUST00000137807.7,ENSMUST00000156636.8,ENSMUST00000172486.1,ENSMUST00000125844.1,ENSMUST00000173855.7,ENSMUST00000077355.11,ENSMUST00000114013.7,ENSMUST00000133522.1,ENSMUST00000024639.11,ENSMUST00000114012.7,ENSMUST00000173778.7,ENSMUST00000145419.7,ENSMUST00000172886.7,ENSMUST00000141148.1,ENSMUST00000124873.…	processed_transcript,retained_intron,protein_coding	1306.86	1310.47	1187.58	1302.38	1448.75	1493.59	1420.76	1347.82	1410.35	1475.91	1272.83	1331.14	1379.82	1334.23	1385.2	1229.21	1423.68	1399.06	1299.8	1221.22
ENSMUSG00000055567	Unc80	ENSMUST00000152844.1,ENSMUST00000136727.1,ENSMUST00000061620.15,ENSMUST00000187179.1,ENSMUST00000212557.1,ENSMUST00000114008.2	nonsense_mediated_decay,retained_intron,protein_coding	331.322	368.523	302.349	350.746	370.076	397.128	368.522	372.158	380.607	379.707	358.188	325.245	331.789	328.45	340.12	309.865	323.931	279.377	320.447	300.013
ENSMUSG00000026005	Rpe	ENSMUST00000151016.1,ENSMUST00000113995.1,ENSMUST00000027157.9,ENSMUST00000190404.1,ENSMUST00000142920.7	nonsense_mediated_decay,protein_coding	26.5285	26.5847	26.3709	27.188	25.081	26.813	25.5295	23.7178	28.3777	27.6915	28.6699	26.4172	26.9204	30.4941	25.1006	25.6204	26.0292	28.56	24.2934	22.1638
ENSMUSG00000026004	Kansl1l	ENSMUST00000068168.9,ENSMUST00000132960.1,ENSMUST00000129190.7,ENSMUST00000189846.1,ENSMUST00000113987.1	processed_transcript,retained_intron,protein_coding	14.8276	15.8419	15.4653	16.8426	16.2765	15.151	16.5469	13.498	16.5856	17.2045	18.3841	17.0907	17.2428	17.9207	16.3845	18.0292	16.6399	18.5254	16.5731	16.0287
ENSMUSG00000082057	Gm15789	ENSMUST00000118992.1	processed_pseudogene	0.236862	0.297036	0.188028	0.49978	0.0475921	0.525744	0.425491	0.289242	0.143806	0.144982	0.279252	0.284056	0.442124	0.337218	0.285775	0.427007	0.104326	0.14473	0.308815	0.276357
ENSMUSG00000026003	Acadl	ENSMUST00000027153.5,ENSMUST00000139208.1	processed_transcript,protein_coding	38.5611	35.2483	40.9431	35.0346	39.3586	38.5227	37.2541	32.5397	34.849	33.4425	38.4903	42.2297	41.5105	41.2851	35.9601	44.8357	39.5916	45.4935	42.0503	51.2365
ENSMUSG00000082769	Gm15793	ENSMUST00000121857.1	processed_pseudogene	0	0	0.047007	0	0	0	0.0945535	0	0	0	0	0	0	0	0	0.0474452	0	0.0964867	0	0.0552713
ENSMUSG00000061816	Myl1	ENSMUST00000027151.11,ENSMUST00000151328.2,ENSMUST00000150542.1,ENSMUST00000160100.1,ENSMUST00000186346.1,ENSMUST00000186202.6,ENSMUST00000119429.7,ENSMUST00000120415.7	processed_transcript,retained_intron,protein_coding	0.568469	0.693085	0.611091	0.649714	0.333144	2.15077	0.520044	0.819519	0.71903	0.289964	0.698131	0.662798	0.736873	0.48174	0.714439	0.616787	0.417302	0.385947	0.874976	0.939612
ENSMUSG00000094191	Rpl31-ps14	ENSMUST00000143596.1	processed_pseudogene	0	0.049506	0	0.099956	0	0	0.0472768	0.0964139	0	0	0.0930841	0.0473427	0.0491249	0.048174	0.0476292	0	0.104326	0	0	0
ENSMUSG00000082212	Gm15826	ENSMUST00000121328.1	processed_pseudogene	0	0	0	0	0	0	0	0	0.0479353	0	0	0.0473427	0	0	0	0	0.0521628	0	0	0.0552713
ENSMUSG00000026000	Lancl1	ENSMUST00000189210.1,ENSMUST00000113979.9,ENSMUST00000149996.1,ENSMUST00000133508.1,ENSMUST00000119559.7,ENSMUST00000027149.11	processed_transcript,retained_intron,protein_coding	155.997	168.073	159.495	178.721	157.91	161.881	161.308	172.292	165.76	173.93	155.218	155.616	162.456	151.315	165.035	151.35	154.558	139.182	168.098	156.141
ENSMUSG00000025991	Cps1	ENSMUST00000027144.7	protein_coding	0.331607	0.544566	0.564084	0.399824	0.23796	0.430154	0.330937	0.385656	0.479353	0.386618	0.139626	0.473427	0.147375	0.192696	0.523922	0.332116	0.156488	0.337703	0.463222	0.221085
ENSMUSG00000062209	Erbb4	ENSMUST00000153432.1,ENSMUST00000119142.7,ENSMUST00000126682.1,ENSMUST00000121473.7,ENSMUST00000131148.1	processed_transcript,retained_intron,protein_coding	78.2592	85.3979	71.7326	80.0148	92.4714	88.8508	85.7601	99.1135	85.3728	91.0969	78.6095	82.2343	80.8104	85.6534	90.5432	72.3065	74.0712	72.558	83.0197	76.5508
ENSMUSG00000083795	Gm15670	ENSMUST00000117740.1	processed_pseudogene	0	0	0	0	0	0	0	0	0	0	0	0.0473427	0	0	0	0.0474452	0.0521628	0	0	0
ENSMUSG00000087514	Gm16076	ENSMUST00000140116.1	sense_intronic	0.0473724	0	0	0.049978	0	0	0	0	0	0	0	0	0	0	0	0.0474452	0.0521628	0	0	0
ENSMUSG00000101387	Pced1c-ps	ENSMUST00000187740.1	processed_pseudogene	0	0	0	0	0	0	0	0.048207	0	0	0	0	0	0.048174	0	0	0.0521628	0	0	0
ENSMUSG00000099804	Gm28497	ENSMUST00000189646.1	lincRNA	0.0473724	0	0	0	0.0475921	0	0.0472768	0	0	0.0483273	0	0	0.0982497	0.096348	0	0	0.104326	0	0	0
ENSMUSG00000100354	Gm29113	ENSMUST00000185991.1	lincRNA	0.0473724	0	0	0	0.0475921	0	0	0	0	0	0	0	0	0.048174	0	0	0	0	0	0
ENSMUSG00000025997	Ikzf2	ENSMUST00000190771.6,ENSMUST00000188919.1,ENSMUST00000190016.1,ENSMUST00000188110.6,ENSMUST00000187184.6,ENSMUST00000027146.8,ENSMUST00000191262.6,ENSMUST00000187870.1,ENSMUST00000190855.6	retained_intron,protein_coding	4.02665	4.40604	5.07675	3.79833	4.42606	4.39713	4.72768	3.51911	4.36212	4.59109	5.91084	4.97099	3.97911	5.25096	5.47736	3.74817	4.12086	4.19717	3.60284	3.09519
ENSMUSG00000100815	Gm29112	ENSMUST00000188962.1	sense_intronic	0	0	0	0	0	0.0477949	0.0472768	0	0	0	0	0	0	0	0	0	0	0	0	0
ENSMUSG00000099954	Gm28112	ENSMUST00000190898.1	sense_intronic	0	0	0	0	0	0	0	0	0	0	0.0465421	0	0	0.048174	0	0	0.0521628	0	0.0514692	0
ENSMUSG00000053153	Spag16	ENSMUST00000191569.1,ENSMUST00000161131.2,ENSMUST00000161310.7,ENSMUST00000065425.11,ENSMUST00000190833.6,ENSMUST00000113940.3,ENSMUST00000187159.6	processed_transcript,protein_coding	3.36344	1.13864	4.13661	1.29943	5.09235	0.716924	2.31656	1.78366	1.15045	1.54647	4.18878	3.40868	3.14399	4.19114	2.71487	3.79562	1.66921	2.65338	3.4999	4.69806
ENSMUSG00000101730	Gm28580	ENSMUST00000186767.1	unprocessed_pseudogene	0	0	0	0	0	0	0.0472768	0	0	0	0	0	0	0	0	0	0	0	0	0
ENSMUSG00000045648	Vwc2l	ENSMUST00000053922.11,ENSMUST00000159205.1,ENSMUST00000161937.1,ENSMUST00000162182.1	retained_intron,protein_coding	18.191	19.6539	18.2387	20.2411	18.2278	16.8238	15.6959	18.1258	18.0237	18.2194	21.4559	15.6704	18.5692	18.1616	19.528	15.6095	10.1196	17.4641	15.6466	16.1945
ENSMUSG00000026196	Bard1	ENSMUST00000027393.7	protein_coding	0.331607	0.445554	0.564084	0.349846	0.428329	0.430154	0.283661	0.385656	0.335547	0.289964	0.465421	0.757484	0.491249	0.529914	0.523922	0.616787	0.312977	0.627163	0.463222	0.44217
ENSMUSG00000089965	Gm16236	ENSMUST00000159588.1	processed_pseudogene	0	0	0	0	0	0	0	0	0	0	0	0	0	0	0.0476292	0	0	0	0	0
ENSMUSG00000101551	Gm8870	ENSMUST00000188170.1	processed_pseudogene	0	0	0	0	0	0	0.0472768	0	0	0	0	0	0	0	0	0	0	0	0	0
ENSMUSG00000050296	Abca12	ENSMUST00000187097.6,ENSMUST00000188752.1,ENSMUST00000189102.1,ENSMUST00000191520.1,ENSMUST00000087268.6	retained_intron,protein_coding	0.284234	0.346542	0.705104	0.449802	0.523513	0.669129	0.189107	0.192828	0.335547	0.434945	0.698131	0.426084	0.294749	0.385392	0.666809	0.664233	0.260814	0.771893	0.566161	0.773798
ENSMUSG00000101617	Gm6947	ENSMUST00000186254.1	processed_pseudogene	0	0	0	0	0.0475921	0	0	0	0	0	0	0	0	0	0	0	0	0	0	0
ENSMUSG00000026192	Atic	ENSMUST00000148077.7,ENSMUST00000187982.1,ENSMUST00000154855.1,ENSMUST00000027384.5,ENSMUST00000136443.1,ENSMUST00000155769.7	retained_intron,protein_coding	34.1081	33.5156	32.1058	33.6352	29.2691	29.1549	30.4935	31.4792	30.0555	30.0596	32.8121	33.85	32.8154	34.5408	32.1497	29.4635	32.8104	36.3755	34.5873	30.565
ENSMUSG00000026193	Fn1	ENSMUST00000187627.1,ENSMUST00000189821.6,ENSMUST00000188092.1,ENSMUST00000189160.1,ENSMUST00000186985.1,ENSMUST00000186129.6,ENSMUST00000188894.6,ENSMUST00000055226.12,ENSMUST00000186575.1,ENSMUST00000188674.6,ENSMUST00000187938.6,ENSMUST00000186879.1,ENSMUST00000186736.1,ENSMUST00000190780.6,ENSMUST00000185408.6,ENSMUST00000186613.1,ENSMUST00000186940.6	nonsense_mediated_decay,retained_intron,protein_coding	79.1592	74.0115	81.7921	70.1192	75.5762	94.5384	96.8701	65.8507	62.5077	58.9593	62.4129	61.7823	62.5359	78.2346	69.0148	67.2298	71.2544	93.0131	76.6376	82.2437
ENSMUSG00000101834	Gm5829	ENSMUST00000191383.1	processed_pseudogene	0	0.049506	0	0	0	0	0	0.048207	0.0479353	0	0.0465421	0.0473427	0	0	0	0	0	0.0482433	0	0
ENSMUSG00000100319	Gm5256	ENSMUST00000191412.1	processed_pseudogene	0	0.049506	0	0	0	0.0477949	0	0	0	0	0	0.0473427	0	0	0	0	0	0	0	0
ENSMUSG00000101211	Gm28818	ENSMUST00000189983.1,ENSMUST00000187553.1	lincRNA	0	0	0	0	0	0	0	0	0	0.0483273	0	0	0	0	0	0	0	0	0.0514692	0
ENSMUSG00000101848	4933417E11Rik	ENSMUST00000188213.1	lincRNA	0	0	0	0	0	0	0	0.048207	0	0	0	0	0	0.048174	0.0476292	0	0	0	0	0.0552713
ENSMUSG00000059483	Gm5528	ENSMUST00000076314.5	processed_pseudogene	0.0473724	0	0	0	0	0.0477949	0	0	0	0	0	0	0	0	0	0	0	0	0	0
ENSMUSG00000101496	Gm8885	ENSMUST00000189382.1	processed_pseudogene	0	0	0.047007	0	0.0475921	0.0477949	0.0472768	0	0	0	0	0.0473427	0.0491249	0	0	0	0	0	0	0
ENSMUSG00000102123	Gm4319	ENSMUST00000191139.1	lincRNA	0	0.148518	0	0	0	0	0.0472768	0.0964139	0.0479353	0	0.0930841	0.0473427	0.0982497	0	0	0.0474452	0	0.0482433	0	0
ENSMUSG00000039395	Mreg	ENSMUST00000048860.8	protein_coding	5.44782	5.94072	5.26478	5.64752	4.42606	7.21703	5.01134	5.73663	5.80018	5.46098	5.35234	5.77581	5.10899	5.54001	6.71572	4.83941	3.54707	5.21028	4.42635	4.09008
ENSMUSG00000097131	D230017M19Rik	ENSMUST00000180722.1,ENSMUST00000181382.1,ENSMUST00000181973.1	lincRNA	4.54775	4.80209	4.13661	4.29811	4.71161	4.63611	4.49129	5.25456	3.78689	5.41265	4.28187	3.78742	4.81424	4.6247	4.57241	4.55474	4.486	4.05244	3.80872	3.26101
ENSMUSG00000026189	Pecr	ENSMUST00000097698.4,ENSMUST00000027381.12,ENSMUST00000134840.7,ENSMUST00000129458.1	nonsense_mediated_decay,protein_coding	4.02665	4.109	4.18362	3.39851	3.617	4.54052	3.68759	4.00118	4.93734	4.39778	5.30579	3.83476	4.27386	4.43201	4.52478	4.31751	4.486	5.35501	3.19109	3.53736
ENSMUSG00000026188	Tmem169	ENSMUST00000141783.1,ENSMUST00000027380.11	protein_coding	15.2539	16.8321	15.3713	17.7422	12.9926	15.5811	15.1758	15.378	17.4485	14.7881	14.4746	14.6762	17.1937	15.6565	16.4321	14.8029	15.0229	14.473	12.1982	11.8833
ENSMUSG00000026187	Xrcc5	ENSMUST00000027379.8	protein_coding	21.2228	19.8519	21.3412	19.3915	20.7026	20.982	19.4308	20.6326	20.1808	21.119	22.9918	20.7835	20.4359	19.655	21.0045	19.9744	20.813	22.7226	21.9773	20.0635
ENSMUSG00000039372	March4	ENSMUST00000047786.5	protein_coding	18.191	20.5945	20.448	20.391	22.3207	21.6511	20.6599	22.2716	22.6734	21.6023	17.3602	18.2269	20.6324	18.8842	19.4327	16.1314	21.2303	24.1217	20.3303	21.7769
ENSMUSG00000085812	Gm15843	ENSMUST00000146593.1	processed_pseudogene	0	0	0	0	0	0	0.0472768	0	0	0	0	0.0473427	0	0	0.0476292	0	0	0	0	0
ENSMUSG00000039354	Smarcal1	ENSMUST00000145868.7,ENSMUST00000047615.14,ENSMUST00000126832.1,ENSMUST00000136498.7,ENSMUST00000152814.7,ENSMUST00000133123.7,ENSMUST00000152225.1,ENSMUST00000150725.7,ENSMUST00000156797.7	retained_intron,protein_coding	42.5404	41.7336	40.1439	44.4804	47.5921	43.2544	43.4473	44.5432	42.1352	42.528	43.1445	38.9157	45.2931	41.526	44.4857	40.3759	41.6259	39.5595	44.212	37.5845
ENSMUSG00000039342	Ankar	ENSMUST00000211837.1,ENSMUST00000053499.5,ENSMUST00000212710.1,ENSMUST00000212573.1	protein_coding	0	0	0	0	0	0	0.0472768	0	0	0	0	0.0473427	0	0	0	0	0.0521628	0	0	0
ENSMUSG00000046330	Rpl37a	ENSMUST00000212432.1,ENSMUST00000211963.1,ENSMUST00000212335.1,ENSMUST00000059980.10	nonsense_mediated_decay,retained_intron,protein_coding	76.6959	70.2986	74.036	78.1156	82.9054	69.3504	76.1629	77.6132	78.3743	76.6954	73.1641	93.928	81.842	76.0186	81.3031	90.5254	86.7989	93.5438	78.6963	64.2253
ENSMUSG00000039323	Igfbp2	ENSMUST00000047328.10,ENSMUST00000120564.1,ENSMUST00000155703.1	retained_intron,protein_coding	64.8054	26.8323	86.4928	23.8895	102.561	43.7802	42.5018	25.3087	27.2273	25.3718	70.2785	81.3821	79.1401	87.773	24.5767	69.7919	28.846	90.8904	91.2033	82.2437
ENSMUSG00000026185	Igfbp5	ENSMUST00000027377.8,ENSMUST00000137339.1	processed_transcript,protein_coding	252.779	239.708	240.441	246.741	233.963	261.295	229.34	218.426	219.304	236.32	356.466	369.841	368.24	456.497	389.75	429.284	451.469	448.373	413.297	613.069
ENSMUSG00000101112	Gm29185	ENSMUST00000190578.1	lincRNA	0	0	0	0	0	0	0	0	0	0	0	0	0	0	0	0.0474452	0	0	0	0
ENSMUSG00000099877	Pinc	ENSMUST00000190487.1,ENSMUST00000190229.6	lincRNA	0	0	0	0	0	0	0	0	0	0	0.0465421	0	0	0	0	0	0	0	0	0
ENSMUSG00000100444	C530043A13Rik	ENSMUST00000189247.1,ENSMUST00000186453.1,ENSMUST00000188155.1	lincRNA	0	0	0	0	0.0475921	0.0477949	0	0.048207	0	0	0	0	0	0	0	0	0	0	0.0514692	0
ENSMUSG00000100301	6030407O03Rik	ENSMUST00000189514.1,ENSMUST00000191114.6	lincRNA	0.331607	0.198024	0.141021	0.349846	0.333144	0.19118	0.0945535	0.433863	0.191741	0.289964	0.325794	0.236714	0.392999	0.289044	0.190517	0.379562	0.312977	0.0482433	0.102938	0.331628
ENSMUSG00000101344	Gm29183	ENSMUST00000188600.1	lincRNA	0.0473724	0	0.047007	0.049978	0.0475921	0	0	0.048207	0	0	0.0930841	0.0473427	0.0491249	0	0	0.0474452	0	0	0.102938	0
ENSMUSG00000055322	Tns1	ENSMUST00000185529.1,ENSMUST00000190599.1,ENSMUST00000169786.7,ENSMUST00000187691.6,ENSMUST00000191264.6,ENSMUST00000187281.6,ENSMUST00000188942.1,ENSMUST00000189228.1,ENSMUST00000189571.1,ENSMUST00000212888.1,ENSMUST00000191104.6,ENSMUST00000188208.1,ENSMUST00000191367.1,ENSMUST00000186381.6,ENSMUST00000191204.6,ENSMUST00000191527.6,ENSMUST00000185702.6,ENSMUST00000185331.6,ENSMUST00000190389.6,…	processed_transcript,retained_intron,protein_coding	69.969	57.9221	73.942	48.4287	70.1983	55.2987	66.8966	46.3751	48.7982	50.4537	63.8092	68.2209	63.4693	81.6549	55.631	67.2773	67.4987	77.4305	75.4538	80.9172
ENSMUSG00000061815	Rufy4	ENSMUST00000127134.1,ENSMUST00000080167.10	protein_coding	0.18949	0	0.0940139	0.049978	0.190368	0	0.0945535	0	0	0.0483273	0.139626	0.189371	0.245624	0.048174	0.0952585	0.0474452	0.208651	0.0964867	0.0514692	0.110543
ENSMUSG00000026180	Cxcr2	ENSMUST00000106899.3,ENSMUST00000027372.7	protein_coding	0	0	0	0	0	0.0477949	0	0.048207	0	0	0	0.0473427	0	0	0	0.0474452	0	0	0	0
ENSMUSG00000048480	Cxcr1	ENSMUST00000190313.1,ENSMUST00000053389.4	protein_coding	0	0	0	0	0	0.0477949	0	0	0	0	0	0	0	0	0	0	0	0.0482433	0	0.110543
ENSMUSG00000006304	Arpc2	ENSMUST00000006467.13,ENSMUST00000113820.8,ENSMUST00000113819.1,ENSMUST00000185733.1	protein_coding	220.755	223.371	237.949	230.898	211.547	207.86	217.237	226.043	242.553	221.29	216.746	241.637	235.505	228.152	254.245	232.054	251.999	237.212	262.338	301.505
ENSMUSG00000064272	Gpbar1	ENSMUST00000077985.3	protein_coding	0	0	0	0	0	0	0	0	0.0479353	0.0483273	0	0	0	0	0	0.0474452	0	0	0	0
ENSMUSG00000006299	Aamp	ENSMUST00000191258.1,ENSMUST00000006462.13,ENSMUST00000178235.7,ENSMUST00000187046.1,ENSMUST00000186833.1,ENSMUST00000190008.1	retained_intron,protein_coding	106.114	100.002	109.338	106.303	102.846	108.303	104.198	106.489	104.116	103.082	100.112	106.142	110.678	103.333	98.8783	104.427	97.075	107.776	107.931	85.3942
ENSMUSG00000026179	Pnkd	ENSMUST00000190398.1,ENSMUST00000113805.7,ENSMUST00000027370.12,ENSMUST00000087225.5,ENSMUST00000129219.1,ENSMUST00000152492.1,ENSMUST00000138620.1,ENSMUST00000087226.10	retained_intron,protein_coding	241.315	231.292	233.907	243.893	211.642	226.787	225.416	224.066	214.559	220.131	200.503	200.496	203.475	212.014	217.761	194.573	197.071	182.601	239.126	338.868
ENSMUSG00000006301	Tmbim1	ENSMUST00000135384.7,ENSMUST00000152603.7,ENSMUST00000130763.7,ENSMUST00000154859.1,ENSMUST00000016309.15,ENSMUST00000128505.1,ENSMUST00000141560.1,ENSMUST00000113796.7	processed_transcript,retained_intron,protein_coding	38.3716	39.4068	40.0499	37.7334	39.549	31.4491	38.1996	36.8301	34.7531	35.1822	40.352	37.2114	41.4614	44.2237	36.3887	43.9342	44.547	50.8002	41.4327	42.172
ENSMUSG00000073650	Catip	ENSMUST00000191010.1,ENSMUST00000097697.7,ENSMUST00000186688.1,ENSMUST00000128445.7	retained_intron,protein_coding	2.32125	1.83172	2.30334	0.649714	2.76034	0.955899	1.60741	1.54262	1.29425	1.40149	3.35103	1.70434	1.96499	2.69774	1.9528	3.08394	2.13867	2.5569	2.41905	3.03992
ENSMUSG00000026177	Slc11a1	ENSMUST00000133896.7,ENSMUST00000155865.1,ENSMUST00000187516.6,ENSMUST00000136786.7,ENSMUST00000127487.1,ENSMUST00000147233.7,ENSMUST00000131511.7,ENSMUST00000134189.1,ENSMUST00000135137.1,ENSMUST00000027368.5,ENSMUST00000149166.7	processed_transcript,retained_intron,protein_coding	4.50038	3.01987	3.57253	3.24857	3.75977	2.8199	1.93835	2.55497	2.4447	1.93309	13.4507	15.9545	15.8673	13.6332	12.4789	19.8795	22.8995	16.5475	15.5952	19.1239
ENSMUSG00000026176	Ctdsp1	ENSMUST00000152659.1,ENSMUST00000141175.1,ENSMUST00000027367.13	retained_intron,protein_coding	42.2562	37.08	41.8832	35.9842	42.7377	38.7617	38.9088	37.1194	37.773	34.6023	41.4224	40.6674	41.9035	45.5244	40.2467	49.1532	51.1717	53.0677	48.1237	58.9192
ENSMUSG00000026175	Vil1	ENSMUST00000161087.1,ENSMUST00000163018.1,ENSMUST00000027366.12,ENSMUST00000159749.1	retained_intron,protein_coding	0.615841	0.297036	0.282042	0.099956	0.475921	0.382359	0.661875	0.530277	0.527289	0.821563	0.605047	0.426084	0.442124	1.20435	0.476292	0.664233	0.417302	0.28946	0.463222	0.44217
ENSMUSG00000033364	Usp37	ENSMUST00000191058.6,ENSMUST00000044260.10,ENSMUST00000190592.1,ENSMUST00000189257.6,ENSMUST00000186282.6,ENSMUST00000188012.6,ENSMUST00000187590.1	processed_transcript,retained_intron,protein_coding	21.6492	22.4757	23.2684	23.4897	23.1773	22.2724	26.1441	22.0788	23.728	24.5502	23.1314	22.5825	22.2536	23.2199	24.0051	21.9197	23.4733	20.5034	23.1611	21.1689
ENSMUSG00000026174	Cnot9	ENSMUST00000147810.1,ENSMUST00000137100.1,ENSMUST00000087215.6	processed_transcript,retained_intron,protein_coding	26.1022	27.3768	27.8281	28.2376	28.698	27.0997	27.7515	26.0318	24.9264	28.3681	27.2736	28.1216	27.4608	25.5804	27.9107	27.8029	27.1247	27.6917	28.9257	27.1935
ENSMUSG00000026173	Plcd4	ENSMUST00000113749.7,ENSMUST00000113747.7,ENSMUST00000027362.13,ENSMUST00000152707.7,ENSMUST00000189956.1,ENSMUST00000113745.7,ENSMUST00000113750.7,ENSMUST00000185411.1,ENSMUST00000141412.7,ENSMUST00000135111.1,ENSMUST00000067916.12	nonsense_mediated_decay,processed_transcript,retained_intron,protein_coding	14.117	12.624	12.9739	12.8444	15.0391	14.0039	16.0741	12.1	12.4153	11.8402	16.1966	17.8955	16.1621	15.8492	16.0987	16.4635	14.9707	14.473	14.3599	14.8127
ENSMUSG00000026135	Zfp142	ENSMUST00000127921.1,ENSMUST00000147011.2,ENSMUST00000136865.7,ENSMUST00000113737.7,ENSMUST00000130112.1,ENSMUST00000027315.13,ENSMUST00000066986.12,ENSMUST00000156613.7	nonsense_mediated_decay,processed_transcript,retained_intron,protein_coding	38.798	39.5553	36.8065	34.5848	32.553	34.6991	38.8615	32.4433	32.8836	35.4722	33.4172	31.3409	30.8504	33.5773	31.34	29.2262	32.8104	31.4546	36.6975	35.9816
ENSMUSG00000026172	Bcs1l	ENSMUST00000147464.1,ENSMUST00000027358.10,ENSMUST00000113732.1,ENSMUST00000113733.9	retained_intron,protein_coding	19.0437	17.7232	18.2387	18.0421	17.8946	18.3055	15.7904	17.1617	16.7294	14.7881	15.8708	17.6588	17.9306	17.5353	14.8603	18.6934	15.8575	14.9072	15.3378	15.476
ENSMUSG00000026171	Rnf25	ENSMUST00000151003.1,ENSMUST00000113721.7,ENSMUST00000149649.1,ENSMUST00000135140.7,ENSMUST00000128491.1,ENSMUST00000127938.7,ENSMUST00000136078.1,ENSMUST00000132081.1,ENSMUST00000027357.11,ENSMUST00000154874.7	nonsense_mediated_decay,retained_intron,protein_coding	30.8394	30.3472	27.076	31.4362	27.7462	30.5888	28.7443	31.1417	32.3084	27.2566	31.2763	29.0211	31.7347	26.2548	25.6722	28.6569	26.6552	30.1038	28.1022	29.0727
ENSMUSG00000033276	Stk36	ENSMUST00000148456.7,ENSMUST00000189830.1,ENSMUST00000145673.7,ENSMUST00000087183.10,ENSMUST00000087186.10,ENSMUST00000113694.7,ENSMUST00000157007.7,ENSMUST00000123154.1,ENSMUST00000155473.7	nonsense_mediated_decay,processed_transcript,retained_intron,protein_coding	4.64249	3.46542	4.65369	3.24857	5.56827	3.44123	4.58585	3.27807	4.36212	3.38291	5.5385	4.45022	5.60023	5.10644	3.28642	3.93795	4.01654	4.10068	4.99251	4.75333
ENSMUSG00000033257	Ttll4	ENSMUST00000145132.7,ENSMUST00000042125.14,ENSMUST00000128891.7,ENSMUST00000129890.7,ENSMUST00000155753.1,ENSMUST00000143925.7,ENSMUST00000153636.7,ENSMUST00000143790.1,ENSMUST00000113678.1,ENSMUST00000140591.1,ENSMUST00000141119.7	processed_transcript,retained_intron,protein_coding	19.8017	21.3371	20.495	19.4414	20.0363	19.6437	23.922	22.5127	22.6734	21.6506	23.1779	19.5999	23.7273	23.5571	19.4804	22.489	22.3257	20.0692	19.97	19.2344
ENSMUSG00000026170	Cyp27a1	ENSMUST00000027356.6,ENSMUST00000190781.1,ENSMUST00000189083.1	retained_intron,protein_coding	3.97928	4.70307	3.85457	2.89873	3.37904	3.68021	3.16754	3.22987	2.54057	2.75465	5.02654	4.02413	3.78261	4.04662	3.38168	5.55109	4.38168	4.63136	3.70578	4.14535
ENSMUSG00000006542	Prkag3	ENSMUST00000162093.1,ENSMUST00000160732.7,ENSMUST00000081636.12,ENSMUST00000113672.8,ENSMUST00000159728.1,ENSMUST00000188073.6	nonsense_mediated_decay,protein_coding	0.0473724	0.0990121	0.0940139	0.099956	0.0475921	0	0.0945535	0.0964139	0	0.0966545	0.0465421	0.0473427	0.0491249	0.096348	0	0.0474452	0.104326	0	0	0
ENSMUSG00000033227	Wnt6	ENSMUST00000189544.1,ENSMUST00000006716.7	retained_intron,protein_coding	0.80533	1.33666	1.3632	0.49978	1.38017	2.29416	1.32375	0.48207	0.958707	0.821563	0.744673	0.615455	0.392999	1.49339	0.857326	0.569342	0.469465	2.21919	1.08085	0.773798
ENSMUSG00000026167	Wnt10a	ENSMUST00000006718.14,ENSMUST00000187238.1	protein_coding	4.26351	5.00011	4.37165	4.14818	2.9983	3.01108	3.49848	4.43504	5.36876	3.96283	3.81645	4.97099	3.68436	5.15462	4.09611	3.79562	3.18193	3.2323	3.3455	3.70318
ENSMUSG00000089964	Gm16582	ENSMUST00000159627.1	processed_transcript	0.0473724	0.0990121	0.047007	0.149934	0	0	0	0.048207	0	0	0.0465421	0.0473427	0.0491249	0	0.0476292	0.0474452	0	0.0482433	0.0514692	0
ENSMUSG00000090071	Cdk5r2	ENSMUST00000160379.3	protein_coding	261.685	256.887	246.364	246.891	224.111	241.747	229.907	231.827	237.663	235.982	188.914	204.71	209.911	233.885	216.665	230.963	213.033	240.011	287.918	355.229
ENSMUSG00000055197	Fev	ENSMUST00000159232.1,ENSMUST00000162938.1,ENSMUST00000068631.3	retained_intron,protein_coding	0	0.148518	0.188028	0.199912	0.0475921	0	0.189107	0.144621	0.191741	0.144982	0.139626	0.0473427	0.196499	0.192696	0.190517	0.0948904	0.104326	0	0.102938	0.165814
ENSMUSG00000006546	Cryba2	ENSMUST00000006721.2,ENSMUST00000133833.2	nonsense_mediated_decay,protein_coding	0.0473724	0.198024	0.047007	0.049978	0	0.0477949	0.0945535	0.337449	0.143806	0.0483273	0.0465421	0.0946854	0	0.048174	0.0476292	0.0474452	0.0521628	0.337703	0.154407	0.0552713
ENSMUSG00000047021	Cfap65	ENSMUST00000094844.3,ENSMUST00000130489.1,ENSMUST00000139950.7	retained_intron,protein_coding	7.15323	4.70307	6.81601	3.89829	10.8986	3.10667	6.19326	5.01353	3.83483	4.92938	9.68075	8.28498	6.97573	7.80419	4.09611	8.06568	3.96437	7.96015	6.74246	11.2201
ENSMUSG00000006538	Ihh	ENSMUST00000164097.3,ENSMUST00000213812.1,ENSMUST00000189364.1	retained_intron,protein_coding	0.0947448	0.346542	0.235035	0.399824	0.333144	0.0477949	0.189107	0.144621	0.239677	0.0966545	0.23271	0.189371	0.196499	0.433566	0.0476292	0.0474452	0.312977	0.28946	0.0514692	0.276357
ENSMUSG00000026162	Nhej1	ENSMUST00000188033.1,ENSMUST00000152855.1	processed_transcript,protein_coding	1.65803	0.940615	1.12817	1.24945	1.04703	1.14708	0.661875	1.06055	0.910771	1.25651	1.53589	0.899512	1.62112	0.96348	1.47651	1.28102	0.625954	1.4473	1.38967	0.82907
ENSMUSG00000026205	Slc23a3	ENSMUST00000188080.1,ENSMUST00000027405.5	retained_intron,protein_coding	0.426351	0.940615	0.141021	0.449802	0.618697	0.669129	0.472768	0.48207	0.575224	0.773236	0.186168	0.994197	0.491249	0.529914	0.190517	0.379562	0.0521628	0.57892	0.669099	0.386899
ENSMUSG00000033159	Cnppd1	ENSMUST00000189403.6,ENSMUST00000168720.7,ENSMUST00000189043.1,ENSMUST00000190679.6,ENSMUST00000041213.11,ENSMUST00000188037.1,ENSMUST00000189809.1,ENSMUST00000187888.1	retained_intron,protein_coding	22.4071	25.6936	23.8325	24.8391	24.6051	23.8019	22.7874	23.0429	22.5775	23.0521	24.1553	24.2868	24.2186	25.7731	22.0047	24.5766	25.6119	25.5207	21.72	25.0379
ENSMUSG00000049339	Fam134a	ENSMUST00000097694.10,ENSMUST00000189345.1,ENSMUST00000188873.6,ENSMUST00000186037.6,ENSMUST00000190240.6,ENSMUST00000189650.6,ENSMUST00000187901.1,ENSMUST00000188977.1	nonsense_mediated_decay,retained_intron,protein_coding	190.579	180.301	188.592	190.666	189.036	191.466	181.543	178.559	183.64	190.458	169.739	185.11	180.976	176.461	182.182	179.295	177.145	179.851	192.546	194.334
ENSMUSG00000026197	Zfand2b	ENSMUST00000162768.7,ENSMUST00000027394.11,ENSMUST00000160903.7,ENSMUST00000161657.7,ENSMUST00000160033.7,ENSMUST00000160439.7,ENSMUST00000186227.1,ENSMUST00000161106.7,ENSMUST00000160282.1	retained_intron,protein_coding	13.1695	13.3171	14.0081	14.5436	12.4215	11.9965	11.6774	13.0159	15.0517	12.4684	14.1488	15.1023	13.1655	12.2844	12.5741	14.7555	12.7277	12.9775	14.0511	19.5108
ENSMUSG00000026198	Abcb6	ENSMUST00000161215.1,ENSMUST00000161103.1,ENSMUST00000160081.7,ENSMUST00000027396.14,ENSMUST00000160757.1,ENSMUST00000159219.7	retained_intron,protein_coding	1.3738	1.43568	1.50422	1.74923	1.61813	1.38605	1.51286	1.398	1.486	1.64313	1.86168	1.51497	1.3755	1.68609	0.857326	1.4708	1.4084	1.1096	1.74995	0.884341
ENSMUSG00000033124	Atg9a	ENSMUST00000188430.6,ENSMUST00000040689.14,ENSMUST00000187785.1,ENSMUST00000188347.6,ENSMUST00000186744.1,ENSMUST00000189702.6,ENSMUST00000189820.6,ENSMUST00000189665.6,ENSMUST00000187601.6	nonsense_mediated_decay,retained_intron,protein_coding	72.5271	74.7541	67.0319	70.6189	72.4827	75.6116	72.0025	70.9125	65.7673	71.8626	63.0179	60.7407	67.0554	68.8888	70.4913	59.4963	64.5254	55.3351	63.7703	62.5671
ENSMUSG00000026199	Ankzf1	ENSMUST00000145459.8,ENSMUST00000134233.8,ENSMUST00000127625.2,ENSMUST00000134378.8,ENSMUST00000151887.8,ENSMUST00000127860.1,ENSMUST00000152233.8,ENSMUST00000131788.8	nonsense_mediated_decay,retained_intron,protein_coding	16.8172	19.2083	15.9354	16.6427	17.8946	17.2062	18.7689	17.5955	14.9558	17.3978	20.525	17.3748	16.899	18.4025	14.9556	21.3029	15.0229	17.3676	15.3893	16.8577
ENSMUSG00000026200	Glb1l	ENSMUST00000132507.7,ENSMUST00000113623.7,ENSMUST00000186173.6,ENSMUST00000186148.1,ENSMUST00000131408.1,ENSMUST00000153584.1,ENSMUST00000185449.1,ENSMUST00000155716.7,ENSMUST00000189663.6,ENSMUST00000146713.1,ENSMUST00000185448.1,ENSMUST00000143193.1	nonsense_mediated_decay,processed_transcript,retained_intron,protein_coding	6.30053	5.19813	7.00404	5.64752	7.85269	6.40452	5.76777	5.5438	5.60843	5.79927	8.93607	7.76421	7.41785	8.47862	6.42995	8.96714	6.15521	8.44258	7.87478	7.24054
ENSMUSG00000026201	Stk16	ENSMUST00000186492.1,ENSMUST00000123825.7,ENSMUST00000126328.1,ENSMUST00000135484.7,ENSMUST00000139627.2,ENSMUST00000186350.1,ENSMUST00000189698.6,ENSMUST00000156012.1,ENSMUST00000145144.1,ENSMUST00000191108.6,ENSMUST00000142052.7,ENSMUST00000144355.7,ENSMUST00000027401.10,ENSMUST00000189242.1,ENSMUST00000131738.7,ENSMUST00000188460.2	nonsense_mediated_decay,processed_transcript,retained_intron,protein_coding	34.2029	32.575	31.7297	34.135	34.647	30.1108	32.621	30.756	30.2472	28.4164	29.1819	32.7138	31.5382	31.3131	29.6254	32.7846	27.2811	34.108	31.7565	30.8414
ENSMUSG00000026202	Tuba4a	ENSMUST00000186758.6,ENSMUST00000079464.12,ENSMUST00000190717.6,ENSMUST00000186213.6,ENSMUST00000187103.1,ENSMUST00000186971.1,ENSMUST00000189131.1,ENSMUST00000188593.1	retained_intron,protein_coding	401.291	402.88	391.333	409.87	390.826	374.617	382.8	405.469	374.902	411.507	336.685	383.618	411.421	374.89	392.846	355.127	358.776	340.019	399.607	457.536
ENSMUSG00000096094	A630095N17Rik	ENSMUST00000191271.1,ENSMUST00000180101.2,ENSMUST00000179573.1	nonsense_mediated_decay,protein_coding	0.284234	0.148518	0.188028	0.299868	0.0475921	0.0477949	0.14183	0.048207	0.0479353	0.338291	0.325794	0.142028	0.294749	0.096348	0.142888	0.237226	0.104326	0.0964867	0.0514692	0.221085
ENSMUSG00000026203	Dnajb2	ENSMUST00000188346.6,ENSMUST00000187058.6,ENSMUST00000190445.1,ENSMUST00000185403.6,ENSMUST00000188290.6,ENSMUST00000188931.6,ENSMUST00000190379.1,ENSMUST00000188628.1,ENSMUST00000186600.1,ENSMUST00000055223.13,ENSMUST00000082158.12,ENSMUST00000185654.2	nonsense_mediated_decay,retained_intron,protein_coding	77.6433	71.2392	74.365	73.1678	72.8635	69.685	65.3838	70.6714	73.5328	74.1823	70.4647	69.2151	73.4908	74.6697	73.873	76.7663	70.5763	75.2113	70.3583	69.3655
ENSMUSG00000026204	Ptprn	ENSMUST00000188401.1,ENSMUST00000185849.6,ENSMUST00000189769.6,ENSMUST00000187216.1,ENSMUST00000186178.6,ENSMUST00000027404.11	processed_transcript,retained_intron,protein_coding	499.873	506.892	487.556	516.123	470.876	491.38	506.476	516.104	505.286	497.432	419.995	441.755	464.426	435.445	468.1	440.007	465.762	417.498	545.522	704.156
ENSMUSG00000033061	Resp18	ENSMUST00000189203.1,ENSMUST00000039534.10,ENSMUST00000186229.1,ENSMUST00000191283.1	nonsense_mediated_decay,retained_intron,protein_coding	51.9201	54.0606	52.0837	61.1731	59.4425	51.6663	54.9829	55.2452	56.2761	56.6395	53.9422	52.2664	52.4162	42.8749	46.7719	50.0547	41.7824	50.0766	57.6969	47.5333
ENSMUSG00000026209	Dnpep	ENSMUST00000188652.6,ENSMUST00000191254.6,ENSMUST00000187000.6,ENSMUST00000186278.1,ENSMUST00000187836.6,ENSMUST00000185419.6,ENSMUST00000189282.2,ENSMUST00000189551.6,ENSMUST00000187075.6,ENSMUST00000185797.6,ENSMUST00000190005.1,ENSMUST00000113605.9,ENSMUST00000187791.1,ENSMUST00000066668.13	retained_intron,protein_coding	23.2598	23.4164	25.7128	23.9395	24.272	22.4158	22.551	24.0071	23.2486	23.8737	23.8761	25.6598	23.0887	20.763	22.9097	24.9562	23.2646	27.2575	21.7715	22.1085
ENSMUSG00000026208	Des	ENSMUST00000144894.1,ENSMUST00000027409.9,ENSMUST00000125948.1	retained_intron,protein_coding	2.41599	2.07925	2.77341	1.99912	3.09348	4.30154	3.68759	2.12111	2.49264	1.83644	2.23402	2.36714	1.81762	3.27583	2.14332	3.60583	2.71247	3.57001	2.62493	3.20574
ENSMUSG00000026207	Speg	ENSMUST00000187214.1,ENSMUST00000113587.7,ENSMUST00000125118.1,ENSMUST00000113590.7,ENSMUST00000113588.7,ENSMUST00000132222.1,ENSMUST00000087122.11,ENSMUST00000113589.7,ENSMUST00000125306.1,ENSMUST00000143679.1,ENSMUST00000137868.7,ENSMUST00000132228.1,ENSMUST00000122266.2,ENSMUST00000148515.7,ENSMUST00000146705.1	nonsense_mediated_decay,processed_transcript,retained_intron,protein_coding	143.301	152.578	130.397	139.089	135.257	146.061	151.569	138.788	137.814	138.989	133.483	129.056	132.195	131.467	128.408	136.5	137.449	122.007	134.026	148.569
ENSMUSG00000033021	Gmppa	ENSMUST00000135453.1,ENSMUST00000124539.1,ENSMUST00000145166.7,ENSMUST00000140287.7,ENSMUST00000131545.7,ENSMUST00000143730.7,ENSMUST00000132291.7,ENSMUST00000141124.1,ENSMUST00000037796.13,ENSMUST00000188097.1,ENSMUST00000133418.7,ENSMUST00000113584.7,ENSMUST00000144874.7	nonsense_mediated_decay,retained_intron,protein_coding	29.0866	30.2482	29.1443	29.9868	27.8414	29.3939	30.399	30.6114	27.419	26.435	32.626	28.0742	30.5065	25.8694	25.053	32.5	29.3677	26.3891	32.2712	35.0973
ENSMUSG00000033007	Asic4	ENSMUST00000113577.7,ENSMUST00000037708.9	protein_coding	10.0429	9.8517	8.32023	8.29635	9.80397	9.65458	11.8192	8.43622	9.15565	9.66545	8.42411	9.61057	7.95823	6.64801	8.00171	8.77736	6.10305	6.56109	9.05857	7.79325
ENSMUSG00000032997	Chpf	ENSMUST00000124042.1,ENSMUST00000143496.7,ENSMUST00000094818.3,ENSMUST00000138683.1,ENSMUST00000079205.13	nonsense_mediated_decay,retained_intron,protein_coding	108.293	102.23	107.693	102.405	103.893	93.7259	102.449	102.488	101.144	105.595	91.874	99.041	89.8494	96.0108	90.7813	86.6349	103.387	85.1012	95.6812	80.3645
ENSMUSG00000026211	Obsl1	ENSMUST00000150293.1,ENSMUST00000145306.1,ENSMUST00000156499.1,ENSMUST00000127507.7,ENSMUST00000155084.7,ENSMUST00000156705.1,ENSMUST00000145382.1,ENSMUST00000154636.1,ENSMUST00000129403.7,ENSMUST00000132252.1,ENSMUST00000113567.8,ENSMUST00000113565.2,ENSMUST00000138352.1	processed_transcript,retained_intron,protein_coding	17.5752	18.2677	15.9354	15.2433	19.3224	19.5959	18.4379	16.0047	15.8187	16.4313	18.6168	13.398	16.2603	15.1748	14.1935	18.9306	14.7099	15.4861	16.676	18.3501
ENSMUSG00000051703	Tmem198	ENSMUST00000050899.6,ENSMUST00000148980.1,ENSMUST00000113575.8,ENSMUST00000187411.1	protein_coding	52.536	55.0507	51.7077	55.8754	48.068	52.0965	51.7681	49.4121	51.7702	55.7697	42.074	48.621	46.816	45.3317	49.1534	45.7372	47.5725	46.6031	50.5427	36.6449
ENSMUSG00000032968	Inha	ENSMUST00000037330.4	protein_coding	14.3538	14.2577	14.2901	15.0434	13.4686	13.287	14.7976	12.8713	15.6269	12.9034	15.0331	12.0724	11.8882	11.9471	11.2405	17.1277	9.33714	10.6618	13.4849	15.3654
ENSMUSG00000026213	Stk11ip	ENSMUST00000129652.1,ENSMUST00000027414.15,ENSMUST00000146575.7,ENSMUST00000140963.7,ENSMUST00000156838.7,ENSMUST00000129794.1,ENSMUST00000113553.1,ENSMUST00000154303.1,ENSMUST00000150560.1	processed_transcript,retained_intron,protein_coding	27.7602	26.8818	25.7598	24.5892	24.1292	28.2946	26.7587	26.1282	26.2206	27.2566	28.9957	25.5177	25.2011	25.8213	27.1487	30.0803	24.8817	27.3057	26.0949	25.4801
ENSMUSG00000006576	Slc4a3	ENSMUST00000132612.7,ENSMUST00000129703.7,ENSMUST00000027415.11,ENSMUST00000150142.7,ENSMUST00000142257.1,ENSMUST00000154101.7,ENSMUST00000189794.1,ENSMUST00000132110.1,ENSMUST00000124341.7,ENSMUST00000145258.2,ENSMUST00000145516.1,ENSMUST00000138814.1	nonsense_mediated_decay,retained_intron,protein_coding	122.837	125.448	108.069	117.398	112.46	126.8	115.072	123.313	114.709	116.469	107.978	106.758	108.615	108.295	110.452	123.168	101.352	100.829	113.592	104.186
ENSMUSG00000099996	Gm29065	ENSMUST00000188786.1	lincRNA	0	0	0	0	0.0951841	0	0	0	0	0	0	0.0473427	0.0491249	0	0	0.0474452	0.0521628	0	0	0
ENSMUSG00000100827	Gm29069	ENSMUST00000185857.1	lincRNA	0.284234	0.0990121	0.188028	0.099956	0.0475921	0.143385	0	0.144621	0.0479353	0.0483273	0.139626	0.0473427	0.0491249	0.096348	0.0952585	0.142336	0.260814	0.0482433	0	0.0552713
ENSMUSG00000100553	Gm17751	ENSMUST00000190362.6,ENSMUST00000189132.1	lincRNA	0.331607	0.198024	0.188028	0.299868	0.0951841	0.334564	0.189107	0.192828	0.287612	0.289964	0.139626	0.0473427	0.196499	0.144522	0.142888	0.284671	0.312977	0.192973	0.0514692	0.331628
ENSMUSG00000100534	Gm816	ENSMUST00000191156.1	lincRNA	0.0473724	0.544566	0.0940139	0.24989	0.23796	0.238975	0.236384	0.241035	0.287612	0.289964	0.186168	0.473427	0.294749	0.24087	0.190517	0.284671	0.208651	0.192973	0.154407	0.276357
ENSMUSG00000026235	Epha4	ENSMUST00000188952.6,ENSMUST00000027451.12,ENSMUST00000189934.1,ENSMUST00000186930.1,ENSMUST00000190149.6,ENSMUST00000187346.1,ENSMUST00000188797.6	nonsense_mediated_decay,retained_intron,protein_coding	344.066	356.443	355.561	371.187	367.934	366.109	359.682	403.444	385.64	408.704	344.365	329.505	368.289	348.491	397.561	312.854	405.514	303.402	323.484	334.557
ENSMUSG00000101849	Gm28386	ENSMUST00000189147.1	lincRNA	0.615841	0.445554	0.564084	0.449802	0.618697	0.334564	0.661875	0.48207	0.479353	0.289964	0.186168	0.331399	0.0982497	0.337218	0.762068	0.142336	0.573791	0.337703	0.411753	0.221085
ENSMUSG00000102052	Gm28387	ENSMUST00000189245.1	lincRNA	0	0	0.047007	0	0	0	0	0	0	0	0	0	0	0	0	0	0	0	0	0
ENSMUSG00000004872	Pax3	ENSMUST00000004994.15,ENSMUST00000172555.1,ENSMUST00000087086.6	processed_transcript,protein_coding	0.0947448	0.049506	0	0.099956	0.0951841	0.19118	0.0472768	0	0.0479353	0.0966545	0	0	0.0491249	0.048174	0	0.142336	0	0.192973	0	0.0552713
ENSMUSG00000032908	Sgpp2	ENSMUST00000036172.9	protein_coding	14.6381	14.4063	15.4653	16.2429	16.2289	15.151	13.4739	12.2928	13.8054	12.8067	12.6594	11.4569	15.72	13.9223	13.9077	14.5182	10.1717	12.495	12.9702	17.2999
ENSMUSG00000026245	Farsb	ENSMUST00000189931.6,ENSMUST00000189529.6,ENSMUST00000170217.7,ENSMUST00000068333.13,ENSMUST00000188247.6,ENSMUST00000191021.1,ENSMUST00000190441.1	nonsense_mediated_decay,processed_transcript,retained_intron,protein_coding	59.6892	60.2488	58.3356	64.2218	57.1105	58.4054	54.1792	58.8125	62.6515	60.844	57.6191	53.0712	56.4445	56.0263	52.4874	49.5328	53.8842	58.2297	57.8513	51.0154
ENSMUSG00000101798	Gm28995	ENSMUST00000186625.1	unprocessed_pseudogene	0.0947448	0.148518	0	0	0.0475921	0	0	0	0.0479353	0.0483273	0.0465421	0.142028	0.0491249	0	0	0.0474452	0	0.0482433	0	0
ENSMUSG00000090486	BC035947	ENSMUST00000190853.1,ENSMUST00000170511.2	processed_transcript,protein_coding	1.75278	1.93074	1.64524	1.39938	1.95127	2.34195	1.84379	1.97649	1.96535	1.78811	1.39626	1.89371	2.01412	1.54157	1.42888	2.08759	1.72137	1.54379	1.59554	1.76868
ENSMUSG00000012187	Mogat1	ENSMUST00000152111.1,ENSMUST00000125458.1,ENSMUST00000149732.7,ENSMUST00000134947.7,ENSMUST00000012331.6,ENSMUST00000113524.7	processed_transcript,protein_coding	0.378979	0.148518	0.188028	0.099956	0.23796	0.143385	0	0.337449	0.239677	0.386618	0.418878	0.236714	0.245624	0.24087	0.333405	0.189781	0.156488	0.0964867	0.154407	0.0552713
ENSMUSG00000099364	5730419F03Rik	ENSMUST00000190504.1	lincRNA	0	0	0	0	0.0475921	0	0	0	0	0	0.0930841	0.0473427	0	0	0	0	0	0.0482433	0	0.110543
ENSMUSG00000100562	Gm29611	ENSMUST00000186132.1	lincRNA	0	0	0	0	0	0	0	0	0	0	0	0	0	0.048174	0	0	0	0	0	0
ENSMUSG00000032883	Acsl3	ENSMUST00000154777.1,ENSMUST00000134566.7,ENSMUST00000132997.1,ENSMUST00000148608.1,ENSMUST00000135642.1,ENSMUST00000035779.14,ENSMUST00000142704.7	retained_intron,protein_coding	182.147	209.46	190.895	199.062	179.708	193.569	205.039	192.828	210.916	199.688	172.764	245.141	201.166	211.05	245.91	200.551	202.496	207.35	202.634	197.263
ENSMUSG00000079470	Utp14b	ENSMUST00000151622.1,ENSMUST00000053760.11	protein_coding	11.6536	15.3964	15.3713	13.3941	12.7071	16.0591	23.2602	11.4733	13.4219	12.7101	12.9852	12.5932	11.8391	14.5004	14.6222	13.0949	13.2494	13.0257	15.029	13.0993
ENSMUSG00000099377	Gm6159	ENSMUST00000191249.1	processed_pseudogene	0.236862	0.0990121	0.141021	0.149934	0.428329	0.0955899	0.0472768	0.192828	0.143806	0.241636	0.418878	0.0946854	0.0982497	0.24087	0.0952585	0.142336	0.156488	0.0964867	0.102938	0.110543
ENSMUSG00000047330	Kcne4	ENSMUST00000057262.7,ENSMUST00000187432.1	protein_coding	1.46854	1.43568	1.88028	1.29943	1.14221	1.52944	3.16754	0.867726	1.86948	1.15985	1.4428	0.852169	0.933372	1.25252	1.28599	1.18613	1.04326	1.64027	1.49261	0.939612
ENSMUSG00000101324	Gm29187	ENSMUST00000186681.1	lincRNA	0	0	0.0940139	0	0	0	0	0	0	0	0.0930841	0.0473427	0.0491249	0.096348	0	0	0	0	0	0.0552713
ENSMUSG00000072978	Gm5830	ENSMUST00000049117.6	processed_pseudogene	0.142117	0.0990121	0	0.099956	0.0475921	0.0477949	0	0.144621	0.191741	0.0966545	0.0930841	0.0946854	0.147375	0.144522	0	0.0948904	0.0521628	0	0	0.221085
ENSMUSG00000050711	Scg2	ENSMUST00000185234.1,ENSMUST00000049972.5	protein_coding	168.409	184.459	174.443	204.16	208.501	166.995	171.284	192.49	205.93	185.093	164.573	169.913	175.032	144.859	181.134	145.467	158.21	118.679	169.694	189.083
ENSMUSG00000054702	Ap1s3	ENSMUST00000159312.1,ENSMUST00000160706.1,ENSMUST00000162342.7	nonsense_mediated_decay,protein_coding	1.94227	1.83172	2.16232	2.54888	2.09405	2.19857	1.89107	3.03704	2.4447	2.07807	2.28056	1.75168	2.35799	1.54157	2.14332	2.37226	1.66921	1.59203	2.11024	2.43194
ENSMUSG00000073643	Wdfy1	ENSMUST00000143368.7,ENSMUST00000130714.7,ENSMUST00000127771.7,ENSMUST00000113514.7,ENSMUST00000113512.7,ENSMUST00000186464.1,ENSMUST00000138319.1,ENSMUST00000113515.7,ENSMUST00000113510.7,ENSMUST00000113511.7,ENSMUST00000125641.1,ENSMUST00000187005.6,ENSMUST00000048820.13,ENSMUST00000113513.7	nonsense_mediated_decay,processed_transcript,retained_intron,protein_coding	12.9327	14.1092	13.0209	12.5945	11.2317	13.0958	13.1429	13.8836	15.3872	11.0186	29.7404	30.0626	29.3275	30.0606	30.578	33.2116	29.0025	28.1741	28.1022	22.8823
ENSMUSG00000026248	Mrpl44	ENSMUST00000189176.1,ENSMUST00000027464.8	retained_intron,protein_coding	19.4227	20.0004	18.1447	19.3915	17.3711	18.879	17.6815	18.4633	18.1675	19.2826	16.057	18.2269	18.0779	16.331	19.9567	17.8868	15.9618	19.1526	19.0951	14.9785
ENSMUSG00000026249	Serpine2	ENSMUST00000191529.1,ENSMUST00000189793.6,ENSMUST00000153862.1,ENSMUST00000190724.1,ENSMUST00000027467.10,ENSMUST00000191026.1	retained_intron,protein_coding	175.846	156.39	162.644	163.528	164.431	172.731	186.27	162.699	160.967	167.261	197.478	216.262	208.044	212.206	217.904	246.62	257.684	244.352	226.413	236.285
ENSMUSG00000067106	Gm5529	ENSMUST00000165691.2	processed_pseudogene	0.142117	0.049506	0.0940139	0.149934	0	0.0477949	0.0472768	0.241035	0.191741	0	0.139626	0.142028	0.294749	0.289044	0.0952585	0	0.156488	0.0482433	0.0514692	0.110543
ENSMUSG00000100397	Gm28071	ENSMUST00000190355.1	processed_pseudogene	0	0	0	0	0	0	0	0	0	0	0	0	0	0	0	0	0	0	0.0514692	0
ENSMUSG00000043230	Fam124b	ENSMUST00000058748.1,ENSMUST00000161427.1	processed_transcript,protein_coding	0.0473724	0.049506	0	0	0	0	0	0.048207	0.0958707	0.0483273	0	0.142028	0.0491249	0	0.0476292	0.0474452	0.0521628	0.0482433	0	0
ENSMUSG00000101257	2310015K22Rik	ENSMUST00000191452.1	lincRNA	0	0	0	0	0	0	0	0	0	0	0	0	0	0	0	0	0	0	0.0514692	0
ENSMUSG00000004364	Cul3	ENSMUST00000170897.7,ENSMUST00000167794.1,ENSMUST00000164108.7,ENSMUST00000167293.1,ENSMUST00000163119.7,ENSMUST00000168372.1	nonsense_mediated_decay,retained_intron,protein_coding	166.135	173.123	175.43	171.774	162.289	161.117	160.836	175.955	176.546	175.235	166.155	153.106	170.709	162.346	174.609	152.109	167.756	159.155	152.915	157.8
ENSMUSG00000101722	Gm29125	ENSMUST00000187121.1	lincRNA	0.0473724	0	0	0	0.23796	0.0477949	0.0945535	0	0	0	0.0930841	0.0473427	0	0	0	0	0	0	0.102938	0.0552713
ENSMUSG00000038608	Dock10	ENSMUST00000190595.6,ENSMUST00000077946.11,ENSMUST00000187698.1,ENSMUST00000191449.1,ENSMUST00000189486.6,ENSMUST00000186835.1,ENSMUST00000191505.1,ENSMUST00000187774.6,ENSMUST00000187885.1,ENSMUST00000186087.6,ENSMUST00000190983.6	retained_intron,protein_coding	88.7758	100.299	103.18	97.0573	103.418	98.7921	114.883	112.274	111.21	104.484	114.307	108.699	103.408	111.33	108.118	96.4561	124.2	82.7855	87.2917	89.0421
ENSMUSG00000054976	Nyap2	ENSMUST00000113494.8,ENSMUST00000137862.7,ENSMUST00000123285.1,ENSMUST00000068275.11,ENSMUST00000123720.7	protein_coding	29.6551	30.1987	28.7213	31.6361	26.9847	31.6402	29.8316	32.6361	34.5134	30.2529	29.6473	25.8965	27.8047	27.9409	28.8157	26.9014	24.8295	27.6917	28.5654	23.9325
ENSMUSG00000087008	Gm5530	ENSMUST00000117185.1	processed_pseudogene	0.0947448	0	0	0	0	0	0	0	0	0	0	0.142028	0	0	0	0	0	0	0.102938	0
ENSMUSG00000100561	Gm7516	ENSMUST00000186198.1	processed_pseudogene	0	0	0	0	0	0	0	0	0	0	0	0	0	0	0	0	0.0521628	0	0	0
ENSMUSG00000055980	Irs1	ENSMUST00000069799.2	protein_coding	9.99557	10.0497	10.1065	8.79613	11.3269	10.7539	12.4811	12.9195	10.9772	11.4536	9.44804	10.226	10.7583	10.1647	10.3832	7.78101	11.0064	10.8065	11.5291	9.83829
ENSMUSG00000026142	Rhbdd1	ENSMUST00000140020.1,ENSMUST00000027322.13,ENSMUST00000187475.1	retained_intron,protein_coding	11.5589	9.40615	10.9996	9.9956	11.1841	9.94135	12.5756	9.6896	10.8334	9.66545	11.5424	12.8299	10.6601	12.5252	12.1455	13.5693	13.7188	15.2449	12.9702	16.7472
ENSMUSG00000067158	Col4a4	ENSMUST00000135271.1,ENSMUST00000087050.6	retained_intron,protein_coding	2.88972	0.891109	3.3845	1.14949	4.85439	0.908104	1.27647	1.15697	1.05458	1.20818	3.86299	3.83476	3.34049	3.7094	0.952585	2.75182	1.09542	2.94284	3.03668	5.41659
ENSMUSG00000079465	Col4a3	ENSMUST00000125563.7,ENSMUST00000113457.8,ENSMUST00000141994.1,ENSMUST00000152664.1	nonsense_mediated_decay,retained_intron,protein_coding	1.51592	0.544566	2.53838	0.349846	4.14051	0.430154	1.08737	0.48207	0.862836	0.483273	3.25794	2.88791	2.21062	3.42035	0.428663	1.85036	0.730279	4.0042	2.52199	3.53736
ENSMUSG00000097564	C430014B12Rik	ENSMUST00000187869.1	retained_intron	0	0	0	0	0.0475921	0.0477949	0.14183	0	0.0479353	0	0	0.0473427	0.0491249	0	0	0	0.104326	0	0.0514692	0.110543
ENSMUSG00000026150	Mff	ENSMUST00000160750.7,ENSMUST00000160744.1,ENSMUST00000161648.7,ENSMUST00000162573.2,ENSMUST00000160632.7,ENSMUST00000159279.7,ENSMUST00000160044.1,ENSMUST00000162003.7,ENSMUST00000188333.1,ENSMUST00000160786.7,ENSMUST00000078332.12,ENSMUST00000161572.7,ENSMUST00000162794.1,ENSMUST00000162056.7,ENSMUST00000160972.7,ENSMUST00000073025.11	processed_transcript,retained_intron,protein_coding	167.84	169.707	169.225	182.22	162.765	171.679	157.526	172.002	176.786	175.235	167.551	159.545	169.776	163.213	160.987	162.832	167.025	177.97	167.532	149.454
ENSMUSG00000101450	Gm28941	ENSMUST00000185536.1	sense_intronic	0.568469	0.49506	0.376056	0.949582	0.666289	0.525744	0.520044	0.723105	0.71903	0.869891	0.698131	0.710141	0.491249	0.915306	0.61918	0.711678	0.886768	0.675407	0.463222	0.497442
ENSMUSG00000026149	Tm4sf20	ENSMUST00000138787.1,ENSMUST00000027331.2	processed_transcript,protein_coding	0	0	0	0	0	0	0	0.0964139	0	0.0483273	0	0	0	0	0	0	0	0.0482433	0.0514692	0
ENSMUSG00000100170	Gm28942	ENSMUST00000186334.1	lincRNA	0	0	0	0.049978	0	0	0	0	0	0	0	0	0	0.048174	0	0	0	0	0	0
ENSMUSG00000100744	Gm17764	ENSMUST00000185925.1	processed_pseudogene	0	0	0	0	0	0	0	0	0	0	0	0.0946854	0	0	0	0	0	0	0	0
ENSMUSG00000026159	Agfg1	ENSMUST00000190046.6,ENSMUST00000063380.10,ENSMUST00000186043.1,ENSMUST00000187899.6,ENSMUST00000189220.6,ENSMUST00000186302.6,ENSMUST00000190052.6,ENSMUST00000113444.7	protein_coding	104.788	109.21	104.59	113	104.75	114.756	111.573	114.925	121.564	117.725	109.839	100.083	106.257	111.908	110.214	97.405	111.994	103.82	97.6885	88.0472
ENSMUSG00000101784	Gm7553	ENSMUST00000185805.1	processed_pseudogene	0	0.049506	0.141021	0	0	0	0.0472768	0	0.0479353	0	0.0930841	0	0	0	0.0476292	0	0.0521628	0	0	0
ENSMUSG00000038496	Slc19a3	ENSMUST00000142805.1,ENSMUST00000045560.14,ENSMUST00000164473.1	processed_transcript,protein_coding	2.88972	3.21789	3.3845	3.19859	3.75977	3.39344	3.4512	3.22987	3.16373	2.85131	2.88561	4.82896	3.24224	4.23931	4.239	3.22627	2.45165	3.28055	4.78663	3.15046
ENSMUSG00000100432	Gm7539	ENSMUST00000189789.1	processed_pseudogene	0.0473724	0	0	0.049978	0	0	0.189107	0.144621	0	0.241636	0.139626	0.0946854	0.0491249	0.048174	0.285775	0	0.104326	0.0482433	0.154407	0.0552713
ENSMUSG00000100190	Krtap28-10	ENSMUST00000188323.1	lincRNA	0.0947448	0	0	0.049978	0	0	0.0472768	0	0	0	0	0.0946854	0	0.048174	0.0476292	0	0	0	0	0
ENSMUSG00000101315	Krtap28-13	ENSMUST00000188005.1	protein_coding	0	0	0.047007	0	0	0	0.0472768	0	0	0	0.0930841	0	0	0	0	0.0474452	0	0	0	0.0552713
ENSMUSG00000099691	Gm29518	ENSMUST00000190858.1	processed_pseudogene	0	0	0	0	0.0475921	0	0	0	0	0	0	0	0	0	0	0	0	0	0	0.0552713
ENSMUSG00000026166	Ccl20	ENSMUST00000027351.12,ENSMUST00000186832.1,ENSMUST00000113437.8	protein_coding	0	0.049506	0	0	0	0	0	0	0	0	0	0	0	0	0	0	0	0	0	0
ENSMUSG00000053161	Daw1	ENSMUST00000065436.9,ENSMUST00000133079.1,ENSMUST00000065403.6,ENSMUST00000113436.7,ENSMUST00000149342.7	nonsense_mediated_decay,retained_intron,protein_coding	0.473724	0.24753	0.658098	0.24989	0.618697	0.0955899	0.189107	0.626691	0.527289	0.676582	0.605047	0.615455	0.589498	0.578088	0.571551	0.664233	0.573791	0.771893	0.411753	0.82907
ENSMUSG00000101896	Gm6244	ENSMUST00000178732.2	processed_pseudogene	0	0	0	0	0	0	0	0	0	0	0	0	0.0491249	0	0	0	0	0	0	0
ENSMUSG00000026163	Sphkap	ENSMUST00000053075.14,ENSMUST00000159078.1,ENSMUST00000160237.1,ENSMUST00000160953.7,ENSMUST00000160567.1	retained_intron,protein_coding	250.932	273.966	261.5	285.125	290.788	290.115	274.773	298.305	286.797	299.871	275.855	261.237	292.391	262.452	316.925	251.649	294.459	225.103	284.83	285.808
ENSMUSG00000079140	Gm6374	ENSMUST00000159051.1	processed_pseudogene	0.0947448	0.049506	0.188028	0.149934	0.0951841	0.143385	0.236384	0.048207	0.0958707	0.0483273	0.23271	0.378742	0.147375	0.385392	0.0952585	0.189781	0.417302	0.14473	0.0514692	0.386899
ENSMUSG00000100580	4933436I20Rik	ENSMUST00000190615.1,ENSMUST00000189405.6	lincRNA	0	0	0	0	0.0475921	0	0	0.048207	0	0	0	0	0	0	0	0.0474452	0	0.0964867	0	0
ENSMUSG00000045658	Pid1	ENSMUST00000177458.1,ENSMUST00000176822.1,ENSMUST00000175948.1,ENSMUST00000175996.7,ENSMUST00000187992.1,ENSMUST00000176559.7,ENSMUST00000176720.1,ENSMUST00000168574.8	processed_transcript,retained_intron,protein_coding	30.1288	27.7729	33.751	28.9873	26.8419	30.2542	26.995	26.8995	30.1034	26.4833	27.5994	29.5419	31.9803	27.8446	31.1019	27.6605	24.986	28.6565	27.8963	30.2887
ENSMUSG00000101934	Gm18304	ENSMUST00000189162.1	processed_pseudogene	0	0	0	0	0	0	0	0	0	0	0.0465421	0	0	0	0	0	0	0	0	0
ENSMUSG00000036766	Dner	ENSMUST00000049126.12,ENSMUST00000191306.1,ENSMUST00000191546.2,ENSMUST00000185606.2	retained_intron,protein_coding	163.056	153.221	159.965	155.732	155.436	157.054	152.704	162.313	144.19	147.64	141.209	149.745	147.62	145.823	156.986	141.624	143.604	140.292	154.459	118.723
ENSMUSG00000026219	Trip12	ENSMUST00000189841.1,ENSMUST00000190464.6,ENSMUST00000185672.1,ENSMUST00000186648.6,ENSMUST00000187733.1,ENSMUST00000190125.1,ENSMUST00000189496.6,ENSMUST00000186894.6,ENSMUST00000027421.12,ENSMUST00000185909.6,ENSMUST00000187818.1,ENSMUST00000186465.6,ENSMUST00000189670.6,ENSMUST00000191187.1,ENSMUST00000185567.1,ENSMUST00000185720.1,ENSMUST00000190067.6,ENSMUST00000190474.1	nonsense_mediated_decay,retained_intron,protein_coding	184.468	190.796	187.934	188.917	197.888	195.338	198.373	199.625	195.097	204.618	209.579	180.66	194.387	204.836	207.711	186.27	199.731	183.132	191.002	185.104
ENSMUSG00000073633	Fbxo36	ENSMUST00000151737.1,ENSMUST00000097672.3,ENSMUST00000143656.7,ENSMUST00000139562.7	processed_transcript,protein_coding	2.51074	2.07925	3.61954	1.99912	3.56941	1.48164	3.12027	2.89242	2.06122	1.93309	3.2114	2.98259	4.02824	2.64957	2.09569	3.84306	2.13867	3.2323	2.77933	5.63767
ENSMUSG00000026220	Slc16a14	ENSMUST00000186980.1,ENSMUST00000027422.6	protein_coding	6.44264	6.98035	5.82886	6.94694	5.56827	7.16924	7.23335	8.05056	7.09443	6.62083	7.16748	6.58064	6.63186	6.1181	5.8584	6.87955	5.37277	6.65758	4.88957	7.07473
ENSMUSG00000096802	Gm15433	ENSMUST00000097671.1	processed_pseudogene	0	0	0.047007	0	0	0	0	0	0	0.0483273	0	0	0.0491249	0	0.0476292	0	0	0	0	0
ENSMUSG00000099693	Gm29284	ENSMUST00000188363.1	unprocessed_pseudogene	0.0473724	0	0	0.049978	0	0	0.0472768	0	0	0.0483273	0.0465421	0.0473427	0	0	0	0	0	0	0	0
ENSMUSG00000052477	C130026I21Rik	ENSMUST00000159582.7,ENSMUST00000093506.11,ENSMUST00000161685.7,ENSMUST00000162421.1,ENSMUST00000161267.7,ENSMUST00000064341.8,ENSMUST00000159114.1	processed_transcript,protein_coding	0	0.297036	0.141021	0.199912	0.0475921	0.143385	0.14183	0.192828	0	0.241636	0.23271	0.710141	0.589498	0.096348	0	0.427007	0.36514	0.482433	0.308815	0.386899
ENSMUSG00000064281	Rpl19-ps1	ENSMUST00000121059.1	processed_pseudogene	0.0473724	0.0990121	0.141021	0.149934	0	0.0477949	0.0945535	0.0964139	0.191741	0.0483273	0.0930841	0.142028	0.245624	0.096348	0.142888	0.0948904	0.0521628	0	0.102938	0.0552713
ENSMUSG00000061852	Gm7582	ENSMUST00000160831.2	unprocessed_pseudogene	0	0	0	0	0	0.0477949	0	0	0	0	0	0	0	0	0.0476292	0	0.0521628	0	0	0
ENSMUSG00000089976	Gm2389	ENSMUST00000160487.1	unprocessed_pseudogene	0	0.049506	0	0	0	0	0	0	0	0	0	0	0	0	0	0	0	0	0	0
ENSMUSG00000101279	Gm18342	ENSMUST00000186987.1	unprocessed_pseudogene	0	0	0	0	0	0.0477949	0	0.048207	0	0	0	0	0	0	0	0	0	0	0	0
ENSMUSG00000089844	A530032D15Rik	ENSMUST00000161724.7,ENSMUST00000161675.2,ENSMUST00000160792.7	protein_coding	0.521096	0.643578	0.658098	0.649714	0.523513	0.860309	0.330937	0.433863	0.623159	0.144982	0.418878	0.710141	0.491249	0.72261	0.285775	0.521897	0.678116	0.241217	0.514692	0.331628
ENSMUSG00000073631	Gm10553	ENSMUST00000097669.1	protein_coding	0	0	0	0	0	0	0	0	0	0	0.0465421	0	0	0	0	0	0	0	0	0
ENSMUSG00000091199	Gm2619	ENSMUST00000162276.9,ENSMUST00000166777.3	transcribed_unprocessed_pseudogene,processed_transcript	0	0	0	0	0	0	0	0	0	0	0.0465421	0	0.0491249	0	0	0	0	0	0	0
ENSMUSG00000089716	Gm6264	ENSMUST00000162896.1,ENSMUST00000160802.7	transcribed_unprocessed_pseudogene	0	0	0	0	0	0.0477949	0	0	0	0	0	0.0473427	0.0491249	0	0	0	0	0	0	0
ENSMUSG00000079457	Gm7609	ENSMUST00000113407.9,ENSMUST00000160058.7,ENSMUST00000161424.2,ENSMUST00000113402.3	transcribed_unprocessed_pseudogene,processed_transcript	0.0473724	0	0	0	0	0	0	0	0	0	0	0	0	0	0	0.142336	0	0.14473	0	0
ENSMUSG00000079455	Gm16026	ENSMUST00000162652.7,ENSMUST00000159695.1,ENSMUST00000094774.4,ENSMUST00000159849.7,ENSMUST00000162923.7,ENSMUST00000163068.7	transcribed_unprocessed_pseudogene	0	0	0	0	0	0	0	0	0	0	0	0	0	0	0	0	0.0521628	0	0	0
ENSMUSG00000089937	Gm7281	ENSMUST00000160010.1	unprocessed_pseudogene	0.0473724	0	0.047007	0	0.0475921	0	0	0	0	0	0	0	0	0	0	0	0	0	0	0
ENSMUSG00000101751	Gm2427	ENSMUST00000189121.1	unprocessed_pseudogene	0.0947448	0.049506	0	0	0	0	0	0	0	0	0.0465421	0	0.0491249	0	0	0.0474452	0	0	0	0
ENSMUSG00000090186	Gm7592	ENSMUST00000160674.1	transcribed_unprocessed_pseudogene	0	0	0	0	0	0.0477949	0	0	0	0	0	0	0	0	0	0.0948904	0.0521628	0	0	0
ENSMUSG00000070034	Sp110	ENSMUST00000150114.7,ENSMUST00000093508.6,ENSMUST00000186740.1,ENSMUST00000143363.7,ENSMUST00000131950.7,ENSMUST00000128339.7,ENSMUST00000130727.1,ENSMUST00000152399.7,ENSMUST00000151690.7	processed_transcript,retained_intron,protein_coding	1.42117	0.693085	0.799118	1.04954	1.04703	1.19487	1.4183	0.867726	0.671095	0.821563	1.58243	1.60965	1.67025	1.3007	2.19095	3.55839	2.55598	2.99109	2.0073	2.21085
ENSMUSG00000070031	Sp140	ENSMUST00000159234.1,ENSMUST00000161497.1,ENSMUST00000113385.2,ENSMUST00000160119.1,ENSMUST00000080204.10,ENSMUST00000162925.1	nonsense_mediated_decay,processed_transcript,retained_intron,protein_coding	1.46854	1.08913	1.17517	1.14949	0.904249	1.05149	1.37103	0.964139	0.71903	0.869891	2.6529	2.08308	2.21062	1.58974	1.71465	2.46715	2.34733	2.70163	2.31611	2.65302
ENSMUSG00000026222	Sp100	ENSMUST00000145440.7,ENSMUST00000129951.7,ENSMUST00000155094.7,ENSMUST00000153574.7,ENSMUST00000147552.7,ENSMUST00000066427.10,ENSMUST00000141998.1,ENSMUST00000134283.1,ENSMUST00000132641.7,ENSMUST00000150967.7,ENSMUST00000141709.1,ENSMUST00000140758.1,ENSMUST00000054279.14	nonsense_mediated_decay,processed_transcript,retained_intron,protein_coding	4.02665	4.25752	4.93573	3.34853	4.71161	3.82359	5.15317	2.65138	3.54722	3.91451	4.93346	5.01833	4.96161	4.6247	4.28663	9.53648	6.25954	6.75407	7.15421	5.02969
ENSMUSG00000052760	A630001G21Rik	ENSMUST00000161453.1,ENSMUST00000159325.1,ENSMUST00000162038.7,ENSMUST00000159320.7,ENSMUST00000064788.13,ENSMUST00000159122.7	nonsense_mediated_decay,processed_transcript,protein_coding	0.757958	0.297036	0.329049	0.349846	0.428329	0.573539	0.472768	0.385656	0.575224	0.241636	1.39626	1.08888	0.982497	1.01165	1.19073	1.42336	1.19974	1.01311	1.08085	1.27124
ENSMUSG00000036707	Cab39	ENSMUST00000187623.1,ENSMUST00000113360.7,ENSMUST00000130754.7,ENSMUST00000126962.2,ENSMUST00000097666.3	retained_intron,protein_coding	206.875	207.628	217.031	220.503	195.508	221.195	210.902	221.174	228.316	216.554	206.274	207.598	209.026	216.253	213.998	192.295	213.607	206.723	197.899	153.046
ENSMUSG00000026223	Itm2c	ENSMUST00000027425.15,ENSMUST00000139837.1,ENSMUST00000185569.1	retained_intron,protein_coding	772.028	700.164	719.865	792.551	773.942	730.545	802.145	778.591	725.406	794.355	705.112	774.574	709.903	738.17	734.252	747.119	808.106	724.47	795.25	662.703
ENSMUSG00000026224	4933407L21Rik	ENSMUST00000188949.1,ENSMUST00000027426.10,ENSMUST00000129392.1	retained_intron,protein_coding	0.852703	1.48518	1.26919	0.949582	1.42776	1.48164	1.27647	1.73545	1.86948	1.44982	1.30318	1.23091	1.3755	0.867132	1.85754	1.61314	1.35623	1.20608	1.02938	1.32651
ENSMUSG00000049608	Gpr55	ENSMUST00000086975.5	protein_coding	0.615841	1.08913	0.705104	0.49978	0.904249	0.334564	0.945535	1.25338	0.71903	0.869891	0.930841	0.473427	0.835123	0.770784	0.666809	0.521897	1.14758	0.627163	0.566161	0.939612
ENSMUSG00000100108	Gm28100	ENSMUST00000186560.1	lincRNA	0	0	0	0	0	0	0.189107	0	0	0.0483273	0	0	0	0	0	0.0948904	0.208651	0	0.0514692	0
ENSMUSG00000099342	Gm18180	ENSMUST00000187562.1	processed_pseudogene	0.236862	0.24753	0.235035	0.24989	0.333144	0.430154	0.330937	0.192828	0.287612	0.144982	0.511963	0.331399	0.540373	0.24087	0.285775	0.332116	0.573791	0.192973	0.360284	0.0552713
ENSMUSG00000026226	Spata3	ENSMUST00000125083.1,ENSMUST00000052854.12,ENSMUST00000131151.2,ENSMUST00000152501.7,ENSMUST00000113344.7,ENSMUST00000149469.1,ENSMUST00000153247.2,ENSMUST00000129169.1,ENSMUST00000130504.7,ENSMUST00000159876.7,ENSMUST00000135440.1	processed_transcript,protein_coding	0.663213	0.693085	0.329049	0.649714	0.523513	0.955899	0.803705	0.674898	0.766965	0.869891	1.16355	0.994197	0.785998	1.01165	0.61918	1.37591	0.93893	1.1096	0.772037	1.65814
ENSMUSG00000026227	2810459M11Rik	ENSMUST00000165824.2,ENSMUST00000027429.10	protein_coding	19.3279	14.8023	17.1575	15.893	17.0856	15.3422	18.7689	15.8601	17.9758	17.8328	24.4346	16.0018	22.1553	21.3411	21.4332	22.3467	30.5674	23.2533	23.7273	19.2344
ENSMUSG00000026229	Psmd1	ENSMUST00000139715.7,ENSMUST00000147807.7,ENSMUST00000149946.1,ENSMUST00000143200.7,ENSMUST00000152184.1,ENSMUST00000133480.7,ENSMUST00000189234.1,ENSMUST00000027432.8,ENSMUST00000127104.1	nonsense_mediated_decay,processed_transcript,retained_intron,protein_coding	107.82	112.626	116.483	115.749	110.128	115.138	109.209	124.326	119.551	113.134	112.166	110.64	115.443	108.295	114.548	107.084	116.845	110.96	110.093	89.7606
ENSMUSG00000026228	Htr2b	ENSMUST00000155077.1,ENSMUST00000027431.6	protein_coding	0.284234	0.148518	0.188028	0.149934	0.190368	0.143385	0.472768	0.048207	0.0958707	0.241636	0.186168	0.0473427	0.0982497	0.144522	0.0952585	0.142336	0.156488	0.192973	0.154407	0
ENSMUSG00000094638	Gm21972	ENSMUST00000135197.1	nonsense_mediated_decay	0	0.0990121	0	0	0	0	0.0472768	0	0	0.0483273	0	0	0	0	0	0.0474452	0	0	0	0
ENSMUSG00000062590	Armc9	ENSMUST00000156675.7,ENSMUST00000123618.7,ENSMUST00000135973.7,ENSMUST00000153653.1,ENSMUST00000150059.7,ENSMUST00000027434.14,ENSMUST00000113309.8,ENSMUST00000131412.7,ENSMUST00000153389.7,ENSMUST00000126579.1,ENSMUST00000155168.7,ENSMUST00000186509.6,ENSMUST00000134858.7	nonsense_mediated_decay,processed_transcript,retained_intron,protein_coding	27.3339	27.1788	25.6188	24.5392	27.4606	28.0556	26.8532	25.6943	27.2273	25.2268	25.0396	25.8965	25.7906	27.8446	22.481	25.4781	22.5865	25.8102	24.1905	19.7871
ENSMUSG00000079445	B3gnt7	ENSMUST00000189618.1,ENSMUST00000188695.1,ENSMUST00000113306.3	retained_intron,protein_coding	1.04219	1.13864	1.03415	0.849626	0.713881	0.669129	0.898259	0.819519	0.71903	0.918218	0.744673	1.04154	0.687748	1.01165	1.23836	0.901459	1.46056	1.39906	0.977914	1.76868
ENSMUSG00000026234	Ncl	ENSMUST00000185785.1,ENSMUST00000186050.1,ENSMUST00000185676.6,ENSMUST00000027438.7,ENSMUST00000189504.1,ENSMUST00000188682.1	retained_intron,protein_coding	194.416	203.173	205.796	203.91	176.995	201.36	211.233	205.988	203.629	217.714	195.384	190.176	182.302	196.743	196.566	167.909	208.286	195.53	194.09	176.537
ENSMUSG00000073627	C130036L24Rik	ENSMUST00000127284.1,ENSMUST00000190804.1,ENSMUST00000137643.1	processed_transcript,retained_intron	1.46854	2.62382	1.3162	1.94914	1.71331	1.95959	1.74924	1.68724	2.06122	1.64313	1.95477	1.89371	2.01412	2.50505	2.04806	2.04014	1.61705	0.916623	1.38967	1.43705
ENSMUSG00000110510	Gm45908	ENSMUST00000212977.1	processed_pseudogene	0	0	0	0	0	0	0	0	0	0	0	0	0	0	0	0	0	0	0.0514692	0
ENSMUSG00000026237	Nmur1	ENSMUST00000212614.1,ENSMUST00000027440.5,ENSMUST00000212541.1,ENSMUST00000212058.1	protein_coding	0.0947448	0.049506	0	0.049978	0.285552	0.143385	0.0472768	0.048207	0.143806	0.434945	0.0930841	0.0946854	0	0.144522	0.142888	0.0474452	0.0521628	0.14473	0	0.165814
ENSMUSG00000036574	Tex44	ENSMUST00000046004.5	protein_coding	0	0	0	0	0.142776	0	0	0	0.0958707	0	0.0465421	0	0	0.048174	0	0	0.0521628	0	0	0
ENSMUSG00000101328	Rpl30-ps6	ENSMUST00000163337.3	processed_pseudogene	0.0473724	0	0	0	0	0	0	0	0	0	0	0	0	0	0	0	0	0	0	0
ENSMUSG00000026238	Ptma	ENSMUST00000045897.14,ENSMUST00000188699.6,ENSMUST00000186255.6,ENSMUST00000186932.1,ENSMUST00000188533.1	processed_transcript,protein_coding	196.88	195.301	209.557	195.064	197.317	187.977	200.406	185.404	195.48	203.893	205.576	207.314	213.104	220.251	199.852	213.693	212.407	216.516	199.083	180.129
ENSMUSG00000026239	Pde6d	ENSMUST00000027444.14,ENSMUST00000150653.1,ENSMUST00000143674.7,ENSMUST00000148683.1,ENSMUST00000146220.1	nonsense_mediated_decay,processed_transcript,retained_intron,protein_coding	33.1607	32.3769	37.1825	33.6852	35.5037	33.6476	33.472	33.5521	32.0687	31.5577	28.9957	33.9447	34.8786	33.8663	32.1021	34.3503	34.4796	37.2438	34.6387	29.5701
ENSMUSG00000026240	Cops7b	ENSMUST00000121534.7,ENSMUST00000127219.1,ENSMUST00000122884.1,ENSMUST00000138280.7,ENSMUST00000027446.10,ENSMUST00000149542.1	nonsense_mediated_decay,processed_transcript,protein_coding	16.2961	15.7429	17.4396	15.993	15.9433	16.9194	16.2632	15.4262	15.9625	15.2714	14.8004	16.0492	14.7866	14.2595	14.8127	15.6095	14.4491	14.4248	17.0878	14.8127
ENSMUSG00000026241	Nppc	ENSMUST00000027449.5	protein_coding	3.17395	3.76246	3.85457	3.74835	4.09292	3.44123	3.64031	4.00118	4.0745	3.38291	2.74598	3.69273	4.37211	2.84227	4.66767	3.79562	3.44275	3.66649	3.75725	3.92426
ENSMUSG00000053333	Dis3l2	ENSMUST00000186682.1,ENSMUST00000190618.6,ENSMUST00000189044.6,ENSMUST00000188121.6,ENSMUST00000065694.7,ENSMUST00000168237.7	nonsense_mediated_decay,processed_transcript,retained_intron,protein_coding	25.3442	24.1094	23.5505	24.7391	26.0329	23.2761	24.5839	25.164	23.5842	25.8068	22.5264	22.5825	26.773	24.4242	22.6239	22.3941	24.8817	22.4814	25.9405	23.8772
ENSMUSG00000100225	Gm29097	ENSMUST00000190273.1	processed_pseudogene	0	0	0	0	0	0	0	0	0	0	0.0465421	0	0	0	0	0	0	0	0	0
ENSMUSG00000100768	Gm29055	ENSMUST00000186337.1	sense_intronic	0	0	0	0.049978	0	0.0477949	0.0472768	0	0	0	0	0.142028	0	0	0	0	0.0521628	0	0	0.165814
ENSMUSG00000084106	Gm6136	ENSMUST00000120149.1	processed_pseudogene	1.04219	1.48518	1.03415	0.799648	0.904249	1.05149	0.992812	1.10876	1.15045	1.44982	0.930841	1.42028	1.08075	0.626262	1.04784	0.806568	1.09542	1.54379	1.02938	1.32651
ENSMUSG00000101940	Akp-ps1	ENSMUST00000188050.1,ENSMUST00000212812.1	transcribed_unprocessed_pseudogene,processed_transcript	0.142117	0	0	0.049978	0	0	0.0472768	0	0	0.0483273	0	0	0	0	0	0.0474452	0	0	0.0514692	0
ENSMUSG00000026246	Alppl2	ENSMUST00000027455.12,ENSMUST00000188310.1,ENSMUST00000190082.1	retained_intron,protein_coding	0	0	0	0	0	0	0	0.048207	0	0	0	0	0	0	0	0	0	0	0	0
ENSMUSG00000079440	Alpi	ENSMUST00000113270.2	protein_coding	0	0	0	0	0	0	0	0	0	0	0	0	0.0491249	0	0	0	0	0	0	0
ENSMUSG00000036500	Akp3	ENSMUST00000187662.1,ENSMUST00000044878.3	retained_intron,protein_coding	0.0473724	0	0	0	0	0	0	0	0	0	0	0	0	0.048174	0	0	0	0	0	0
ENSMUSG00000099839	Gm29374	ENSMUST00000187198.1	lincRNA	0	0.198024	0	0.049978	0.0475921	0.0955899	0.0945535	0	0.0958707	0.0966545	0	0.142028	0	0.144522	0	0.0474452	0	0.0964867	0.0514692	0.221085
ENSMUSG00000026247	Ecel1	ENSMUST00000027463.10,ENSMUST00000161002.7,ENSMUST00000162015.1,ENSMUST00000160810.1,ENSMUST00000159662.1	processed_transcript,retained_intron,protein_coding	6.15841	4.60406	3.76056	4.9978	9.66119	5.87878	7.61156	4.00118	4.45799	6.42752	3.95607	8.14295	5.05986	4.04662	3.71508	4.79196	5.37277	11.8196	12.3526	5.14023
ENSMUSG00000036480	Prss56	ENSMUST00000044533.8	protein_coding	0.0947448	0	0.047007	0.099956	0.0951841	0.0477949	0.0472768	0.048207	0.143806	0.338291	0.0930841	0.0946854	0.0982497	0.24087	0	0.0474452	0.104326	0.192973	0	0.0552713
ENSMUSG00000026254	Eif4e2	ENSMUST00000113233.7,ENSMUST00000113235.7,ENSMUST00000123735.7,ENSMUST00000113231.3,ENSMUST00000113232.7,ENSMUST00000076362.11,ENSMUST00000113230.7,ENSMUST00000050876.13	protein_coding	40.9297	39.4563	39.5329	41.6817	36.5507	36.8499	37.916	39.7708	42.0393	39.4834	38.3041	37.8742	41.5596	37.9611	38.1987	37.5291	39.0699	40.2832	41.69	39.0215
ENSMUSG00000026255	Efhd1	ENSMUST00000150831.1,ENSMUST00000027472.6,ENSMUST00000118687.7	nonsense_mediated_decay,processed_transcript,protein_coding	33.7765	28.2679	33.657	30.7365	28.8884	25.8571	32.1482	29.0688	28.0422	28.5614	29.275	33.4713	30.8504	33.77	29.9588	30.9343	34.4796	32.5642	31.0874	39.2426
ENSMUSG00000048000	Gigyf2	ENSMUST00000173152.1,ENSMUST00000173663.1,ENSMUST00000173636.1,ENSMUST00000172736.7,ENSMUST00000172964.7,ENSMUST00000172976.1,ENSMUST00000164992.8,ENSMUST00000173148.1,ENSMUST00000174671.7,ENSMUST00000174535.1,ENSMUST00000174583.7,ENSMUST00000187038.1,ENSMUST00000174501.7,ENSMUST00000173235.7,ENSMUST00000174334.7,ENSMUST00000173850.7,ENSMUST00000174482.1,ENSMUST00000174605.1,ENSMUST00000027475.14…	nonsense_mediated_decay,processed_transcript,retained_intron,protein_coding	72.5745	72.0808	72.1557	73.6676	79.0504	71.0711	68.6459	73.9977	74.2998	71.186	69.6269	70.3986	78.9436	77.0784	72.2536	68.0838	67.4465	73.6676	73.5494	82.1332
ENSMUSG00000079436	Kcnj13	ENSMUST00000174179.1,ENSMUST00000113212.3	protein_coding	11.4641	1.18814	17.8156	0.599736	26.5564	1.57723	2.60022	0.578484	1.39012	0.821563	18.7099	15.1497	18.2744	18.6915	0.809697	9.20437	0.834605	13.7493	18.0657	20.6162
ENSMUSG00000026258	3110079O15Rik	ENSMUST00000191095.1,ENSMUST00000027476.5	processed_transcript,protein_coding	0.0947448	0.198024	0.0940139	0.099956	0.190368	0.0955899	0.0945535	0.385656	0.0958707	0.144982	0	0	0.0491249	0	0.0476292	0	0	0.0482433	0.0514692	0.0552713
ENSMUSG00000026259	Ngef	ENSMUST00000166463.1,ENSMUST00000068681.11,ENSMUST00000168235.1,ENSMUST00000027477.14	retained_intron,protein_coding	104.93	125.052	114.65	110.301	101.181	116.333	101.361	111.599	108.286	112.071	58.4568	59.8885	67.6449	69.9486	67.9193	75.0583	66.9249	74.15	78.2846	64.778
ENSMUSG00000079434	Neu2	ENSMUST00000070898.5,ENSMUST00000164128.1,ENSMUST00000166259.7,ENSMUST00000172222.7,ENSMUST00000165109.1,ENSMUST00000163606.7,ENSMUST00000166055.7	protein_coding	1.3738	1.23765	1.45722	0.599736	0.951841	0.764719	1.08737	1.10876	1.39012	1.30484	0.605047	0.568113	0.835123	0.770784	0.571551	1.04379	0.417302	0.627163	0.977914	0.773798
ENSMUSG00000091123	Gm17181	ENSMUST00000168856.1	processed_pseudogene	0	0	0	0	0	0.0477949	0	0.048207	0.0479353	0	0	0	0	0.048174	0.0952585	0.0474452	0.0521628	0.0482433	0	0
ENSMUSG00000090994	Gm6153	ENSMUST00000172004.1	processed_pseudogene	0	0.049506	0.047007	0.099956	0.0475921	0.0477949	0	0	0.0479353	0.0483273	0	0	0.0491249	0.048174	0	0.0474452	0.0521628	0	0	0
ENSMUSG00000026288	Inpp5d	ENSMUST00000164592.7,ENSMUST00000165554.1,ENSMUST00000042275.14,ENSMUST00000170300.7,ENSMUST00000072999.12,ENSMUST00000168783.7,ENSMUST00000169754.7,ENSMUST00000163548.1,ENSMUST00000163576.1,ENSMUST00000167032.1,ENSMUST00000163222.1	nonsense_mediated_decay,processed_transcript,retained_intron,protein_coding	14.5907	13.1191	12.8329	12.2946	15.5626	14.5775	12.7647	12.8231	12.6549	12.9034	24.388	33.8027	25.7906	29.1453	26.5295	34.3503	35.9923	32.1301	29.6462	25.4248
ENSMUSG00000026289	Atg16l1	ENSMUST00000113190.2,ENSMUST00000151037.7,ENSMUST00000139628.1,ENSMUST00000134603.1,ENSMUST00000137638.7,ENSMUST00000133072.7,ENSMUST00000127884.1,ENSMUST00000129431.1,ENSMUST00000027512.12,ENSMUST00000144047.7,ENSMUST00000113186.7	retained_intron,protein_coding	51.1622	53.9616	51.9897	53.4765	52.4465	53.7215	54.841	55.2452	56.7075	52.7734	52.034	50.7041	48.2406	51.209	50.5823	49.7226	48.7201	42.1164	51.0574	39.8506
ENSMUSG00000056055	Sag	ENSMUST00000128761.7,ENSMUST00000156381.7,ENSMUST00000145385.1,ENSMUST00000177757.1,ENSMUST00000144334.7,ENSMUST00000130886.7,ENSMUST00000136708.1,ENSMUST00000155393.7,ENSMUST00000077772.11	processed_transcript,retained_intron,protein_coding	1.3738	1.28716	1.22218	1.44936	2.47479	1.76841	1.13464	2.31393	1.58187	1.20818	1.16355	1.84637	1.12987	1.20435	1.47651	1.32847	1.30407	1.64027	1.69848	1.1607
ENSMUSG00000070738	Dgkd	ENSMUST00000185260.6,ENSMUST00000190061.6,ENSMUST00000189448.1,ENSMUST00000189726.1,ENSMUST00000191589.1,ENSMUST00000190243.1,ENSMUST00000027517.13	retained_intron,protein_coding	102.23	104.359	103.932	112.151	113.317	112.748	111.1	107.309	102.438	110.524	106.442	103.065	105.422	101.936	106.356	109.314	114.915	95.2323	104.071	79.646
ENSMUSG00000005501	Usp40	ENSMUST00000189586.1,ENSMUST00000187758.6,ENSMUST00000040783.10,ENSMUST00000188332.6,ENSMUST00000187871.1,ENSMUST00000189409.6,ENSMUST00000186670.1,ENSMUST00000190446.1,ENSMUST00000186315.1	nonsense_mediated_decay,retained_intron,protein_coding	17.2435	18.3667	15.6533	15.6931	17.8946	16.1547	16.0741	17.2099	19.4138	14.9331	21.2697	18.653	15.7691	17.1018	16.1463	17.6022	15.1272	15.1484	14.257	15.3102
ENSMUSG00000090124	Ugt1a7c	ENSMUST00000126203.7,ENSMUST00000113135.5,ENSMUST00000058237.13,ENSMUST00000150634.7	nonsense_mediated_decay,protein_coding	0.80533	0.49506	0.47007	0.349846	0.475921	0.525744	0.472768	0.241035	0.479353	0.434945	1.48935	2.17777	1.67025	1.73426	1.47651	2.08759	2.19084	2.02622	2.1617	2.54248
ENSMUSG00000090145	Ugt1a6b	ENSMUST00000113137.1,ENSMUST00000113138.7	protein_coding	0	0	0	0	0	0	0	0	0	0	0	0.0473427	0	0	0	0	0	0	0	0
ENSMUSG00000084195	Gm15372	ENSMUST00000120729.1	unprocessed_pseudogene	0	0	0	0	0	0	0	0	0	0	0	0	0	0	0.0476292	0	0	0	0	0
ENSMUSG00000054545	Ugt1a6a	ENSMUST00000113134.7,ENSMUST00000014263.5,ENSMUST00000140092.7,ENSMUST00000124852.1	retained_intron,protein_coding	0.0473724	0.049506	0	0.049978	0.142776	0	0	0.0964139	0.0479353	0.193309	0.139626	0.0946854	0.0491249	0.144522	0	0.189781	0.208651	0.192973	0	0.0552713
ENSMUSG00000082513	Gm15374	ENSMUST00000119313.1	unprocessed_pseudogene	0	0	0	0	0	0.0477949	0	0	0	0	0	0	0	0	0	0	0	0.0482433	0	0
ENSMUSG00000089943	Ugt1a5	ENSMUST00000097659.4	protein_coding	0	0	0	0	0	0	0	0	0	0	0	0	0	0	0	0	0.0521628	0	0	0
ENSMUSG00000090171	Ugt1a2	ENSMUST00000049289.8	protein_coding	0	0	0	0.049978	0	0	0	0	0	0	0	0	0	0	0	0	0	0	0	0
ENSMUSG00000081984	Dnajb3	ENSMUST00000119972.3	protein_coding	1.08956	1.38617	1.03415	0.949582	0.761473	0.908104	1.37103	1.01235	1.05458	0.918218	0.698131	1.13623	0.933372	0.867132	0.809697	0.664233	1.09542	1.25433	0.61763	0.939612
ENSMUSG00000089960	Ugt1a1	ENSMUST00000073049.6	protein_coding	0	0	0	0	0	0	0	0	0	0	0	0	0	0.048174	0	0	0	0	0	0.0552713
ENSMUSG00000079429	Mroh2a	ENSMUST00000142632.1,ENSMUST00000135948.1,ENSMUST00000148474.1,ENSMUST00000113130.7,ENSMUST00000061013.12	processed_transcript,retained_intron,protein_coding	3.0792	2.97036	3.05545	4.69793	3.09348	3.25006	2.97844	2.84421	3.16373	2.51302	2.60635	3.26665	3.29137	2.84227	3.28642	3.55839	3.02544	2.8946	3.39696	3.97953
ENSMUSG00000044783	Hjurp	ENSMUST00000126739.1,ENSMUST00000065420.11,ENSMUST00000148384.1,ENSMUST00000128532.1,ENSMUST00000054674.14,ENSMUST00000147393.1,ENSMUST00000127446.1	retained_intron,protein_coding	54.952	55.5953	51.0026	53.4765	54.1122	65.0967	60.136	55.3416	53.7835	50.1637	59.2015	49.8519	48.8792	54.8702	53.059	59.3065	49.7112	45.7829	56.3073	52.1761
ENSMUSG00000036251	Trpm8	ENSMUST00000040210.13,ENSMUST00000148138.7,ENSMUST00000171176.2,ENSMUST00000113114.9	processed_transcript,protein_coding	0.0947448	0.049506	0.0940139	0.199912	0.0951841	0.0477949	0.189107	0.0964139	0.0958707	0.144982	0.139626	0.0946854	0.245624	0.048174	0.190517	0	0.104326	0.0964867	0.0514692	0.165814
ENSMUSG00000026295	Spp2	ENSMUST00000189225.1,ENSMUST00000027518.11,ENSMUST00000176708.7	nonsense_mediated_decay,protein_coding	0.0947448	0	0.047007	0.049978	0.0951841	0.0477949	0	0.048207	0.0958707	0	0.0930841	0	0	0	0.0952585	0.0474452	0	0.0482433	0	0.0552713
ENSMUSG00000099553	Gm29538	ENSMUST00000190783.1	lincRNA	0.142117	0.049506	0.329049	0	0.618697	0.0955899	0.189107	0	0.383483	0.0966545	0.372336	0.473427	0.589498	0.529914	0.0952585	0.711678	0.260814	0.627163	0.720568	1.32651
ENSMUSG00000062310	Glrp1	ENSMUST00000067625.8	protein_coding	0.142117	0.0990121	0.188028	0.24989	0.0951841	0.0477949	0.0472768	0.048207	0.0958707	0	0.279252	0.426084	0.589498	0.289044	0.190517	0.427007	0.521628	0.14473	0.360284	0.44217
ENSMUSG00000100798	Gm19589	ENSMUST00000189394.1	lincRNA	0	0	0.047007	0	0	0	0	0.048207	0.0479353	0	0	0.0473427	0.0491249	0.096348	0	0	0	0	0	0
ENSMUSG00000049866	Arl4c	ENSMUST00000051236.10,ENSMUST00000159814.1,ENSMUST00000187810.1	nonsense_mediated_decay,protein_coding	60.1156	59.4072	57.8186	62.0227	56.3014	61.7988	56.543	63.2476	61.1655	60.9407	58.2706	59.4625	59.0972	56.5563	63.0135	62.0109	62.1259	62.5716	66.9614	79.1485
ENSMUSG00000101736	Gm29335	ENSMUST00000188361.1	processed_pseudogene	0	0	0	0	0.0475921	0	0	0	0	0	0	0	0	0	0	0	0	0	0	0
ENSMUSG00000097398	Platr5	ENSMUST00000181016.2,ENSMUST00000180596.1	lincRNA	0	0	0	0	0	0	0	0	0	0	0	0	0	0	0	0	0	0	0	0.0552713
ENSMUSG00000036206	Sh3bp4	ENSMUST00000123745.1,ENSMUST00000066279.10	processed_transcript,protein_coding	33.9186	30.8918	32.4818	35.4844	31.7439	32.1182	30.8717	29.2134	28.5215	32.5726	27.7391	23.9554	25.0537	30.446	26.0532	24.4343	27.9071	24.6041	28.6683	23.435
ENSMUSG00000099938	C030007H22Rik	ENSMUST00000186258.1	lincRNA	0	0	0	0	0	0	0	0	0	0	0	0	0	0	0	0.0474452	0	0	0	0
ENSMUSG00000055013	Agap1	ENSMUST00000185417.1,ENSMUST00000190096.6,ENSMUST00000027521.14,ENSMUST00000212924.1,ENSMUST00000074945.6,ENSMUST00000212721.1	retained_intron,protein_coding	136.669	135.052	124.756	137.14	133.829	145.775	139.325	137.293	133.404	133.866	135.018	135.305	138.581	150.977	143.936	134.175	153.411	142.656	134.592	143.871
ENSMUSG00000101662	Gm28499	ENSMUST00000191576.1	sense_intronic	0.0947448	0.049506	0	0.099956	0	0	0.0472768	0	0.0479353	0.144982	0	0	0	0	0.0476292	0.0474452	0	0	0.0514692	0.0552713
ENSMUSG00000102009	4933400F21Rik	ENSMUST00000187011.1	retained_intron	0	0	0.047007	0.049978	0	0	0.0472768	0	0	0	0	0	0	0	0	0	0.0521628	0.0482433	0.0514692	0
ENSMUSG00000034486	Gbx2	ENSMUST00000187633.1,ENSMUST00000036954.8	retained_intron,protein_coding	0	0.0990121	0.0940139	0.049978	0.0475921	0.28677	0.0472768	0	0.0479353	0.0483273	0.0465421	0.142028	0.0491249	0.24087	0.0952585	0.189781	0.260814	0.43419	0	0
ENSMUSG00000092627	D130058E05Rik	ENSMUST00000189763.1	retained_intron	0.0947448	0	0.0940139	0	0	0.28677	0	0	0	0.0483273	0.186168	0	0.147375	0	0.0952585	0	0.0521628	0	0.0514692	0
ENSMUSG00000067081	Asb18	ENSMUST00000086882.7,ENSMUST00000151330.1,ENSMUST00000154228.7,ENSMUST00000097656.9	nonsense_mediated_decay,protein_coding	2.98446	3.91098	2.96144	2.44892	3.75977	3.39344	4.20763	4.09759	3.30754	4.20447	3.63028	4.40287	3.53699	3.85392	5.09633	3.32116	4.85114	3.85947	3.3455	6.02457
ENSMUSG00000026301	Iqca	ENSMUST00000212859.1,ENSMUST00000189011.1,ENSMUST00000212394.1,ENSMUST00000186403.1,ENSMUST00000189690.6,ENSMUST00000211999.1,ENSMUST00000186522.1,ENSMUST00000113094.8	processed_transcript,protein_coding	2.51074	2.37629	2.20933	1.64927	3.14108	0.477949	1.32375	2.12111	1.77361	2.07807	1.86168	1.657	2.01412	1.78244	2.04806	2.32481	2.03435	2.02622	1.44114	2.10031
ENSMUSG00000100850	4930434B07Rik	ENSMUST00000190254.1	lincRNA	0	0	0	0	0	0	0	0.048207	0.0479353	0	0	0	0	0	0	0	0	0	0	0
ENSMUSG00000044337	Ackr3	ENSMUST00000159654.1,ENSMUST00000065587.4	protein_coding	14.6381	13.3666	17.1105	14.8934	14.9439	14.0517	15.885	11.3286	14.9558	13.4833	12.2871	15.2444	12.6251	11.899	11.8597	13.7591	14.8664	15.9203	16.9334	13.0993
ENSMUSG00000101951	Gm28721	ENSMUST00000187649.1	lincRNA	0	0	0	0	0.0475921	0	0	0	0	0	0.0465421	0	0	0	0	0	0	0	0.0514692	0
ENSMUSG00000101028	Gm28723	ENSMUST00000188640.1	lincRNA	0.0473724	0.198024	0.188028	0.049978	0.0951841	0.0477949	0.283661	0.144621	0.0958707	0.241636	0.139626	0.142028	0.0982497	0	0.238146	0.0948904	0.0521628	0.241217	0.102938	0.110543
ENSMUSG00000101997	Gm28722	ENSMUST00000187630.1	lincRNA	0.18949	0.24753	0.282042	0.299868	0.333144	0.19118	0.283661	0.385656	0.287612	0.289964	0.279252	0.142028	0.392999	0.385392	0.238146	0.142336	0.104326	0.385947	0.205877	0.110543
ENSMUSG00000034432	Cops8	ENSMUST00000191510.6,ENSMUST00000186152.6,ENSMUST00000186750.1,ENSMUST00000189107.1,ENSMUST00000190700.1,ENSMUST00000190057.6,ENSMUST00000036153.11,ENSMUST00000189309.6,ENSMUST00000186882.1	processed_transcript,retained_intron,protein_coding	81.1963	75.2492	76.9504	76.4664	73.1966	71.5968	72.8062	75.8778	75.2585	73.4574	68.091	76.6952	72.4592	69.9005	76.826	64.8576	73.6539	71.0624	75.145	59.6377
ENSMUSG00000048126	Col6a3	ENSMUST00000097653.10,ENSMUST00000188587.6,ENSMUST00000187753.1,ENSMUST00000145750.1,ENSMUST00000136916.7,ENSMUST00000130846.8,ENSMUST00000150769.1,ENSMUST00000056925.15	retained_intron,protein_coding	2.79497	2.72283	3.57253	2.29899	4.47365	3.82359	5.53138	5.97766	2.58851	4.34945	3.58374	4.16616	3.92999	4.6247	3.19116	6.26277	5.32061	3.76298	2.93374	2.32139
ENSMUSG00000026303	Mlph	ENSMUST00000136220.1,ENSMUST00000125149.1,ENSMUST00000027528.6	retained_intron,protein_coding	3.6003	2.92086	2.91443	1.94914	2.18924	3.48903	2.78933	2.84421	2.97199	2.89964	3.81645	6.95938	4.86336	4.96192	4.62004	6.16787	6.46819	7.91191	6.07336	6.41147
ENSMUSG00000090550	Prlh	ENSMUST00000166281.2	protein_coding	0	0	0	0	0	0	0	0	0	0	0	0	0	0	0.0476292	0	0	0	0	0
ENSMUSG00000026304	Rab17	ENSMUST00000130042.1,ENSMUST00000027529.11,ENSMUST00000135819.1,ENSMUST00000128226.7,ENSMUST00000131428.7	processed_transcript,protein_coding	0	0.049506	0	0	0.0951841	0	0.0472768	0	0	0	0	0	0	0.048174	0	0.0474452	0	0	0	0
ENSMUSG00000100791	Gm28199	ENSMUST00000187127.1	lincRNA	0	0	0	0	0	0	0	0.048207	0	0	0.0465421	0	0	0	0	0	0	0	0	0
ENSMUSG00000026305	Lrrfip1	ENSMUST00000188094.6,ENSMUST00000068167.12,ENSMUST00000185531.6,ENSMUST00000097649.9,ENSMUST00000189617.2,ENSMUST00000187375.1,ENSMUST00000187532.1,ENSMUST00000189505.6,ENSMUST00000188708.1,ENSMUST00000068116.12,ENSMUST00000186762.6,ENSMUST00000097650.9	processed_transcript,retained_intron,protein_coding	45.9986	49.9516	47.7121	47.9789	41.2147	44.5449	49.026	47.3875	47.4081	47.7473	51.9875	47.3427	45.637	46.0062	45.9622	47.9196	44.5992	39.4148	44.8296	44.825
ENSMUSG00000070732	Rbm44	ENSMUST00000190965.1,ENSMUST00000185229.1,ENSMUST00000094698.1,ENSMUST00000188818.1	retained_intron,protein_coding	0.0473724	0	0.0940139	0.049978	0.0475921	0	0.0472768	0.048207	0.0479353	0.144982	0	0.142028	0.0982497	0	0.0476292	0	0.104326	0	0.0514692	0.331628
ENSMUSG00000100018	Gm7776	ENSMUST00000191211.1	processed_pseudogene	0	0	0	0	0	0	0	0.048207	0.0479353	0.0483273	0	0.0473427	0	0	0	0	0.0521628	0	0	0
ENSMUSG00000034353	Ramp1	ENSMUST00000188475.6,ENSMUST00000097648.5,ENSMUST00000165855.7	protein_coding	50.499	44.2584	49.1693	47.829	51.9229	47.4126	44.6293	46.5197	49.4693	46.1525	50.1723	56.0064	51.7285	47.5477	50.5346	46.9233	55.762	62.7163	49.6677	42.8353
ENSMUSG00000034343	Ube2f	ENSMUST00000171112.7,ENSMUST00000189589.1,ENSMUST00000191368.6,ENSMUST00000059743.11,ENSMUST00000188576.1,ENSMUST00000187494.1,ENSMUST00000191533.1,ENSMUST00000185950.1,ENSMUST00000171165.7,ENSMUST00000185697.1,ENSMUST00000178627.7	retained_intron,protein_coding	42.7299	45.298	43.8105	45.6299	35.932	42.0117	43.8728	43.0488	46.1138	45.5726	45.1458	39.5312	39.4964	40.6107	36.8174	38.6678	43.6081	43.226	41.0209	32.4995
ENSMUSG00000083064	Gm7785	ENSMUST00000117121.1	processed_pseudogene	0.18949	0.198024	0.235035	0.199912	0.333144	0.28677	0.378214	0.241035	0.287612	0.289964	0.325794	0.710141	0.294749	0.289044	0.238146	0.474452	0.104326	0.241217	0.205877	0.110543
ENSMUSG00000097285	Gm26683	ENSMUST00000181737.1	lincRNA	0	0	0.0940139	0.049978	0.0951841	0.19118	0.0472768	0	0	0.0483273	0	0.0473427	0.0491249	0	0.0952585	0.0474452	0	0.0964867	0.102938	0
ENSMUSG00000026307	Scly	ENSMUST00000153621.7,ENSMUST00000142488.7,ENSMUST00000142802.1,ENSMUST00000147523.7,ENSMUST00000123651.7,ENSMUST00000145843.2,ENSMUST00000027532.12,ENSMUST00000154045.7,ENSMUST00000124832.7,ENSMUST00000137074.2	nonsense_mediated_decay,processed_transcript,retained_intron,protein_coding	16.154	13.6637	15.4653	15.943	15.753	13.6693	15.4122	15.7637	14.7161	14.4015	14.1022	17.1381	17.0463	16.62	14.7174	14.6606	15.0229	16.8852	17.6025	22.2191
ENSMUSG00000049515	Espnl	ENSMUST00000176156.1,ENSMUST00000088904.9	protein_coding	0.284234	0.198024	0.188028	0.199912	0.0475921	0.238975	0.330937	0.144621	0.143806	0.241636	0.325794	0.331399	0.147375	0.192696	0.381034	0.0948904	0.104326	0.43419	0.308815	0.110543
ENSMUSG00000026308	Klhl30	ENSMUST00000027533.8	protein_coding	0.236862	0.148518	0.141021	0.24989	0.380737	0.28677	0.189107	0.0964139	0.143806	0.193309	0.0930841	0.236714	0.392999	0.096348	0.142888	0.142336	0.260814	0.0482433	0.205877	0.276357
ENSMUSG00000047443	Erfe	ENSMUST00000190998.1,ENSMUST00000086861.11	protein_coding	0.142117	0.445554	0.0940139	0.049978	0	0	0.189107	0.0964139	0.0479353	0.0966545	0.139626	0.236714	0.0982497	0.192696	0	0.237226	0.156488	0.241217	0.102938	0.0552713
ENSMUSG00000026309	Ilkap	ENSMUST00000187678.6,ENSMUST00000190519.1,ENSMUST00000187105.6,ENSMUST00000187231.1,ENSMUST00000186433.1,ENSMUST00000191230.6,ENSMUST00000186986.6,ENSMUST00000187306.6,ENSMUST00000189651.1,ENSMUST00000187049.6,ENSMUST00000190747.6,ENSMUST00000185886.6,ENSMUST00000027534.12	nonsense_mediated_decay,processed_transcript,retained_intron,protein_coding	23.8283	26.6342	27.5461	27.388	26.2232	25.0923	25.104	24.9712	29.2406	24.6952	30.6247	25.8018	27.0678	27.0256	24.2433	27.2335	23.6819	27.6917	22.595	19.6213
ENSMUSG00000100253	1700020N18Rik	ENSMUST00000188956.1	lincRNA	0	0.148518	0.047007	0.049978	0	0.143385	0	0	0.143806	0.144982	0.23271	0.142028	0.147375	0.144522	0.142888	0.142336	0.156488	0.0964867	0	0
ENSMUSG00000067071	Hes6	ENSMUST00000086851.1,ENSMUST00000155752.1,ENSMUST00000150520.1,ENSMUST00000132188.7,ENSMUST00000126136.7	processed_transcript,retained_intron,protein_coding	8.43228	7.52492	9.4484	8.6462	9.42323	9.4634	9.69174	9.11112	9.73087	8.36062	9.12224	9.51589	8.98985	10.6946	7.8112	11.6241	9.54579	11.6266	10.6541	9.23031
ENSMUSG00000055866	Per2	ENSMUST00000185298.1,ENSMUST00000069620.9	processed_transcript,protein_coding	38.6085	40.1494	43.7165	43.8807	37.7405	45.0228	52.5718	31.4792	48.2709	36.1971	45.0062	26.5119	29.2293	39.9362	27.6726	37.2919	37.8702	52.6335	39.4254	37.1976
ENSMUSG00000101958	Gm19085	ENSMUST00000188924.1	processed_pseudogene	0	0.049506	0	0	0	0	0	0	0	0	0	0	0	0	0	0	0	0	0	0
ENSMUSG00000034292	Traf3ip1	ENSMUST00000047242.8,ENSMUST00000187588.1,ENSMUST00000189341.6	retained_intron,protein_coding	12.6011	14.3568	12.5979	13.0942	13.2306	11.5186	14.4667	11.6179	13.8533	11.6952	13.9161	12.6405	12.7725	12.7661	12.1455	12.4306	10.2761	12.0126	11.8894	11.1095
ENSMUSG00000026311	Asb1	ENSMUST00000188081.6,ENSMUST00000027538.8,ENSMUST00000186068.1,ENSMUST00000188879.1,ENSMUST00000185718.6,ENSMUST00000190484.6,ENSMUST00000086843.10	processed_transcript,protein_coding	44.4353	42.1296	40.8961	45.8798	49.5909	45.7875	47.7495	46.3751	45.3468	51.4202	45.4716	45.8751	43.2299	44.7055	44.581	42.3211	52.2671	41.0068	45.7561	28.0778
ENSMUSG00000101705	Gm28380	ENSMUST00000188800.1	lincRNA	0	0	0.047007	0	0.0475921	0	0	0	0	0	0	0	0.0491249	0	0	0	0	0.0482433	0.0514692	0
ENSMUSG00000007805	Twist2	ENSMUST00000186075.1,ENSMUST00000007949.3	protein_coding	1.23168	1.68321	1.26919	2.19903	1.66572	1.38605	1.60741	1.44621	1.82154	1.54647	2.04785	1.23091	1.32637	1.39705	1.23836	1.32847	1.30407	1.30257	1.74995	2.10031
ENSMUSG00000101414	Gm29101	ENSMUST00000188329.1	sense_intronic	0	0	0.047007	0	0	0.0477949	0.0472768	0	0	0	0	0	0	0	0.0476292	0	0.0521628	0	0	0
ENSMUSG00000026313	Hdac4	ENSMUST00000186002.2,ENSMUST00000185341.6,ENSMUST00000187622.1,ENSMUST00000191327.1,ENSMUST00000212408.1,ENSMUST00000212867.1,ENSMUST00000097644.8,ENSMUST00000185267.1,ENSMUST00000189303.6,ENSMUST00000008995.14,ENSMUST00000187308.1,ENSMUST00000189730.1	processed_transcript,retained_intron,protein_coding	44.8143	40.0504	39.5329	37.5335	42.0714	43.6368	44.0619	40.7349	41.512	37.9369	39.7935	41.9457	39.1034	45.2354	45.4859	40.281	36.9313	38.064	38.4989	34.5446
ENSMUSG00000026260	Ndufa10	ENSMUST00000187098.1,ENSMUST00000185251.1,ENSMUST00000153897.1,ENSMUST00000189503.6,ENSMUST00000027478.6,ENSMUST00000185466.1,ENSMUST00000187141.6,ENSMUST00000189582.1	nonsense_mediated_decay,processed_transcript,retained_intron,protein_coding	135.201	130.448	134.299	137.639	115.268	123.55	128.593	126.158	122.427	124.733	109.095	122.334	119.865	118.267	127.789	114.153	126.964	132.814	131.452	107.061
ENSMUSG00000057464	Olfr1415	ENSMUST00000071521.2,ENSMUST00000204766.1,ENSMUST00000204009.2	protein_coding	0	0	0	0	0	0	0	0	0	0	0	0.0473427	0	0	0	0	0	0	0	0
ENSMUSG00000042849	Olfr1414	ENSMUST00000062353.11,ENSMUST00000189174.1	protein_coding	0	0	0	0.049978	0	0	0	0	0	0	0	0	0	0	0.0476292	0.0948904	0	0	0	0
ENSMUSG00000061616	Olfr12	ENSMUST00000081274.5,ENSMUST00000213247.1	protein_coding	0	0	0	0	0	0	0	0	0	0	0	0	0	0	0	0.0474452	0	0	0	0
ENSMUSG00000073616	Cops9	ENSMUST00000097642.3,ENSMUST00000148508.1,ENSMUST00000112999.7,ENSMUST00000129730.1,ENSMUST00000154129.7	nonsense_mediated_decay,retained_intron,protein_coding	43.7247	39.2583	43.8575	45.38	42.7853	38.1404	44.1565	44.4468	41.4161	46.1042	38.3972	50.1833	44.7036	40.3698	44.6762	48.1094	43.8168	56.107	47.8148	45.433
ENSMUSG00000044055	Otos	ENSMUST00000053144.3,ENSMUST00000159803.1	retained_intron,protein_coding	0.378979	0.49506	0.376056	0.649714	0.475921	0.477949	0.567321	0.771312	0.862836	0.483273	0.698131	0.426084	0.540373	0.289044	0.714439	0.664233	0.782442	1.59203	0.823506	0.386899
[truncated: 38,171 more rows]

## Sheet: Diff_analysis_avg
Geneid	Gene name	Transcript ID(s)	Transcript type	Non-Tg.Pos	Non-Tg.Neg	TgSwDI.Pos	TgSwDI.Neg
[truncated: 39,056 more rows]

## Sheet: Diff_analysis_diff
Geneid	Gene name	Transcript ID(s)	Transcript type	Tg: PValue	Tg: QValue	miR34a: PValue	miR34a: QValue	Tg::miR34a: PValue	Tg::miR34a: QValue	Non-Tg.Neg/Non-Tg.Pos : logFC	Non-Tg.Neg/Non-Tg.Pos : logCPM	Non-Tg.Neg/Non-Tg.Pos : PValue	Non-Tg.Neg/Non-Tg.Pos : QValue	TgSwDI.Neg/Non-Tg.Neg : logFC	TgSwDI.Neg/Non-Tg.Neg : logCPM	TgSwDI.Neg/Non-Tg.Neg : PValue	TgSwDI.Neg/Non-Tg.Neg : QValue	TgSwDI.Pos/Non-Tg.Pos : logFC	TgSwDI.Pos/Non-Tg.Pos : logCPM	TgSwDI.Pos/Non-Tg.Pos : PValue	TgSwDI.Pos/Non-Tg.Pos : QValue	TgSwDI.Neg/TgSwDI.Pos : logFC	TgSwDI.Neg/TgSwDI.Pos : logCPM	TgSwDI.Neg/TgSwDI.Pos : PValue	TgSwDI.Neg/TgSwDI.Pos : QValue
[truncated: 39,056 more rows]

[truncated: 2 more sheets: Diff_analysis_lib, Diff_analysis_metadata]
